# Supplementary material for: Crystal structure of 3-benzyl-1-[(1,2,3,4-tetra­hydro­naphthalen-1-yl­idene)amino]­thio­urea
Source: Acta Crystallogr E Crystallogr Commun. 2015 Nov 21;71(Pt 12):o974–5. doi: 10.1107/S2056989015021064 (PMC4719930; doi:10.1107/S2056989015021064)
Supplement: Supplementary file 1 [file e-71-0o974-sup1.cif]

##############################################################################
#                                                                            #
# This CIF contains the data in a paper accepted for publication in          #
# Acta Crystallographica Section E. It conforms to the requirements of       #
# Notes for Authors for Acta Crystallographica Section E, and has been       #
# peer reviewed under the auspices of the IUCr Commission on Journals.       #
#                                                                            #
# Full details of the Crystallographic Information File format               #
# are given in the paper "The Crystallographic Information File (CIF):       #
# a New Standard Archive File for Crystallography" by S. R. Hall, F. H.      #
# Allen and I. D. Brown [Acta Cryst. (1991), A47, 655-685].                  #
#                                                                            #
# The current version of the core CIF dictionary is obtainable from          #
# ftp://ftp.iucr.org/pub/cif_core.dic.                                       #
#                                                                            #
# Software is freely available for graphical display of the structure(s)     #
# in this CIF. For information consult the CIF software page                 #
# http://www.iucr.org/resources/cif/software.                                #
#                                                                            #
# This file may be used for bona fide research purposes within the           #
# scientific community so long as proper attribution is given to the journal # 
# article from which it was obtained.                                        #
#                                                                            #
##############################################################################
data_global
_audit_creation_method     'APEX2 v2014.11-0'
_journal_date_recd_electronic     2015-11-04
_journal_date_accepted     2015-11-05
_journal_name_full     'Acta Crystallographica, Section E'
_journal_year     2015
_journal_volume     71
_journal_issue     12
_journal_page_first     o974
_journal_page_last     o975
_journal_paper_category     HO
_journal_paper_doi     10.1107/S2056989015021064
_journal_coeditor_code     HB7536
_publ_contact_author_name
;
Mustafa R. Albayati
;
_publ_contact_author_address
;
Kirkuk University
College of Science
Department of Chemistry
Kirkuk
Iraq
;
_publ_contact_author_email     'shaabankamel@yahoo.com'
_publ_contact_author_fax     ?
_publ_contact_author_phone     ?
_publ_section_title
;
Crystal structure of
3-benzyl-1-[(1,2,3,4-tetrahydronaphthalen-1-ylidene)amino]thiourea
;
loop_
    _publ_author_name
    _publ_author_address
    'Mohamed, Shaaban K.'
;
Faculty of Science & Engineering
School of Healthcare Science
Manchester Metropolitan University
Manchester M1 5GD
England
Chemistry Department,
Faculty of Science,
Minia University,
61519 El-Minia,
Egypt
;
    'Joel T. Mague'
;
Department of Chemistry,
Tulane University,
New Orleans,
LA 70118,
USA
;
    'Akkurt, Mehmet'
;
Department of Physics,
Faculty of Sciences,
Erciyes University,
38039 Kayseri,
Turkey
;
    'Alaa A Hassan'
;
Chemistry Department,
Faculty of Science,
Minia University,
61519 El-Minia,
Egypt
;
    'Ahmed T. Abdel-Aziz'
;
Chemistry Department,
Faculty of Science,
Minia University,
61519 El-Minia,
Egypt
;
    'Mustafa R. Albayati'
;
Kirkuk University,
College of Education,
Department of Chemistry,
Kirkuk,
Iraq
;
data_I
_audit_creation_method     'SHELXL-2014/7'
_database_code_depnum_ccdc_archive     'CCDC 1435397'
_chemical_name_systematic
;
3-Benzyl-1-[(1,2,3,4-tetrahydronaphthalen-1-ylidene)amino]thiourea
;
_chemical_name_common     ?
_chemical_formula_moiety     'C18 H19 N3 S'
_chemical_formula_sum     'C18 H19 N3 S'
_chemical_formula_iupac     'C18 H19 N3 S'
_chemical_formula_weight     309.42
_chemical_melting_point     ?
_shelx_space_group_comment
;
The symmetry employed for this shelxl refinement is uniquely defined
by the following loop, which should always be used as a source of
symmetry information in preference to the above space-group names.
They are only intended as comments.
;
_space_group_crystal_system     orthorhombic
_space_group_name_H-M_alt     'P b c a'
_space_group_name_Hall     '-P 2ac 2ab'
loop_
    _space_group_symop_operation_xyz
    'x, y, z'
    '-x+1/2, -y, z+1/2'
    '-x, y+1/2, -z+1/2'
    'x+1/2, -y+1/2, -z'
    '-x, -y, -z'
    'x-1/2, y, -z-1/2'
    'x, -y-1/2, z-1/2'
    '-x-1/2, y-1/2, z'
_cell_length_a     11.9129(5)
_cell_length_b     9.6914(4)
_cell_length_c     27.8220(11)
_cell_angle_alpha     90
_cell_angle_beta     90
_cell_angle_gamma     90
_cell_volume     3212.1(2)
_cell_formula_units_Z     8
_cell_measurement_reflns_used     9005
_cell_measurement_theta_min     4.8875
_cell_measurement_theta_max     71.9492
_cell_measurement_temperature     150.(2)
_exptl_crystal_description     tablet
_exptl_crystal_colour     colourless
_exptl_crystal_size_max     0.222
_exptl_crystal_size_mid     0.176
_exptl_crystal_size_min     0.054
_exptl_crystal_density_diffrn     1.280
_exptl_crystal_density_meas     ?
_exptl_crystal_density_method     'not measured'
_exptl_crystal_F_000     1312
_exptl_absorpt_coefficient_mu     1.773
_exptl_absorpt_correction_type     multi-scan
_exptl_absorpt_process_details
;
(<i>SADABS</i>; Bruker, 2014)
;
_shelx_estimated_absorpt_T_min     0.694
_shelx_estimated_absorpt_T_max     0.910
_exptl_absorpt_correction_T_min     0.84
_exptl_absorpt_correction_T_max     0.91
_diffrn_ambient_temperature     150(2)
_diffrn_radiation_type     CuK\a
_diffrn_radiation_wavelength     1.54178
_diffrn_radiation_monochromator     mirror
_diffrn_measurement_device_type     'Bruker D8 VENTURE PHOTON 100 CMOS'
_diffrn_measurement_method     '\w scans'
_diffrn_detector_area_resol_mean     10.4167
_diffrn_reflns_number     61936
_diffrn_reflns_av_R_equivalents     0.0501
_diffrn_reflns_theta_min     3.177
_diffrn_reflns_theta_max     72.148
_diffrn_reflns_theta_full     72.100
_diffrn_measured_fraction_theta_max     0.999
_diffrn_measured_fraction_theta_full     1.000
_diffrn_reflns_limit_h_min     -14
_diffrn_reflns_limit_h_max     14
_diffrn_reflns_limit_k_min     -11
_diffrn_reflns_limit_k_max     11
_diffrn_reflns_limit_l_min     -34
_diffrn_reflns_limit_l_max     34
_refine_special_details
;
Refinement of <i>F</i>^2^ against ALL reflections. The weighted <i>R</i>-factor
<i>wR</i> and goodness of fit <i>S</i> are based on <i>F</i>^2^, conventional
<i>R</i>-factors <i>R</i> are based on <i>F</i>, with <i>F</i> set to zero for
negative <i>F</i>^2^. The threshold expression of <i>F</i>^2^ >
\s(<i>F</i>^2^) is used only for calculating <i>R</i>-factors(gt) <i>etc</i>.
and is not relevant to the choice of reflections for refinement.
<i>R</i>-factors based on <i>F</i>^2^ are statistically about twice as large
as those based on <i>F</i>, and <i>R</i>- factors based on ALL data will be
even larger. H-atoms attached to carbon were placed in calculated positions
(C---H = 0.95 - 0.99 \%A) while those attached to nitrogen were placed in
locations derived from a difference map and their parameters adjusted to give
N---H = 0.91 \%A. All were included as riding contributions with isotropic
displacement parameters 1.2 - 1.5 times those of the attached atoms.
;
_reflns_number_total     3155
_reflns_number_gt     2795
_reflns_threshold_expression     'I > 2\s(I)'
_refine_ls_structure_factor_coef     Fsqd
_refine_ls_matrix_type     full
_refine_ls_R_factor_all     0.0398
_refine_ls_R_factor_gt     0.0345
_refine_ls_wR_factor_gt     0.0930
_refine_ls_wR_factor_ref     0.0979
_refine_ls_goodness_of_fit_ref     1.058
_refine_ls_restrained_S_all     1.058
_refine_ls_number_reflns     3155
_refine_ls_number_parameters     199
_refine_ls_number_restraints     0
_refine_ls_hydrogen_treatment     constr
_refine_ls_weighting_scheme     calc
_refine_ls_weighting_details
              'w=1/[\s^2^(Fo^2^)+(0.0522P)^2^+1.4441P] where P=(Fo^2^+2Fc^2^)/3'
_atom_sites_solution_hydrogens     mixed
_atom_sites_solution_primary     direct
_atom_sites_solution_secondary     difmap
_refine_ls_shift/su_max     0.001
_refine_ls_shift/su_mean     0.000
_refine_diff_density_max     0.556
_refine_diff_density_min     -0.216
_refine_ls_extinction_method     none
_refine_ls_extinction_coef     .
loop_
    _atom_type_symbol
    _atom_type_description
    _atom_type_scat_dispersion_real
    _atom_type_scat_dispersion_imag
    _atom_type_scat_source
    'C' 'C' 0.0181 0.0091
                         'International Tables Vol C Tables 4.2.6.8 and 6.1.1.4'
    'H' 'H' 0.0000 0.0000
                         'International Tables Vol C Tables 4.2.6.8 and 6.1.1.4'
    'N' 'N' 0.0311 0.0180
                         'International Tables Vol C Tables 4.2.6.8 and 6.1.1.4'
    'S' 'S' 0.3331 0.5567
                         'International Tables Vol C Tables 4.2.6.8 and 6.1.1.4'
_computing_data_collection
;
<i>APEX2</i> (Bruker, 2014)
;
_computing_cell_refinement
;
<i>SAINT</i> (Bruker, 2014)
;
_computing_data_reduction
;
<i>SAINT</i>  (Bruker, 2014)
;
_computing_structure_solution
;
<i>SHELXT</i> (Bruker, 2014)
;
_computing_structure_refinement
;
SHELXL2014 (Sheldrick, 2015)
;
_computing_molecular_graphics
;
<i>DIAMOND</i> (Brandenburg & Putz, 2012)
;
_computing_publication_material
;
<i>SHELXTL</i> (Bruker, 2014)
;
loop_
    _atom_site_type_symbol
    _atom_site_label
    _atom_site_fract_x
    _atom_site_fract_y
    _atom_site_fract_z
    _atom_site_U_iso_or_equiv
    _atom_site_adp_type
    _atom_site_calc_flag
    _atom_site_occupancy
    _atom_site_disorder_assembly
    _atom_site_disorder_group
    S S1 0.08381(3) 0.69807(4) 0.37402(2) 0.02936(13) Uani d 1 . .
    N N1 0.23130(10) 0.48914(12) 0.37501(4) 0.0250(3) Uani d 1 . .
    H H1A 0.2789 0.4340 0.3581 0.030 Uiso d 1 . .
    N N2 0.18664(10) 0.57805(12) 0.30147(4) 0.0243(3) Uani d 1 . .
    H H2A 0.1458 0.6361 0.2827 0.029 Uiso d 1 . .
    N N3 0.27037(9) 0.49802(12) 0.28232(4) 0.0223(3) Uani d 1 . .
    C C1 0.29867(14) 0.56296(15) 0.45561(5) 0.0287(3) Uani d 1 . .
    C C2 0.41047(15) 0.57894(19) 0.44281(6) 0.0388(4) Uani d 1 . .
    H H2 0.4386 0.5343 0.4149 0.047 Uiso calc 1 . .
    C C3 0.48124(18) 0.6596(2) 0.47050(7) 0.0524(5) Uani d 1 . .
    H H3 0.5578 0.6695 0.4616 0.063 Uiso calc 1 . .
    C C4 0.4413(2) 0.7256(2) 0.51086(7) 0.0588(6) Uani d 1 . .
    H H4 0.4900 0.7817 0.5296 0.071 Uiso calc 1 . .
    C C5 0.3306(2) 0.7102(2) 0.52401(7) 0.0578(6) Uani d 1 . .
    H H5 0.3030 0.7551 0.5520 0.069 Uiso calc 1 . .
    C C6 0.25919(18) 0.62890(19) 0.49641(5) 0.0421(4) Uani d 1 . .
    H H6 0.1829 0.6185 0.5056 0.051 Uiso calc 1 . .
    C C7 0.22186(13) 0.47002(15) 0.42688(5) 0.0286(3) Uani d 1 . .
    H H7A 0.2394 0.3727 0.4347 0.034 Uiso calc 1 . .
    H H7B 0.1433 0.4878 0.4367 0.034 Uiso calc 1 . .
    C C8 0.17257(12) 0.58125(14) 0.35015(5) 0.0231(3) Uani d 1 . .
    C C9 0.27768(11) 0.49111(13) 0.23608(5) 0.0206(3) Uani d 1 . .
    C C10 0.19577(13) 0.55643(16) 0.20165(5) 0.0298(3) Uani d 1 . .
    H H10A 0.2161 0.6546 0.1971 0.036 Uiso calc 1 . .
    H H10B 0.1196 0.5531 0.2158 0.036 Uiso calc 1 . .
    C C11 0.19402(14) 0.48477(18) 0.15289(6) 0.0356(4) Uani d 1 . .
    H H11A 0.1620 0.3911 0.1564 0.043 Uiso calc 1 . .
    H H11B 0.1459 0.5374 0.1304 0.043 Uiso calc 1 . .
    C C12 0.31195(14) 0.47477(18) 0.13267(5) 0.0339(4) Uani d 1 . .
    H H12A 0.3099 0.4231 0.1020 0.041 Uiso calc 1 . .
    H H12B 0.3404 0.5687 0.1258 0.041 Uiso calc 1 . .
    C C13 0.39089(12) 0.40340(15) 0.16706(5) 0.0247(3) Uani d 1 . .
    C C14 0.48145(13) 0.32664(16) 0.14988(6) 0.0305(3) Uani d 1 . .
    H H14 0.4926 0.3188 0.1162 0.037 Uiso calc 1 . .
    C C15 0.55529(13) 0.26181(16) 0.18071(6) 0.0328(3) Uani d 1 . .
    H H15 0.6154 0.2082 0.1683 0.039 Uiso calc 1 . .
    C C16 0.54132(12) 0.27535(15) 0.22997(6) 0.0299(3) Uani d 1 . .
    H H16 0.5928 0.2325 0.2514 0.036 Uiso calc 1 . .
    C C17 0.45229(12) 0.35136(14) 0.24798(5) 0.0242(3) Uani d 1 . .
    H H17 0.4436 0.3613 0.2817 0.029 Uiso calc 1 . .
    C C18 0.37478(11) 0.41390(13) 0.21678(5) 0.0206(3) Uani d 1 . .
loop_
    _atom_site_aniso_label
    _atom_site_aniso_U_11
    _atom_site_aniso_U_22
    _atom_site_aniso_U_33
    _atom_site_aniso_U_12
    _atom_site_aniso_U_13
    _atom_site_aniso_U_23
    S1 0.0343(2) 0.0285(2) 0.0252(2) 0.00308(14) 0.00802(14) -0.00293(13)
    N1 0.0291(6) 0.0258(6) 0.0200(6) -0.0001(5) 0.0013(5) -0.0034(5)
    N2 0.0271(6) 0.0254(6) 0.0204(6) 0.0045(5) 0.0021(5) -0.0016(5)
    N3 0.0219(6) 0.0218(6) 0.0232(6) 0.0000(4) 0.0021(4) -0.0022(4)
    C1 0.0406(8) 0.0263(7) 0.0192(6) -0.0016(6) -0.0040(6) 0.0049(6)
    C2 0.0412(9) 0.0445(9) 0.0308(8) -0.0055(8) -0.0046(7) 0.0048(7)
    C3 0.0518(11) 0.0630(12) 0.0425(10) -0.0206(10) -0.0188(9) 0.0151(9)
    C4 0.0905(16) 0.0536(12) 0.0325(10) -0.0305(12) -0.0287(10) 0.0096(8)
    C5 0.0977(18) 0.0514(12) 0.0244(8) -0.0166(12) -0.0052(10) -0.0066(8)
    C6 0.0599(11) 0.0423(9) 0.0242(7) -0.0045(8) 0.0025(8) -0.0027(7)
    C7 0.0368(8) 0.0273(7) 0.0217(7) -0.0036(6) 0.0024(6) 0.0023(6)
    C8 0.0248(7) 0.0235(7) 0.0209(6) -0.0058(5) 0.0023(5) -0.0023(5)
    C9 0.0220(7) 0.0183(6) 0.0214(6) -0.0013(5) 0.0002(5) -0.0013(5)
    C10 0.0322(8) 0.0321(8) 0.0250(7) 0.0105(6) -0.0022(6) -0.0015(6)
    C11 0.0356(8) 0.0438(9) 0.0275(8) 0.0066(7) -0.0063(6) -0.0026(7)
    C12 0.0364(9) 0.0453(9) 0.0202(7) 0.0052(7) 0.0011(6) -0.0011(6)
    C13 0.0248(7) 0.0248(7) 0.0244(7) -0.0029(6) 0.0024(5) -0.0022(5)
    C14 0.0297(8) 0.0322(8) 0.0297(7) -0.0028(6) 0.0098(6) -0.0042(6)
    C15 0.0243(7) 0.0279(7) 0.0463(9) 0.0019(6) 0.0096(7) -0.0046(7)
    C16 0.0232(7) 0.0248(7) 0.0417(8) 0.0014(6) -0.0010(6) 0.0028(6)
    C17 0.0234(7) 0.0220(7) 0.0270(7) -0.0026(6) -0.0002(5) 0.0007(6)
    C18 0.0208(6) 0.0171(6) 0.0239(7) -0.0028(5) 0.0017(5) -0.0007(5)
_geom_special_details
;
All e.s.d.'s (except the e.s.d. in the dihedral angle between two l.s. planes)
are estimated using the full covariance matrix. The cell e.s.d.'s are taken
into account individually in the estimation of e.s.d.'s in distances, angles
and torsion angles; correlations between e.s.d.'s in cell parameters are only
used when they are defined by crystal symmetry. An approximate (isotropic)
treatment of cell e.s.d.'s is used for estimating e.s.d.'s involving l.s.
planes.
;
loop_
    _geom_bond_atom_site_label_1
    _geom_bond_atom_site_label_2
    _geom_bond_site_symmetry_2
    _geom_bond_distance
    _geom_bond_publ_flag
    S1 C8 . 1.6855(14) ?
    N1 C8 . 1.3285(19) ?
    N1 C7 . 1.4592(17) ?
    N1 H1A . 0.9098 ?
    N2 C8 . 1.3651(18) ?
    N2 N3 . 1.3713(16) ?
    N2 H2A . 0.9099 ?
    N3 C9 . 1.2913(18) ?
    C1 C6 . 1.385(2) ?
    C1 C2 . 1.387(2) ?
    C1 C7 . 1.512(2) ?
    C2 C3 . 1.384(3) ?
    C2 H2 . 0.9500 ?
    C3 C4 . 1.377(3) ?
    C3 H3 . 0.9500 ?
    C4 C5 . 1.377(3) ?
    C4 H4 . 0.9500 ?
    C5 C6 . 1.391(3) ?
    C5 H5 . 0.9500 ?
    C6 H6 . 0.9500 ?
    C7 H7A . 0.9900 ?
    C7 H7B . 0.9900 ?
    C9 C18 . 1.4786(18) ?
    C9 C10 . 1.5069(19) ?
    C10 C11 . 1.524(2) ?
    C10 H10A . 0.9900 ?
    C10 H10B . 0.9900 ?
    C11 C12 . 1.516(2) ?
    C11 H11A . 0.9900 ?
    C11 H11B . 0.9900 ?
    C12 C13 . 1.509(2) ?
    C12 H12A . 0.9900 ?
    C12 H12B . 0.9900 ?
    C13 C14 . 1.395(2) ?
    C13 C18 . 1.4004(19) ?
    C14 C15 . 1.380(2) ?
    C14 H14 . 0.9500 ?
    C15 C16 . 1.387(2) ?
    C15 H15 . 0.9500 ?
    C16 C17 . 1.385(2) ?
    C16 H16 . 0.9500 ?
    C17 C18 . 1.405(2) ?
    C17 H17 . 0.9500 ?
loop_
    _geom_angle_atom_site_label_1
    _geom_angle_atom_site_label_2
    _geom_angle_atom_site_label_3
    _geom_angle_site_symmetry_1
    _geom_angle_site_symmetry_3
    _geom_angle
    _geom_angle_publ_flag
    C8 N1 C7 . . 124.03(12) ?
    C8 N1 H1A . . 116.9 ?
    C7 N1 H1A . . 119.0 ?
    C8 N2 N3 . . 119.18(12) ?
    C8 N2 H2A . . 119.4 ?
    N3 N2 H2A . . 121.0 ?
    C9 N3 N2 . . 117.74(12) ?
    C6 C1 C2 . . 119.00(16) ?
    C6 C1 C7 . . 120.17(15) ?
    C2 C1 C7 . . 120.77(14) ?
    C3 C2 C1 . . 120.34(18) ?
    C3 C2 H2 . . 119.8 ?
    C1 C2 H2 . . 119.8 ?
    C4 C3 C2 . . 120.4(2) ?
    C4 C3 H3 . . 119.8 ?
    C2 C3 H3 . . 119.8 ?
    C5 C4 C3 . . 119.80(18) ?
    C5 C4 H4 . . 120.1 ?
    C3 C4 H4 . . 120.1 ?
    C4 C5 C6 . . 120.06(19) ?
    C4 C5 H5 . . 120.0 ?
    C6 C5 H5 . . 120.0 ?
    C1 C6 C5 . . 120.40(19) ?
    C1 C6 H6 . . 119.8 ?
    C5 C6 H6 . . 119.8 ?
    N1 C7 C1 . . 113.61(12) ?
    N1 C7 H7A . . 108.8 ?
    C1 C7 H7A . . 108.8 ?
    N1 C7 H7B . . 108.8 ?
    C1 C7 H7B . . 108.8 ?
    H7A C7 H7B . . 107.7 ?
    N1 C8 N2 . . 115.89(12) ?
    N1 C8 S1 . . 125.21(10) ?
    N2 C8 S1 . . 118.90(11) ?
    N3 C9 C18 . . 116.15(12) ?
    N3 C9 C10 . . 124.61(12) ?
    C18 C9 C10 . . 119.23(12) ?
    C9 C10 C11 . . 112.53(12) ?
    C9 C10 H10A . . 109.1 ?
    C11 C10 H10A . . 109.1 ?
    C9 C10 H10B . . 109.1 ?
    C11 C10 H10B . . 109.1 ?
    H10A C10 H10B . . 107.8 ?
    C12 C11 C10 . . 110.29(13) ?
    C12 C11 H11A . . 109.6 ?
    C10 C11 H11A . . 109.6 ?
    C12 C11 H11B . . 109.6 ?
    C10 C11 H11B . . 109.6 ?
    H11A C11 H11B . . 108.1 ?
    C13 C12 C11 . . 111.79(12) ?
    C13 C12 H12A . . 109.3 ?
    C11 C12 H12A . . 109.3 ?
    C13 C12 H12B . . 109.3 ?
    C11 C12 H12B . . 109.3 ?
    H12A C12 H12B . . 107.9 ?
    C14 C13 C18 . . 118.90(13) ?
    C14 C13 C12 . . 120.60(13) ?
    C18 C13 C12 . . 120.50(13) ?
    C15 C14 C13 . . 121.51(14) ?
    C15 C14 H14 . . 119.2 ?
    C13 C14 H14 . . 119.2 ?
    C14 C15 C16 . . 119.66(14) ?
    C14 C15 H15 . . 120.2 ?
    C16 C15 H15 . . 120.2 ?
    C17 C16 C15 . . 119.98(14) ?
    C17 C16 H16 . . 120.0 ?
    C15 C16 H16 . . 120.0 ?
    C16 C17 C18 . . 120.62(14) ?
    C16 C17 H17 . . 119.7 ?
    C18 C17 H17 . . 119.7 ?
    C13 C18 C17 . . 119.28(13) ?
    C13 C18 C9 . . 120.18(12) ?
    C17 C18 C9 . . 120.54(12) ?
loop_
    _geom_torsion_atom_site_label_1
    _geom_torsion_atom_site_label_2
    _geom_torsion_atom_site_label_3
    _geom_torsion_atom_site_label_4
    _geom_torsion_site_symmetry_1
    _geom_torsion_site_symmetry_2
    _geom_torsion_site_symmetry_3
    _geom_torsion_site_symmetry_4
    _geom_torsion
    _geom_torsion_publ_flag
    C8 N2 N3 C9 . . . . 176.26(12) ?
    C6 C1 C2 C3 . . . . 0.0(3) ?
    C7 C1 C2 C3 . . . . -177.27(16) ?
    C1 C2 C3 C4 . . . . -0.4(3) ?
    C2 C3 C4 C5 . . . . 0.6(3) ?
    C3 C4 C5 C6 . . . . -0.4(3) ?
    C2 C1 C6 C5 . . . . 0.2(3) ?
    C7 C1 C6 C5 . . . . 177.49(16) ?
    C4 C5 C6 C1 . . . . 0.0(3) ?
    C8 N1 C7 C1 . . . . -87.70(17) ?
    C6 C1 C7 N1 . . . . 136.73(15) ?
    C2 C1 C7 N1 . . . . -46.0(2) ?
    C7 N1 C8 N2 . . . . -175.61(13) ?
    C7 N1 C8 S1 . . . . 4.1(2) ?
    N3 N2 C8 N1 . . . . -9.87(18) ?
    N3 N2 C8 S1 . . . . 170.43(10) ?
    N2 N3 C9 C18 . . . . 174.84(11) ?
    N2 N3 C9 C10 . . . . -4.6(2) ?
    N3 C9 C10 C11 . . . . -155.52(14) ?
    C18 C9 C10 C11 . . . . 25.04(19) ?
    C9 C10 C11 C12 . . . . -52.80(18) ?
    C10 C11 C12 C13 . . . . 55.55(19) ?
    C11 C12 C13 C14 . . . . 149.52(14) ?
    C11 C12 C13 C18 . . . . -30.9(2) ?
    C18 C13 C14 C15 . . . . -0.3(2) ?
    C12 C13 C14 C15 . . . . 179.30(15) ?
    C13 C14 C15 C16 . . . . -1.5(2) ?
    C14 C15 C16 C17 . . . . 1.3(2) ?
    C15 C16 C17 C18 . . . . 0.8(2) ?
    C14 C13 C18 C17 . . . . 2.3(2) ?
    C12 C13 C18 C17 . . . . -177.28(13) ?
    C14 C13 C18 C9 . . . . -178.21(13) ?
    C12 C13 C18 C9 . . . . 2.2(2) ?
    C16 C17 C18 C13 . . . . -2.6(2) ?
    C16 C17 C18 C9 . . . . 177.96(13) ?
    N3 C9 C18 C13 . . . . -178.67(13) ?
    C10 C9 C18 C13 . . . . 0.82(19) ?
    N3 C9 C18 C17 . . . . 0.80(19) ?
    C10 C9 C18 C17 . . . . -179.72(13) ?
loop_
    _geom_hbond_atom_site_label_D
    _geom_hbond_atom_site_label_H
    _geom_hbond_atom_site_label_A
    _geom_hbond_site_symmetry_A
    _geom_hbond_distance_DH
    _geom_hbond_distance_HA
    _geom_hbond_distance_DA
    _geom_hbond_angle_DHA
    _geom_hbond_publ_flag
    N1 H1A N3 . 0.91 2.20 2.6219(16) 108 yes
    N1 H1A S1 8_655 0.91 2.85 3.5790(13) 138 yes
_shelx_hkl_file
;
   0   1   0   -1.20    0.10
   0  -1   0   -1.20    0.10
   0  -1   0   -1.30    0.20
   0  -2   0  888.71   29.30
   0  -2   0  845.02   29.30
   0   2   0  813.92   29.50
   0   2   0  853.11   29.30
   0  -2   0  796.52   29.50
   0  -3   0   -0.10    0.20
   0  -3   0    0.10    0.90
   0  -3   0   -0.30    0.30
   0   3   0    0.20    0.50
   0   3   0    0.80    0.30
   0  -4   0  757.32   27.20
   0   4   0  758.02   27.40
   0  -4   0  758.32   26.70
   0  -4   0  761.52   26.90
   0   4   0  788.72   26.80
   0   5   0   -1.30    0.80
   0  -5   0   -0.60    0.80
   0  -5   0   -0.30    0.50
   0   5   0    0.80    1.10
   0  -5   0   -0.20    1.10
   0  -6   0    8.20    1.60
   0   6   0    7.40    1.70
   0  -6   0    7.60    0.90
   0  -6   0    7.80    1.30
   0  -7   0    0.20    0.80
   0  -7   0   -0.30    1.10
   0   7   0   -1.30    2.60
   0  -7   0    0.90    0.70
   0  -7   0   -2.30    1.50
   0  -7   0   -0.60    1.30
   0  -7   0    1.90    1.30
   0  -7   0    1.00    1.20
   0  -7   0   -1.90    1.30
   0  -8   0   27.80    2.60
   0  -8   0   26.60    2.40
   0  -8   0   24.70    2.30
   0  -8   0   24.50    1.90
   0  -8   0   26.70    4.00
   0  -8   0   27.70    2.40
   0  -9   0    0.20    1.00
   0  -9   0   -1.00    1.00
   0  -9   0   -1.00    0.90
   0  -9   0   -0.50    1.90
   0  -9   0    0.50    1.00
   0  -9   0    0.00    1.10
   0  -9   0   -0.90    0.90
   0 -10   0  144.89    6.00
   0 -10   0  142.99    6.90
   0 -10   0  145.39    6.00
   0 -10   0  146.99    6.10
   0 -10   0  143.39    5.90
   0 -10   0  145.39    6.00
   0 -11   0    1.20    0.80
   0 -11   0    0.30    0.70
   0 -11   0    0.40    0.70
   0 -11   0   -1.70    0.80
   0  11   0   -0.30    0.80
   0 -11   0    3.00    2.40
   0 -11   0    0.00    0.70
  -1   0   0   -2.00    0.10
   1   0   0   -1.90    0.10
   1   0   0   -2.00    0.10
  -1   1   0  -13.70    0.20
   1  -1   0  -13.70    0.20
   1  -1   0  -13.70    0.10
  -1  -2   0   -1.10    0.20
  -1   2   0   -0.90    0.30
  -1   2   0   -0.50    0.30
   1   2   0   -0.80    0.30
   1  -2   0   -0.50    0.20
   1  -2   0   -0.10    0.30
   1   2   0   -0.70    0.10
   1  -2   0   -0.60    0.50
  -1   3   0    0.40    0.50
  -1  -3   0    0.00    0.30
  -1   3   0   -0.10    0.50
   1   3   0    0.50    0.50
   1  -3   0   -1.30    1.00
   1  -3   0    0.30    0.30
   1   3   0   -0.20    0.70
   1  -3   0    0.70    0.30
   1   3   0   -0.10    0.20
  -1  -4   0   -1.30    0.90
  -1  -4   0    0.10    0.30
  -1   4   0   -0.50    0.80
  -1   4   0    0.20    0.80
   1  -4   0    1.00    1.20
   1   4   0   -0.70    1.00
   1  -4   0   -0.30    0.40
   1   4   0   -0.10    0.70
   1  -4   0    0.10    0.40
  -1   5   0   -1.10    1.10
  -1  -5   0    0.00    0.40
  -1  -5   0   -0.20    0.80
   1  -5   0   -0.90    0.90
   1  -5   0   -0.20    0.40
   1   5   0   -0.30    1.00
   1  -5   0    0.30    0.90
  -1  -6   0    0.70    0.70
  -1  -6   0    0.40    1.10
  -1   6   0    0.40    1.50
  -1  -6   0    0.00    0.50
   1  -6   0    0.80    1.10
   1  -6   0    0.70    0.80
   1   6   0    1.30    2.30
   1  -6   0    2.70    1.30
   1  -6   0    0.80    0.50
  -1  -7   0   -0.50    1.40
  -1  -7   0   -1.00    1.40
  -1  -7   0   -0.30    0.80
  -1  -7   0   -1.60    1.40
  -1  -7   0    2.00    1.20
  -1  -7   0   -1.80    1.20
  -1  -7   0   -2.50    1.20
  -1  -7   0    0.20    0.70
  -1   7   0    0.80    2.70
   1  -7   0    0.00    1.40
   1  -7   0    2.10    1.30
   1  -7   0    1.60    1.80
   1  -7   0    2.30    1.40
   1   7   0    1.40    2.60
   1  -7   0   -0.10    0.80
   1  -7   0   -2.20    1.40
   1  -7   0   -0.50    1.30
   1  -7   0    1.40    1.20
   1  -7   0    0.40    0.70
  -1  -8   0    3.10    1.40
  -1  -8   0   -0.30    1.20
  -1  -8   0    0.10    0.80
  -1  -8   0   -0.30    1.10
  -1  -8   0    1.40    1.20
  -1  -8   0   -0.40    1.00
  -1  -8   0    0.40    0.80
   1  -8   0    3.40    2.80
   1  -8   0   -2.40    1.70
   1  -8   0   -0.50    1.00
   1  -8   0   -0.10    0.90
   1  -8   0    1.60    1.20
   1  -8   0    0.80    1.10
   1  -8   0    0.30    0.80
   1  -8   0   -2.80    1.30
  -1  -9   0    0.40    1.00
  -1  -9   0   -1.20    1.00
  -1  -9   0    0.70    1.00
  -1  -9   0    0.40    1.80
  -1  -9   0   -0.30    0.80
  -1  -9   0    1.80    0.90
  -1  -9   0   -0.80    0.90
   1  -9   0   -0.30    1.00
   1  -9   0   -0.10    1.90
   1  -9   0    1.60    1.60
   1  -9   0    0.70    1.00
   1  -9   0    0.80    0.90
   1  -9   0    1.30    1.20
   1  -9   0   -0.10    0.80
   1  -9   0    2.70    1.10
  -1 -10   0    0.50    0.80
  -1 -10   0    0.50    1.40
  -1 -10   0    1.30    1.00
  -1 -10   0    0.30    0.90
  -1 -10   0    0.30    0.90
  -1 -10   0    1.00    0.80
  -1 -10   0   -0.60    2.00
  -1  10   0   -0.90    1.50
   1 -10   0    0.70    0.80
   1 -10   0    0.40    0.90
   1 -10   0    0.50    0.90
   1 -10   0    1.80    1.50
   1 -10   0    0.50    0.90
   1 -10   0    0.00    1.00
   1 -10   0   -0.70    2.20
  -1 -11   0    1.00    0.70
  -1 -11   0   -0.30    0.70
  -1  11   0   -1.00    1.10
  -1 -11   0    0.10    0.60
  -1 -11   0   -0.40    0.70
  -1 -11   0    0.00    0.80
  -1 -11   0   -3.90    2.10
   1 -11   0   -0.40    0.70
   1  11   0   -0.70    0.90
   1 -11   0   -5.40    2.80
   1 -11   0   -1.50    1.00
   1 -11   0    0.50    0.60
   1 -11   0   -0.20    0.90
  -2   0   0 1366.86   45.20
  -2   0   0 1298.57   45.20
  -2   0   0 1299.47   45.20
   2   0   0 1257.97   45.10
   2   0   0 1251.37   45.20
  -2  -1   0  251.77    9.10
  -2   1   0  238.98    9.10
  -2   1   0  256.87    9.10
  -2  -1   0  252.37    9.00
  -2  -1   0  251.87    9.10
   2  -1   0  264.07    9.20
   2   1   0  253.47    9.20
   2   1   0  262.37    9.00
   2  -1   0  244.98    9.00
  -2  -2   0 9999.00  319.77
  -2   2   0 9229.38  319.67
  -2   2   0 8673.63  320.37
   2  -2   0 9546.75  319.47
   2  -2   0 9003.60  320.37
   2   2   0 9293.07  319.27
   2   2   0 8980.70  319.97
   2   2   0 9415.06  319.17
   2  -2   0 8498.35  319.67
  -2  -3   0 1033.10   35.50
  -2  -3   0 1008.00   35.80
  -2   3   0  960.20   35.70
  -2   3   0 1001.20   35.80
   2  -3   0 1011.50   35.60
   2   3   0 1050.99   35.30
   2   3   0 1033.00   35.30
   2  -3   0 1036.90   35.50
   2   3   0  995.30   35.90
  -2  -4   0  411.96   14.30
  -2   4   0  351.36   14.40
  -2  -4   0  400.36   14.00
   2   4   0  397.96   14.10
   2   4   0  370.46   14.50
   2  -4   0  414.16   13.90
   2  -4   0  384.96   14.10
   2  -4   0  398.46   14.30
  -2  -5   0   55.29    3.00
  -2   5   0   57.89    3.50
  -2  -5   0   56.39    2.60
  -2  -5   0   55.69    2.70
   2  -5   0   55.39    2.80
   2  -5   0   52.29    2.70
   2   5   0   57.99    3.10
   2   5   0   63.59    3.60
   2  -5   0   55.49    3.10
   2  -5   0   61.49    2.50
   2  -5   0   58.89    2.90
  -2   6   0    8.50    2.40
  -2  -6   0   12.20    1.80
  -2  -6   0   14.00    1.40
  -2  -6   0   15.30    2.60
  -2  -6   0   14.80    2.20
  -2  -6   0   11.90    1.10
   2  -6   0   11.90    1.60
   2  -6   0   12.00    1.10
   2   6   0   13.50    3.20
   2  -6   0   13.50    1.50
   2  -6   0   12.30    2.60
   2  -6   0   17.40    2.10
  -2  -7   0   28.20    2.50
  -2  -7   0   28.00    2.50
  -2  -7   0   29.40    2.50
  -2  -7   0   29.10    2.50
  -2  -7   0   29.20    2.40
  -2  -7   0   30.70    2.70
  -2   7   0   40.00    6.50
  -2  -7   0   26.50    1.90
  -2  -7   0   27.40    1.80
   2  -7   0   27.50    2.80
   2  -7   0   29.10    2.10
   2  -7   0   29.60    2.50
   2  -7   0   31.50    2.50
   2  -7   0   29.70    2.60
   2  -7   0   33.30    2.90
   2  -7   0   27.40    1.80
   2  -7   0   30.60    2.00
   2   7   0   34.40    5.50
   2  -7   0   26.80    2.60
  -2  -8   0   87.39    4.20
  -2  -8   0   88.49    4.20
  -2  -8   0   84.29    4.60
  -2  -8   0   83.09    4.30
  -2  -8   0   89.29    4.20
  -2  -8   0   82.79    3.90
  -2  -8   0   87.49    4.10
  -2  -8   0   82.89    4.20
   2  -8   0   81.09    4.20
   2  -8   0   87.79    4.00
   2  -8   0   90.69    4.30
   2  -8   0   87.79    4.30
   2  -8   0   85.09    3.90
   2  -8   0   90.49    4.20
   2  -8   0   92.19    4.00
   2  -8   0   84.49    4.40
  -2   9   0  180.48    7.40
  -2  -9   0  182.78    7.50
  -2  -9   0  186.98    7.90
  -2  -9   0  186.68    7.50
  -2  -9   0  180.68    7.50
  -2  -9   0  185.98    7.40
  -2  -9   0  177.58    8.10
   2  -9   0  188.48    7.50
   2  -9   0  182.98    8.30
   2  -9   0  190.08    7.60
   2  -9   0  187.18    7.40
   2  -9   0  189.88    8.20
   2  -9   0  184.48    7.40
   2  -9   0  182.98    8.20
  -2 -10   0   12.70    1.70
  -2 -10   0   12.10    2.00
  -2 -10   0   12.10    1.80
  -2 -10   0   14.00    3.00
  -2 -10   0   14.40    1.70
  -2 -10   0   13.50    1.50
  -2  10   0   11.10    1.80
  -2 -10   0   11.10    1.80
   2 -10   0   11.10    1.60
   2 -10   0   14.40    2.10
   2 -10   0   13.60    1.60
   2 -10   0   11.30    2.60
   2 -10   0   16.00    3.50
   2 -10   0   11.40    1.90
   2 -10   0   14.60    2.30
  -2 -11   0    7.60    1.30
  -2 -11   0    5.40    2.10
  -2 -11   0    8.00    1.20
  -2 -11   0    5.20    1.30
  -2 -11   0    6.60    1.30
  -2 -11   0    6.60    1.10
   2 -11   0    7.60    1.20
   2 -11   0    7.90    1.80
   2 -11   0    5.20    0.90
   2 -11   0    8.60    1.60
  -3   0   0    1.00    0.50
  -3   0   0   -0.10    0.40
  -3   0   0   -1.20    0.50
   3   0   0   -0.50    0.30
   3   0   0   -1.10    0.70
  -3  -1   0   -0.30    0.50
  -3  -1   0   -0.20    0.30
  -3   1   0    0.10    0.50
  -3  -1   0    0.40    0.40
  -3   1   0   -0.70    0.60
   3   1   0    0.00    0.30
   3  -1   0   -0.10    0.30
   3  -1   0    0.40    0.70
   3   1   0    0.70    0.70
  -3  -2   0    0.00    0.30
  -3   2   0    0.70    0.70
  -3   2   0   -0.40    0.40
   3  -2   0   -1.20    1.00
   3   2   0    0.10    0.30
   3  -2   0    0.30    0.40
   3  -2   0    0.10    0.40
  -3   3   0    0.30    0.70
  -3  -3   0    0.30    1.00
  -3  -3   0   -0.10    0.30
   3   3   0   -0.10    0.60
   3   3   0   -0.30    0.30
   3  -3   0    0.30    0.50
   3  -3   0   -0.50    0.40
   3   3   0   -0.10    0.50
  -3   4   0    1.30    0.90
  -3  -4   0    1.90    0.40
  -3  -4   0    1.90    1.20
   3  -4   0    0.40    0.40
   3   4   0   -0.10    0.90
   3  -4   0   -2.00    1.30
   3  -4   0   -0.20    0.60
   3   4   0    0.60    0.90
  -3  -5   0   -0.20    0.40
  -3   5   0    0.90    1.40
  -3  -5   0   -1.30    0.70
  -3  -5   0   -0.30    1.10
   3  -5   0    0.70    0.50
   3   5   0    2.20    1.50
   3  -5   0   -0.20    0.80
   3  -5   0   -2.50    1.40
   3  -5   0    0.30    1.00
   3  -5   0   -0.90    1.10
   3   5   0    3.00    1.30
  -3  -6   0   -0.40    1.30
  -3  -6   0    0.60    1.40
  -3   6   0    3.10    2.20
  -3  -6   0    2.00    1.40
  -3  -6   0   -0.10    0.80
  -3  -6   0    0.40    0.60
  -3  -6   0   -1.80    1.20
  -3  -6   0   -2.40    1.30
   3  -6   0   -0.10    1.60
   3  -6   0   -0.10    0.60
   3  -6   0   -0.20    1.30
   3   6   0    0.70    2.20
   3  -6   0   -0.20    1.30
   3  -6   0    0.50    0.80
   3   6   0    1.80    2.00
   3  -6   0    0.30    1.10
   3  -6   0    1.10    1.50
  -3  -7   0   -0.50    0.70
  -3  -7   0    0.50    1.10
  -3  -7   0   -0.10    1.20
  -3  -7   0   -1.70    1.30
  -3  -7   0    0.50    0.80
  -3  -7   0    1.60    1.40
  -3   7   0   -3.60    3.60
  -3  -7   0    0.70    1.20
  -3  -7   0   -0.90    1.50
   3  -7   0   -1.70    1.60
   3  -7   0   -0.50    1.60
   3  -7   0    0.40    1.20
   3  -7   0    0.40    1.10
   3  -7   0    1.70    0.90
   3  -7   0   -0.50    0.80
   3  -7   0   -0.50    1.00
   3  -7   0    0.90    1.80
   3   7   0    2.20    3.90
   3  -7   0    0.70    1.30
  -3  -8   0    0.40    1.00
  -3  -8   0    0.40    0.80
  -3  -8   0    1.80    1.10
  -3  -8   0   -1.40    0.80
  -3  -8   0   -3.60    1.50
  -3  -8   0    1.00    1.20
  -3  -8   0    0.00    1.30
  -3   8   0    2.40    1.50
  -3  -8   0    0.00    1.00
   3  -8   0   -0.80    2.00
   3  -8   0    0.40    1.20
   3  -8   0   -0.70    1.10
   3  -8   0    1.40    1.10
   3  -8   0    0.60    1.10
   3  -8   0   -0.20    1.00
   3  -8   0   -1.40    1.50
   3  -8   0    0.60    1.00
   3  -8   0   -0.10    1.40
  -3   9   0    0.60    1.10
  -3  -9   0    1.90    1.10
  -3  -9   0    0.80    1.00
  -3  -9   0    0.50    0.90
  -3  -9   0   -0.80    1.90
  -3  -9   0   -1.10    1.00
  -3  -9   0    0.30    1.10
   3  -9   0    0.10    1.00
   3  -9   0    0.30    1.10
   3  -9   0   -0.50    1.00
   3  -9   0   -2.10    1.30
   3  -9   0   -0.10    1.10
   3  -9   0   -3.60    1.70
   3  -9   0   -1.50    0.80
   3  -9   0    0.60    2.50
  -3 -10   0    0.60    1.10
  -3 -10   0   -0.60    1.30
  -3 -10   0   -1.00    1.90
  -3 -10   0    0.10    0.70
  -3 -10   0   -0.50    0.90
  -3 -10   0    0.10    0.80
  -3 -10   0   -0.10    1.00
  -3  10   0    0.80    1.20
   3 -10   0   -1.40    1.10
   3 -10   0    0.80    1.00
   3 -10   0    0.10    0.70
   3 -10   0   -0.50    1.10
   3 -10   0   -6.70    3.40
   3 -10   0   -0.60    1.10
  -3 -11   0   -0.10    0.70
  -3 -11   0   -0.20    0.60
  -3 -11   0    1.50    0.70
  -3 -11   0   -1.00    2.20
  -3 -11   0   -0.20    1.00
  -3 -11   0    0.10    0.70
   3 -11   0    0.70    0.60
   3 -11   0   -0.20    1.10
   3 -11   0   -1.50    1.60
  -4   0   0  592.14   21.10
  -4   0   0  600.74   20.90
   4   0   0  577.64   20.90
  -4   1   0    4.50    0.90
  -4  -1   0    4.10    0.90
  -4  -1   0    6.90    0.60
  -4  -1   0    6.30    1.40
  -4  -1   0    5.80    1.00
  -4   1   0    5.60    0.90
   4   1   0    3.20    0.80
   4  -1   0    5.30    0.80
  -4   2   0  247.28    9.70
  -4  -2   0  271.17    9.40
  -4   2   0  259.57    9.50
   4  -2   0  268.47    9.70
  -4  -3   0   91.79    4.10
  -4   3   0   91.99    4.20
  -4   3   0   97.99    3.90
  -4  -3   0   88.89    3.70
   4   3   0   97.09    4.00
   4   3   0   95.29    4.40
   4  -3   0   94.79    3.60
   4   3   0   99.19    3.70
   4  -3   0  101.09    4.10
  -4  -4   0  239.78    9.00
  -4  -4   0  229.08    8.70
  -4   4   0  231.48    9.20
  -4  -4   0  232.98    8.50
   4   4   0  236.68    9.40
   4  -4   0  242.58    8.50
   4   4   0  222.68    8.80
   4  -4   0  232.58    8.60
   4  -4   0  238.98    9.00
   4  -4   0  228.08    9.00
  -4   5   0  421.66   16.50
  -4  -5   0  446.26   15.60
  -4  -5   0  439.06   15.70
  -4  -5   0  420.06   16.00
   4  -5   0  441.56   15.60
   4  -5   0  419.66   15.70
   4   5   0  410.16   15.90
   4  -5   0  435.56   16.10
   4  -5   0  454.15   16.10
   4  -5   0  447.56   15.70
   4   5   0  444.86   16.80
  -4  -6   0  504.25   18.50
  -4  -6   0  478.55   18.40
  -4  -6   0  531.15   19.40
  -4  -6   0  501.55   18.60
  -4   6   0  504.75   18.70
  -4  -6   0  529.25   18.80
  -4   6   0  529.35   19.80
  -4  -6   0  517.85   18.60
  -4  -6   0  513.65   18.40
  -4  -6   0  507.65   18.60
   4  -6   0  498.65   18.80
   4   6   0  503.85   18.80
   4  -6   0  524.15   18.80
   4  -6   0  504.15   18.50
   4  -6   0  519.65   18.90
   4  -6   0  512.25   18.30
   4  -6   0  499.25   18.70
   4  -6   0  536.55   18.40
   4   6   0  542.35   20.20
   4  -6   0  519.25   18.40
   4  -6   0  450.15   20.20
  -4  -7   0  169.28    6.80
  -4   7   0  169.38   11.20
  -4  -7   0  167.08    7.30
  -4  -7   0  162.38    7.00
  -4  -7   0  165.28    6.60
  -4  -7   0  166.18    6.90
  -4  -7   0  160.28    6.60
  -4  -7   0  168.58    8.00
  -4  -7   0  165.08    6.90
  -4  -7   0  167.28    6.90
  -4   7   0  169.78    6.90
   4  -7   0  164.78    6.60
   4  -7   0  168.48    6.60
   4  -7   0  170.38    6.50
   4  -7   0  161.58    7.20
   4  -7   0  169.98    6.90
   4  -7   0  171.28    7.40
   4  -7   0  174.58    6.80
   4  -7   0  163.98    6.90
   4  -7   0  171.98    7.10
  -4  -8   0  172.08    6.90
  -4  -8   0  173.08    7.00
  -4  -8   0  176.38    7.10
  -4  -8   0  176.68    7.10
  -4  -8   0  170.58    6.90
  -4  -8   0  172.48    7.70
  -4  -8   0  170.38    7.20
  -4  -8   0  171.08    7.20
  -4   8   0  159.88    7.00
   4  -8   0  168.88    6.80
   4  -8   0  177.78    7.00
   4  -8   0  176.88    8.10
   4  -8   0  167.78    7.20
   4  -8   0  180.48    7.00
   4  -8   0  187.48    7.10
   4  -8   0  171.98    7.10
   4  -8   0  168.48    7.30
  -4  -9   0    8.90    1.40
  -4  -9   0   10.60    1.70
  -4  -9   0    5.40    1.30
  -4  -9   0   11.90    1.70
  -4   9   0    8.70    2.10
  -4  -9   0   10.40    1.70
  -4  -9   0    7.50    2.20
  -4  -9   0    9.00    2.30
  -4  -9   0    9.60    1.80
   4  -9   0   12.90    2.30
   4  -9   0   10.60    1.70
   4  -9   0   10.10    3.70
   4  -9   0   10.90    2.10
   4  -9   0   10.50    1.70
   4  -9   0   11.10    2.40
   4  -9   0    6.80    1.80
  -4 -10   0   32.80    3.50
  -4 -10   0   21.40    2.70
  -4 -10   0   29.90    2.10
  -4 -10   0   29.80    2.00
  -4 -10   0   32.10    2.10
  -4 -10   0   39.30    4.30
  -4 -10   0   31.20    2.00
   4 -10   0   37.70    3.10
   4 -10   0   36.30    2.50
   4 -10   0   30.40    2.00
   4 -10   0   29.30    2.00
  -4 -11   0   67.09    2.90
  -4 -11   0   68.49    2.90
  -4 -11   0   65.19    2.90
  -4  11   0   65.99    2.90
  -4 -11   0   59.59    2.90
   4 -11   0   65.29    2.90
   4 -11   0   63.19    3.00
  -5   0   0   -0.50    0.70
  -5   0   0    0.00    0.50
  -5   0   0   -0.10    0.60
   5   0   0   -0.20    0.50
  -5   1   0   -0.30    0.70
  -5   1   0    0.90    0.70
  -5  -1   0   -0.50    0.50
  -5  -1   0    0.60    0.70
  -5  -1   0    0.00    0.60
   5   1   0   -0.10    0.60
   5  -1   0    0.00    0.60
  -5  -2   0   -0.10    0.40
  -5   2   0    0.20    0.80
  -5   2   0   -0.20    0.80
  -5  -2   0   -1.50    1.50
   5   2   0    0.60    0.60
   5  -2   0   -0.40    0.70
  -5  -3   0    0.00    1.40
  -5   3   0    0.60    1.10
  -5   3   0   -0.60    1.00
  -5  -3   0    0.50    0.50
   5   3   0    0.40    0.70
   5  -3   0    0.50    0.70
   5  -3   0   -0.60    0.80
  -5   4   0    1.30    1.30
  -5  -4   0   -0.10    0.60
  -5  -4   0   -3.50    1.30
  -5  -4   0    1.40    1.00
   5  -4   0   -0.20    0.70
   5  -4   0    0.60    1.20
   5  -4   0   -0.60    0.80
   5   4   0    0.10    1.50
  -5   5   0   -1.50    2.00
  -5  -5   0    0.30    0.70
  -5  -5   0    0.50    0.90
  -5  -5   0   -0.20    1.40
  -5  -5   0    1.20    1.20
  -5  -5   0    1.20    1.20
  -5  -5   0   -2.00    1.40
  -5  -5   0    0.50    1.40
   5  -5   0    1.20    1.20
   5   5   0    0.90    2.20
   5   5   0    0.00    1.50
   5  -5   0    0.40    0.90
   5  -5   0    2.60    0.90
   5  -5   0    2.70    2.40
   5  -5   0   -1.40    1.50
  -5   6   0    2.10    3.10
  -5  -6   0    1.10    1.30
  -5  -6   0   -3.10    1.10
  -5  -6   0   -1.00    0.70
  -5  -6   0    0.80    1.40
  -5  -6   0    0.30    1.20
  -5  -6   0    0.80    0.90
  -5  -6   0   -0.70    1.50
  -5   6   0   -0.80    1.70
  -5  -6   0    0.40    1.10
   5  -6   0   -0.50    0.70
   5  -6   0    3.10    1.90
   5  -6   0    1.60    3.20
   5  -6   0    0.50    1.00
   5   6   0   -1.10    1.80
   5  -6   0    0.10    1.50
   5   6   0   -2.20    3.40
   5  -6   0   -3.10    2.60
   5  -6   0    0.60    1.10
  -5  -7   0   -1.80    1.40
  -5   7   0    0.10    1.60
  -5  -7   0    0.60    0.90
  -5  -7   0    1.10    2.00
  -5  -7   0   -0.90    1.00
  -5  -7   0   -1.20    1.10
  -5  -7   0   -0.40    0.90
  -5  -7   0    1.70    1.20
  -5  -7   0    1.10    1.10
   5  -7   0   -1.40    1.00
   5  -7   0   -0.50    0.80
   5  -7   0    1.20    1.20
  -5  -8   0    0.50    1.10
  -5  -8   0   -0.50    0.90
  -5   8   0   -1.40    1.40
  -5  -8   0    0.90    1.90
  -5  -8   0   -0.60    1.00
  -5  -8   0   -1.10    1.10
  -5  -8   0    0.70    1.00
  -5  -8   0    0.30    1.10
   5  -8   0   -0.80    1.00
   5  -8   0   -3.00    1.50
   5  -8   0   -0.30    0.80
   5  -8   0   -1.00    1.00
  -5  -9   0    2.40    2.00
  -5  -9   0    1.60    0.90
  -5  -9   0   -0.40    0.90
  -5  -9   0    0.30    0.90
  -5  -9   0   -0.40    1.20
  -5  -9   0    0.10    0.80
  -5   9   0    1.70    2.00
  -5  -9   0   -0.50    0.80
   5  -9   0   -1.90    0.90
   5  -9   0    0.80    1.80
   5  -9   0    0.60    0.90
   5  -9   0    0.40    0.90
  -5 -10   0    0.60    0.80
  -5 -10   0    0.50    0.80
  -5 -10   0   -0.60    0.70
  -5 -10   0    2.60    2.20
  -5 -10   0   -0.30    0.80
  -5 -10   0    0.40    0.70
   5 -10   0    0.80    1.30
   5 -10   0    0.10    0.80
   5 -10   0    0.10    0.70
  -5 -11   0   -0.50    0.50
  -5 -11   0    0.40    0.60
  -5 -11   0   -0.30    0.80
  -5  11   0   -0.20    0.50
  -5 -11   0   -0.70    0.70
   5 -11   0    0.10    0.60
   5 -11   0    1.60    0.90
  -6   0   0  332.37   12.70
  -6   0   0  358.96   13.10
   6   0   0  346.37   12.90
  -6   1   0  125.79    5.20
  -6  -1   0  135.19    5.70
  -6  -1   0  134.69    4.80
  -6   1   0  133.19    5.60
   6  -1   0  131.39    5.70
   6   1   0  118.39    5.30
  -6   2   0   58.29    3.30
  -6   2   0   58.09    2.80
  -6  -2   0   46.10    3.50
  -6  -2   0   57.59    2.40
   6   2   0   61.29    3.00
   6  -2   0   59.19    2.70
   6  -2   0   56.89    3.20
  -6  -3   0   45.40    2.20
  -6   3   0   48.50    3.40
  -6  -3   0   50.29    3.10
   6  -3   0   44.00    3.10
   6   3   0   45.10    2.90
   6  -3   0   45.60    2.30
  -6  -4   0  101.19    5.00
  -6  -4   0  121.89    5.20
  -6  -4   0  115.39    4.60
  -6  -4   0  107.29    5.20
  -6  -4   0  108.49    5.00
  -6  -4   0  109.89    5.00
  -6   4   0  120.19    6.10
  -6  -4   0  119.09    4.80
   6   4   0  121.49    6.40
   6  -4   0  122.39    5.30
   6  -4   0  114.49    4.60
   6   4   0  118.79    5.20
   6  -4   0  114.99    5.60
  -6   5   0  104.69    5.30
  -6   5   0  119.49    7.10
  -6  -5   0  114.69    5.30
  -6  -5   0  115.89    4.80
  -6  -5   0  115.39    5.00
  -6  -5   0  119.59    5.10
  -6  -5   0  113.79    5.10
  -6  -5   0  113.19    5.40
  -6  -5   0  113.79    4.90
   6   5   0  115.19    7.30
   6  -5   0  109.99    6.40
   6  -5   0  103.49    5.90
   6  -5   0  117.09    4.70
   6  -5   0  116.49    5.00
  -6  -6   0   51.79    3.00
  -6  -6   0   51.69    3.00
  -6   6   0   41.20    8.70
  -6  -6   0   46.10    2.80
  -6  -6   0   47.60    2.60
  -6  -6   0   49.30    2.70
  -6  -6   0   47.60    3.10
  -6  -6   0   50.09    3.60
  -6  -6   0   53.09    3.30
  -6   6   0   47.10    3.50
   6  -6   0   49.10    3.60
   6  -6   0   50.29    3.90
   6  -6   0   51.49    2.60
   6  -6   0   48.00    2.80
   6  -6   0   50.49    3.10
   6   6   0   54.19    3.80
  -6  -7   0   43.00    3.60
  -6  -7   0   45.10    2.90
  -6  -7   0   43.30    2.90
  -6  -7   0   46.60    2.70
  -6  -7   0   41.30    2.60
  -6  -7   0   45.20    2.60
  -6   7   0   43.60    3.10
  -6  -7   0   47.20    2.80
  -6  -7   0   45.20    2.70
   6  -7   0   44.90    2.40
   6  -7   0   47.90    3.60
   6  -7   0   42.90    3.10
   6  -7   0   44.50    2.70
  -6  -8   0   17.20    2.00
  -6  -8   0   14.10    2.50
  -6  -8   0   14.60    2.10
  -6   8   0   18.00    2.30
  -6  -8   0   17.10    1.70
  -6  -8   0   15.50    1.80
  -6  -8   0   16.60    2.00
  -6  -8   0   14.40    1.80
   6  -8   0   18.90    2.10
   6  -8   0   13.80    1.50
   6  -8   0   13.60    2.60
   6  -8   0   16.30    1.80
  -6  -9   0    1.20    0.90
  -6  -9   0   -1.00    0.80
  -6  -9   0    1.10    1.60
  -6  -9   0   -1.30    2.40
  -6  -9   0    0.10    0.80
   6  -9   0   -1.30    0.80
   6  -9   0    0.30    0.90
   6  -9   0   -0.50    0.90
  -6 -10   0   81.99    3.50
  -6 -10   0   81.39    3.60
  -6  10   0   81.39    3.50
  -6 -10   0   82.89    3.60
  -6 -10   0   81.39    3.50
  -6 -10   0   77.29    3.60
   6 -10   0   82.89    3.60
   6 -10   0   81.29    3.60
   6 -10   0   88.49    3.50
  -7   0   0    1.30    1.50
   7   0   0   -0.10    1.00
  -7   1   0    0.40    1.30
  -7  -1   0   -0.10    1.30
   7  -1   0    2.20    1.20
   7   1   0   -0.50    1.10
   7  -1   0   -0.20    1.00
  -7   2   0    0.10    1.50
   7  -2   0    0.90    1.30
   7  -2   0   -0.20    0.80
   7   2   0    1.80    1.30
  -7  -3   0   -0.60    1.30
  -7   3   0   -0.90    1.50
  -7  -3   0    1.50    1.50
  -7  -3   0    0.10    1.50
  -7  -3   0    0.30    0.90
  -7  -3   0    0.60    1.10
  -7  -3   0    0.80    1.30
  -7   3   0   -0.40    1.80
   7  -3   0    1.40    1.70
   7   3   0   -1.10    1.60
   7  -3   0    0.30    0.70
  -7   4   0   -0.40    1.40
  -7  -4   0   -0.10    1.30
  -7  -4   0    1.50    1.00
  -7  -4   0   -3.30    2.10
  -7  -4   0    0.60    1.10
  -7   4   0   -3.40    1.60
  -7  -4   0    0.70    1.40
  -7  -4   0   -2.50    1.40
  -7   4   0    0.40    2.80
  -7  -4   0    2.20    1.20
  -7  -4   0    2.70    1.40
   7   4   0   -1.40    1.30
   7  -4   0    0.60    0.80
   7   4   0   -2.20    2.80
   7  -4   0    1.20    2.30
   7  -4   0    1.00    1.20
  -7  -5   0   -1.60    1.20
  -7   5   0    1.20    1.60
  -7  -5   0    4.40    2.10
  -7  -5   0   -0.70    1.20
  -7  -5   0   -1.20    1.00
  -7  -5   0    0.00    1.00
  -7  -5   0   -0.10    1.10
  -7  -5   0   -1.30    1.70
  -7   5   0    1.80    1.20
  -7   5   0    1.10    4.00
  -7  -5   0   -1.30    1.00
   7   5   0    0.50    1.70
   7  -5   0   -1.00    1.00
   7  -5   0    0.30    3.40
   7  -5   0   -0.20    0.80
  -7  -6   0    1.00    1.00
  -7  -6   0   -0.10    1.10
  -7  -6   0    0.90    2.10
  -7  -6   0   -0.60    1.00
  -7  -6   0   -0.50    0.90
  -7   6   0   -0.10    1.00
  -7  -6   0    0.40    1.20
  -7   6   0    1.90    1.50
  -7  -6   0    0.50    1.40
  -7  -6   0    0.30    1.10
   7  -6   0    1.30    1.20
   7  -6   0    1.10    0.90
   7  -6   0   -0.30    0.70
   7   6   0   -1.90    2.10
  -7  -7   0    2.60    1.20
  -7  -7   0    0.50    1.00
  -7  -7   0    0.60    1.40
  -7  -7   0   -1.80    0.90
  -7  -7   0    1.00    0.90
  -7   7   0   -2.00    1.40
  -7  -7   0   -0.90    1.10
  -7  -7   0   -1.60    2.20
  -7   7   0   -0.70    1.00
  -7  -7   0   -0.60    1.00
   7  -7   0    0.60    1.50
   7  -7   0    0.70    0.90
   7  -7   0   -2.70    1.30
   7  -7   0    0.00    0.70
  -7   8   0    0.20    0.90
  -7  -8   0    0.70    2.50
  -7  -8   0   -0.20    0.80
  -7  -8   0    0.00    1.10
  -7  -8   0   -0.90    1.00
  -7  -8   0    0.30    0.90
  -7  -8   0    0.40    1.00
  -7  -8   0    0.20    0.90
  -7  -8   0    0.10    1.50
   7  -8   0    0.60    0.90
   7  -8   0    0.10    1.30
   7  -8   0    0.50    0.80
  -7  -9   0   -2.80    2.90
  -7  -9   0   -0.80    0.80
  -7  -9   0    0.30    0.80
  -7  -9   0    0.80    1.00
  -7  -9   0    0.70    0.80
  -7   9   0   -0.60    0.80
  -7  -9   0    1.00    0.70
   7  -9   0   -0.20    0.80
   7  -9   0    0.70    0.70
   7  -9   0   -0.50    1.10
  -7 -10   0    0.20    0.60
  -7 -10   0   -0.50    0.60
  -7  10   0    0.00    0.50
  -7 -10   0   -1.10    0.70
  -7 -10   0   -0.50    0.50
  -7 -10   0    0.30    1.10
   7 -10   0   -0.60    1.10
   7 -10   0    0.50    0.60
  -8   0   0  320.77   12.40
  -8   0   0  372.26   13.60
  -8   0   0  336.87   13.40
  -8   0   0  317.67   12.50
  -8   0   0  315.57   12.30
  -8  -1   0  117.89    5.30
  -8  -1   0  118.79    5.50
  -8   1   0  118.69    5.40
  -8   1   0  128.59    6.60
  -8  -1   0  116.49    5.00
  -8  -1   0  125.99    5.20
  -8  -1   0  122.39    5.40
  -8   1   0  118.19    5.20
  -8   1   0  116.89    5.40
   8  -1   0  118.59    6.10
   8  -1   0  118.49    4.90
   8   1   0  124.29    6.20
  -8  -2   0   33.90    2.90
  -8   2   0   33.00    2.60
  -8  -2   0   38.80    2.50
  -8  -2   0   37.40    2.60
  -8   2   0   33.30    4.50
  -8  -2   0   38.40    2.50
  -8  -2   0   29.00    2.70
  -8   2   0   31.10    3.80
  -8   2   0   38.10    2.90
  -8   2   0   32.90    3.00
   8   2   0   33.20    4.00
   8  -2   0   30.40    2.00
  -8  -3   0  257.37    9.40
  -8  -3   0  245.88    9.50
  -8   3   0  240.48    9.50
  -8   3   0  231.88    9.50
  -8  -3   0  251.27    9.60
  -8  -3   0  244.98    9.30
  -8   3   0  229.78   11.10
  -8   3   0  242.48    9.60
  -8  -3   0  245.28    9.40
   8  -3   0  231.08    9.10
   8  -3   0  255.97   10.80
   8  -3   0  248.48    9.50
   8   3   0  252.87   11.70
  -8   4   0   77.19    4.00
  -8  -4   0   79.49    3.60
  -8  -4   0   73.89    3.80
  -8   4   0   74.09    4.00
  -8  -4   0   79.39    4.10
  -8   4   0   83.09    8.30
  -8  -4   0   73.09    3.80
  -8  -4   0   74.29    3.70
   8  -4   0   74.79    3.40
   8   4   0   79.39    4.40
   8  -4   0   73.09    3.70
  -8   5   0    0.90    1.20
  -8  -5   0   -0.60    1.10
  -8  -5   0    0.10    1.30
  -8  -5   0    0.80    0.90
  -8  -5   0    0.00    1.00
  -8   5   0   -0.40    1.50
  -8  -5   0   -0.50    1.10
   8  -5   0   -1.50    1.00
   8  -5   0    1.70    1.00
   8  -5   0    0.40    0.80
   8   5   0    3.40    1.90
  -8  -6   0   36.50    2.40
  -8  -6   0   37.10    2.50
  -8   6   0   34.50    2.90
  -8  -6   0   33.00    4.40
  -8  -6   0   36.10    2.70
  -8   6   0   38.60    2.60
  -8  -6   0   37.80    2.30
  -8  -6   0   39.60    2.70
  -8  -6   0   37.30    3.20
   8  -6   0   34.20    2.30
   8   6   0   35.70    4.00
   8  -6   0   35.70    2.40
   8  -6   0   35.50    2.10
  -8  -7   0   -0.20    0.90
  -8  -7   0    1.00    1.30
  -8   7   0    1.00    1.00
  -8  -7   0    1.90    1.30
  -8  -7   0   -0.50    3.00
  -8   7   0   -2.30    1.40
  -8  -7   0    1.20    1.10
  -8  -7   0    1.40    0.90
  -8  -7   0    0.80    0.80
   8  -7   0    1.40    0.90
   8   7   0   -6.60    7.00
   8  -7   0    2.60    1.10
   8  -7   0    0.90    0.80
  -8  -8   0   51.29    7.80
  -8  -8   0   41.50    2.60
  -8  -8   0   43.80    2.50
  -8  -8   0   40.50    2.60
  -8  -8   0   47.20    2.40
  -8   8   0   44.80    2.50
  -8  -8   0   44.40    2.70
   8  -8   0   42.50    2.40
   8  -8   0   45.40    2.30
  -8  -9   0   32.80    2.80
  -8  -9   0   36.20    2.10
  -8  -9   0   37.50    2.10
  -8  -9   0   35.00    2.00
  -8   9   0   37.50    2.00
  -8  -9   0   39.40    2.30
   8  -9   0   34.30    2.10
  -8 -10   0   11.10    1.10
  -8 -10   0   11.00    1.10
  -9   0   0   -0.90    1.00
  -9   0   0    0.90    1.30
  -9   0   0   -1.50    1.30
  -9   0   0    0.70    1.30
  -9   0   0    0.00    3.20
  -9   0   0    0.90    1.60
   9   0   0    2.30    2.60
  -9   1   0   -0.40    1.80
  -9   1   0    2.60    1.50
  -9  -1   0   -1.20    1.30
  -9  -1   0    1.20    1.10
  -9  -1   0    0.50    1.20
  -9  -1   0   -1.10    1.40
  -9   1   0    5.30    3.50
  -9  -1   0   -1.00    1.00
  -9   1   0    0.10    1.10
  -9   1   0    0.20    1.20
  -9   1   0    0.90    1.40
   9   1   0    0.80    2.70
   9  -1   0    0.00    1.20
   9  -1   0    2.70    2.70
  -9   2   0   -0.60    1.40
  -9   2   0   -0.10    1.20
  -9   2   0   -2.30    1.80
  -9  -2   0    0.20    1.40
  -9   2   0   -0.60    3.80
  -9  -2   0    1.00    1.00
  -9   2   0   -0.10    1.30
  -9  -2   0   -1.30    1.00
  -9  -2   0    0.50    1.20
  -9  -2   0   -1.80    1.20
   9  -2   0   -0.40    0.90
  -9   3   0    0.20    1.40
  -9   3   0    0.20    1.10
  -9  -3   0    0.30    1.30
  -9  -3   0   -0.80    1.40
  -9  -3   0    0.00    1.10
  -9   3   0   -0.10    1.30
   9  -3   0   -0.10    1.40
   9   3   0   -2.40    1.60
   9  -3   0    1.00    0.80
  -9  -4   0    1.00    0.90
  -9  -4   0   -0.90    1.00
  -9  -4   0   -1.70    1.10
  -9   4   0    0.50    1.20
  -9   4   0   -1.90    1.40
  -9  -4   0    0.50    1.20
   9  -4   0   -0.60    0.80
   9   4   0    0.60    1.90
   9  -4   0   -0.60    1.20
  -9  -5   0   -0.20    1.10
  -9   5   0    0.60    1.40
  -9  -5   0   -0.20    1.40
  -9  -5   0    0.60    0.90
  -9  -5   0   -1.00    0.90
  -9   5   0    0.40    1.00
  -9  -5   0    0.40    1.00
   9  -5   0    0.70    1.10
   9  -5   0   -0.40    0.80
   9   5   0   -1.10    2.80
   9  -5   0   -0.30    0.90
  -9  -6   0    0.20    0.90
  -9  -6   0    0.10    0.70
  -9   6   0    0.40    1.40
  -9   6   0   -0.20    0.90
  -9  -6   0    0.30    0.90
  -9  -6   0    0.30    1.10
   9  -6   0    0.20    0.90
   9  -6   0    1.20    0.80
   9  -6   0    0.40    0.90
   9   6   0    1.30    2.70
  -9  -7   0   -0.90    0.80
  -9   7   0   -1.30    0.80
  -9  -7   0   -1.00    0.80
   9  -7   0   -0.20    1.00
   9  -7   0   -0.50    0.70
   9  -7   0    0.50    0.80
  -9  -8   0   -0.60    0.90
  -9  -8   0   -0.20    0.70
  -9  -8   0    0.20    0.80
  -9   8   0    0.40    0.70
   9  -8   0    0.00    0.60
   9  -8   0   -0.40    1.10
  -9  -9   0    0.10    0.60
  -9   9   0    0.30    0.60
  -9  -9   0   -0.60    0.50
  -9  -9   0   -0.20    0.60
   9  -9   0    0.80    0.70
   9  -9   0   -0.30    0.50
 -10   0   0   71.29    3.70
 -10   0   0   68.79    3.50
 -10   0   0   68.19    4.00
 -10   0   0   72.19    3.50
 -10   0   0   71.29    3.70
  10   0   0   71.19    4.40
 -10  -1   0   44.00    2.80
 -10   1   0   52.09    3.40
 -10   1   0   48.60    3.00
 -10   1   0   48.00    3.10
 -10  -1   0   44.00    3.10
 -10  -1   0   49.99    2.70
 -10  -1   0   50.29    3.00
 -10  -1   0   45.70    3.00
 -10   1   0   47.10    2.70
 -10   1   0   49.00    3.00
  10  -1   0   51.59    4.00
  10  -1   0   44.80    3.70
  10   1   0   45.30    3.70
 -10   2   0   77.99    3.90
 -10   2   0   70.39    3.80
 -10  -2   0   70.79    3.80
 -10   2   0   71.99    3.60
 -10  -2   0   73.69    3.60
 -10  -2   0   72.39    3.60
 -10  -2   0   71.79    3.60
 -10  -2   0   76.39    3.90
  10  -2   0   79.89    5.30
  10   2   0   73.89    4.60
  10  -2   0   78.19    3.50
 -10  -3   0    2.90    0.90
 -10  -3   0    3.30    0.90
 -10   3   0    1.90    1.20
 -10   3   0    2.40    1.40
 -10   3   0    2.90    1.20
 -10  -3   0    2.60    1.10
 -10  -3   0    2.00    1.20
 -10  -3   0    3.30    1.20
  10  -3   0    1.40    0.90
  10  -3   0    0.70    1.50
  10   3   0    5.40    2.00
 -10   4   0    2.30    1.30
 -10  -4   0    3.10    1.10
 -10  -4   0    1.00    0.90
 -10  -4   0    1.20    1.00
 -10  -4   0    0.40    0.80
 -10   4   0    0.70    1.10
 -10  -4   0   -0.30    1.00
  10   4   0    3.70    2.00
  10  -4   0    0.40    0.80
  10  -4   0   -0.90    1.10
  10  -4   0    0.20    0.90
 -10   5   0    1.70    1.30
 -10  -5   0    3.70    1.00
 -10  -5   0    2.70    0.90
 -10   5   0    2.60    1.10
 -10  -5   0    3.40    1.20
 -10  -5   0    3.50    1.00
  10  -5   0    1.60    1.00
  10   5   0    2.30    2.80
  10  -5   0    2.40    0.80
  10  -5   0    2.10    0.80
 -10  -6   0    2.90    0.70
 -10   6   0    1.70    0.90
 -10  -6   0    4.50    1.00
 -10  -6   0    2.70    0.90
  10  -6   0    3.20    1.30
  10  -6   0    2.50    0.80
  10   6   0    4.40    3.50
 -10  -7   0   43.00    2.30
 -10  -7   0   39.10    2.10
 -10  -7   0   40.90    2.10
 -10  -7   0   37.30    2.30
 -10   7   0   40.40    2.30
  10  -7   0   39.50    2.20
  10  -7   0   36.00    2.10
  10  -7   0   41.50    2.10
 -10   8   0   68.79    3.10
 -10  -8   0   65.69    3.00
 -10  -8   0   71.89    3.00
 -10  -8   0   70.49    3.10
  10  -8   0   72.49    3.00
  10  -8   0   68.59    2.90
 -11   0   0    0.50    0.80
 -11   0   0   -3.40    1.20
 -11   0   0   -1.60    1.30
 -11   0   0    1.10    1.00
 -11   0   0    0.30    1.00
  11   0   0    4.20    2.60
 -11   1   0   -0.90    1.20
 -11  -1   0    0.50    1.10
 -11  -1   0    0.20    1.00
 -11   1   0    0.10    0.90
 -11  -1   0   -0.70    1.30
 -11   1   0   -1.50    1.50
 -11  -1   0    1.30    0.90
 -11  -1   0    0.10    0.80
 -11   1   0    0.40    1.20
 -11   1   0    0.40    1.10
  11   1   0    1.40    2.00
  11  -1   0   -0.90    2.80
 -11   2   0    0.60    0.90
 -11  -2   0    0.70    0.90
 -11   2   0    1.50    1.20
 -11  -2   0   -1.10    1.10
 -11  -2   0    1.10    0.90
 -11  -2   0    1.30    1.00
 -11  -2   0   -0.10    1.00
 -11   2   0   -0.70    1.00
  11   2   0   -2.60    1.30
  11   2   0    1.10    2.30
  11  -2   0   -0.10    1.90
 -11  -3   0   -0.20    0.80
 -11  -3   0    0.20    0.80
 -11  -3   0    0.20    0.90
 -11  -3   0    0.80    1.00
 -11   3   0    1.50    1.30
 -11   3   0    0.90    0.90
 -11  -3   0   -0.30    0.90
  11   3   0    3.10    2.30
  11  -3   0   -0.40    0.90
  11  -3   0   -0.30    0.80
 -11  -4   0    0.90    0.90
 -11  -4   0   -0.60    0.80
 -11  -4   0   -0.80    0.90
 -11   4   0    0.40    1.20
 -11  -4   0    0.50    0.70
 -11   4   0    0.70    0.90
  11   4   0   -1.30    2.50
  11  -4   0    0.00    0.80
  11  -4   0    1.20    1.40
  11  -4   0   -0.30    0.80
 -11  -5   0    0.00    0.90
  11  -5   0   -1.40    1.00
  11   5   0    1.50    2.90
  11  -5   0   -0.70    0.80
  11  -5   0   -1.30    0.70
 -11  -6   0    0.30    0.70
 -11  -6   0    0.90    0.80
 -11  -6   0    1.20    1.10
 -11   6   0   -0.30    0.70
 -11  -6   0    0.90    0.70
  11  -6   0    0.30    0.60
  11  -6   0   -0.30    0.80
  11  -6   0    0.50    0.90
 -11  -7   0    0.10    0.70
 -11   7   0    0.00    0.60
 -11  -7   0   -0.30    0.60
 -11  -7   0   -0.10    0.50
 -11  -7   0   -0.20    0.70
  11  -7   0   -0.20    0.60
  11  -7   0   -0.10    0.70
  11  -7   0    0.70    1.10
 -12   0   0   -0.10    1.00
 -12   0   0   -0.50    0.80
 -12   0   0    0.40    1.00
 -12   0   0    0.00    0.90
  12   0   0   -1.50    3.00
  12   0   0    1.40    0.90
 -12   1   0   30.50    2.20
 -12   1   0   27.20    2.10
 -12  -1   0   28.80    2.00
 -12  -1   0   26.30    2.10
 -12   1   0   27.90    1.90
 -12  -1   0   28.30    2.10
 -12  -1   0   26.70    1.90
  12   1   0   26.00    2.00
  12   1   0   32.50    4.30
  12  -1   0   22.80    4.50
  12  -1   0   25.60    1.90
 -12   2   0   36.40    3.10
 -12  -2   0   31.50    2.10
 -12  -2   0   31.20    2.30
 -12  -2   0   31.90    2.00
 -12  -2   0   29.80    1.90
 -12  -2   0   35.10    2.50
  12   2   0   22.70    4.20
  12  -2   0   31.00    2.00
 -12  -3   0    9.90    1.90
 -12   3   0    8.50    1.50
 -12  -3   0    9.70    2.00
  12   3   0    9.60    3.00
  12  -3   0   11.00    1.90
 -12  -4   0    1.70    0.90
 -12  -4   0    2.00    0.60
 -12   4   0    2.80    0.80
 -12  -4   0    1.30    0.90
 -12  -4   0    2.70    0.90
  12  -4   0    0.40    0.60
  12  -4   0    1.60    1.00
 -12   5   0   30.80    2.00
 -12  -5   0   29.80    1.80
 -12  -5   0   30.90    1.70
 -12  -5   0   30.20    1.90
 -12  -5   0   31.40    2.00
  12  -5   0   32.80    1.80
  12  -5   0   26.90    2.00
 -12  -6   0    5.40    1.00
 -12  -6   0    9.10    2.00
 -12   6   0    6.50    1.10
 -12  -6   0    7.80    1.20
 -12  -6   0    9.30    1.10
  12  -6   0    7.70    1.30
  12  -6   0    5.50    1.10
  12  -6   0    5.90    1.00
 -13   0   0    0.00    0.90
 -13   0   0   -0.10    0.90
 -13   0   0    0.40    0.80
  13   0   0   -0.90    0.80
 -13   1   0   -0.90    0.80
 -13  -1   0    0.80    0.70
 -13  -1   0    0.00    1.00
 -13  -1   0   -1.00    0.80
 -13   1   0    0.10    0.90
  13  -1   0   -0.10    0.70
  13   1   0    1.20    1.00
 -13  -2   0    0.20    0.60
 -13  -2   0    0.10    0.80
 -13   2   0    0.70    0.80
 -13  -2   0    0.20    0.80
 -13   2   0   -0.20    1.10
  13  -2   0    0.10    0.60
 -13  -3   0    0.30    0.70
 -13  -3   0    0.30    0.60
 -13  -3   0    0.90    1.30
 -13  -3   0   -0.40    0.70
  13  -3   0    0.40    0.60
 -13   4   0    0.50    0.70
 -13  -4   0    0.30    0.50
 -13  -4   0    0.20    0.70
 -13  -4   0   -0.50    1.10
 -13  -4   0   -0.50    0.70
  13  -4   0    0.10    0.50
 -13  -5   0   -0.20    0.50
 -13   5   0    0.70    0.60
 -13  -5   0    0.30    0.60
 -13  -5   0    0.00    0.60
  13  -5   0    0.10    0.50
  13   5   0    0.90    0.80
 -14   0   0    5.00    1.20
 -14   0   0    6.00    1.50
  14   0   0    2.20    1.10
 -14  -1   0   11.50    1.50
 -14  -1   0   16.70    1.40
 -14  -1   0   15.20    1.30
 -14   1   0   14.70    1.30
  14  -1   0   14.90    1.20
 -14   2   0   -0.10    0.60
 -14  -2   0    1.00    0.70
 -14  -2   0    0.80    0.70
 -14  -2   0    0.00    0.60
  14  -2   0    0.90    0.80
  14  -2   0    0.60    0.50
  14  -3   0   98.99    3.90
   0 -11  -1   -1.00    0.80
   0 -11  -1    0.40    0.70
   0 -11  -1   -0.70    2.40
   0 -11  -1    0.20    0.80
   0 -11  -1    0.70    0.70
   0  11   1    0.00    1.00
   0 -11  -1   -0.30    0.80
   0 -10  -1  123.19    5.30
   0 -10  -1  118.59    5.10
   0 -10  -1  120.79    5.00
   0 -10  -1  115.39    5.10
   0 -10  -1  113.09    5.10
   0 -10  -1  120.39    5.10
   0 -10  -1  125.59    6.90
   0  -9  -1   -0.70    1.90
   0  -9  -1    0.00    1.10
   0  -9  -1   -1.10    0.90
   0  -9  -1   -1.00    1.10
   0  -9  -1   -0.60    0.90
   0  -9  -1   -1.00    0.90
   0  -9  -1   -0.90    1.00
   0  -8  -1   65.29    3.20
   0  -8  -1   69.19    3.50
   0  -8  -1   61.89    3.20
   0  -8  -1   66.89    3.80
   0  -8  -1   69.89    3.60
   0  -8  -1   70.49    3.60
   0  -7  -1    1.20    1.40
   0  -7  -1    2.20    1.80
   0  -7  -1   -0.30    0.60
   0  -7  -1    0.30    0.80
   0   7   1   -2.00    3.00
   0  -7  -1   -0.70    1.30
   0  -7  -1    0.90    1.30
   0  -7  -1   -0.60    1.20
   0  -7  -1   -0.20    1.20
   0  -6  -1   34.30    2.40
   0  -6  -1   37.20    1.90
   0  -6  -1   38.90    2.00
   0   6   1   36.10    3.40
   0  -5  -1   -0.30    0.60
   0  -5  -1    0.20    0.80
   0   5   1    1.60    1.10
   0  -5  -1    0.60    1.00
   0  -4  -1    5.70    0.80
   0   4   1    6.60    1.30
   0  -4  -1    5.60    0.70
   0   4   1    6.80    1.20
   0  -4  -1    6.90    1.30
   0   3   1    0.10    0.40
   0  -3  -1    0.40    0.30
   0   3   1    0.30    0.50
   0  -3  -1    0.80    0.90
   0  -3  -1    0.40    0.30
   0   2   1   11.40    0.70
   0  -2  -1   12.80    1.00
   0  -2  -1   12.00    0.60
   0   2   1   11.70    0.90
   0  -2  -1   11.90    0.70
   0   1   1   -1.30    0.10
   0   1   1   -1.20    0.20
   0  -1  -1   -1.30    0.10
   0  -1  -1   -1.10    0.20
   0  -1   1   -1.30    0.10
   0  -1   1   -1.20    0.20
   0   1  -1   -1.40    0.20
   0   1  -1   -1.20    0.10
   0   2  -1   12.20    0.90
   0  -2   1   11.40    1.10
   0   2  -1   12.10    0.50
   0  -2   1   11.90    0.50
   0  -2   1   10.80    0.60
   0  -3   1    0.10    0.30
   0  -3   1    0.00    0.20
   0   3  -1    0.60    1.00
   0   3  -1   -0.20    0.20
   0   4  -1    6.90    1.20
   0  -4   1    7.10    0.70
   0  -4   1    4.30    1.20
   0  -4   1    6.50    0.60
   0   4  -1    5.80    1.40
   0   4  -1    6.60    0.80
   0  -5   1   -0.30    1.10
   0  -5   1    0.30    0.80
   0   5  -1    0.30    1.10
   0  -5   1    0.40    0.40
   0  -6   1   39.60    2.00
   0  -6   1   37.30    2.60
   0   6  -1   36.60    5.40
   0  -6   1   38.60    2.20
   0   7  -1    1.10    2.60
   0  -7   1    1.60    1.20
   0  -7   1   -0.40    1.40
   0  -7   1    0.70    0.70
   0  -7   1   -0.50    0.80
   0  -7   1    3.90    1.40
   0  -7   1    1.10    1.20
   0  -7   1   -0.70    1.30
   0  -7   1    1.40    1.50
   0  -8   1   75.99    4.40
   0  -8   1   68.49    3.40
   0  -8   1   69.29    3.40
   0  -8   1   72.69    3.70
   0  -8   1   67.79    3.80
   0  -8   1   68.49    3.70
   0  -9   1    0.50    0.90
   0  -9   1    0.10    0.90
   0  -9   1   -1.70    1.70
   0  -9   1   -0.30    1.00
   0  -9   1    0.50    0.90
   0  -9   1    2.00    1.20
   0  -9   1    0.70    1.00
   0 -10   1  108.39    4.90
   0 -10   1  113.29    5.00
   0 -10   1  114.09    5.00
   0 -10   1  110.59    5.10
   0 -10   1  117.59    4.90
   0 -10   1  117.59    4.90
   0 -10   1  115.09    5.90
   0 -11   1    0.80    0.70
   0  11  -1   -0.60    0.80
   0 -11   1   -0.20    0.70
   0 -11   1   -1.00    0.80
   0 -11   1    1.80    2.40
   0 -11   1   -0.60    0.90
   0 -11   1   -1.20    0.70
  -1 -11  -1   12.40    1.40
  -1 -11  -1   14.00    1.60
  -1 -11  -1   14.50    1.40
  -1 -11  -1   13.30    1.40
  -1 -11  -1   10.90    2.50
  -1 -11  -1   12.20    1.30
   1 -11  -1   14.50    1.40
   1 -11  -1   14.80    1.60
   1  11   1    9.70    1.60
   1 -11  -1    9.70    3.10
   1 -11  -1   10.90    2.00
   1 -11  -1   14.20    1.40
  -1 -10  -1   13.90    2.10
  -1 -10  -1   11.80    1.70
  -1 -10  -1   12.40    1.60
  -1 -10  -1   11.80    1.70
  -1 -10  -1   11.40    1.60
  -1  10   1    8.50    1.40
  -1 -10  -1   12.50    2.80
  -1 -10  -1    8.20    1.60
   1 -10  -1   13.10    1.70
   1 -10  -1    8.50    2.50
   1 -10  -1    9.00    1.60
   1 -10  -1   11.20    1.40
   1 -10  -1   11.60    1.50
   1 -10  -1   11.10    1.80
   1 -10  -1    9.60    1.80
  -1  -9  -1    1.80    1.20
  -1  -9  -1    3.10    1.00
  -1  -9  -1    1.50    1.00
  -1  -9  -1    2.70    1.10
  -1  -9  -1    6.70    1.70
  -1  -9  -1    3.30    0.90
  -1  -9  -1    4.30    1.90
   1  -9  -1    2.50    1.20
   1  -9  -1    3.20    1.00
   1  -9  -1    2.40    1.50
   1  -9  -1    0.80    1.90
   1  -9  -1    3.80    1.20
   1  -9  -1    2.30    1.10
   1  -9  -1    2.90    1.10
   1  -9  -1    1.30    1.00
  -1  -8  -1   81.09    3.90
  -1  -8  -1   80.29    4.10
  -1  -8  -1   80.09    4.00
  -1  -8  -1   75.99    3.60
  -1  -8  -1   72.39    3.50
  -1  -8  -1   78.69    3.90
  -1  -8  -1   78.19    3.90
  -1  -8  -1   62.09    6.00
   1  -8  -1   76.79    3.90
   1  -8  -1   77.09    4.10
   1  -8  -1   82.19    3.90
   1  -8  -1   74.49    3.60
   1  -8  -1   72.29    5.10
   1  -8  -1   77.89    4.00
   1  -8  -1   78.89    3.60
  -1  -7  -1   15.50    2.30
  -1  -7  -1   12.50    1.30
  -1   7   1   19.60    4.90
  -1  -7  -1   13.60    2.30
  -1  -7  -1   15.50    2.20
  -1  -7  -1   17.70    1.60
  -1  -7  -1    9.60    2.20
  -1  -7  -1   14.70    2.40
  -1  -7  -1   17.60    2.20
   1   7   1   11.50    3.00
   1  -7  -1   14.00    1.60
   1  -7  -1   15.00    2.30
   1  -7  -1   13.80    2.70
   1  -7  -1   12.30    2.40
   1  -7  -1   16.80    2.00
   1  -7  -1   13.20    1.30
   1  -7  -1   15.90    2.40
   1  -7  -1   15.80    2.10
   1  -7  -1   17.30    2.30
  -1   6   1   22.30    3.20
  -1  -6  -1   17.50    1.50
  -1  -6  -1   16.70    1.20
  -1  -6  -1   17.20    1.90
   1  -6  -1   19.40    1.70
   1   6   1   14.60    3.50
   1  -6  -1   19.10    1.50
   1  -6  -1   16.70    1.80
   1  -6  -1   19.60    2.10
  -1  -5  -1   58.19    2.50
  -1  -5  -1   56.29    2.70
  -1   5   1   58.59    3.40
   1  -5  -1   57.99    2.70
   1  -5  -1   54.89    2.90
   1   5   1   54.69    3.50
   1  -5  -1   55.59    2.60
   1  -5  -1   54.79    2.40
  -1   4   1    1.10    1.00
  -1   4   1    1.00    0.70
  -1  -4  -1    2.60    0.60
  -1  -4  -1    1.50    1.00
   1   4   1    2.00    1.00
   1   4   1    1.70    0.50
   1  -4  -1    3.00    1.10
   1  -4  -1    2.10    0.50
   1  -4  -1    1.10    0.40
   1   4   1    1.40    0.80
  -1  -3  -1   33.70    1.40
  -1   3   1   31.20    1.70
  -1   3   1   28.70    1.70
   1  -3  -1   32.30    1.40
   1   3   1   31.60    1.80
   1  -3  -1   30.80    2.40
   1  -3  -1   31.90    1.50
   1   3   1   33.20    1.40
  -1   2   1 1445.16   49.40
  -1   2   1 1427.06   49.30
  -1  -2  -1 1431.56   49.20
   1  -2  -1 1387.16   49.40
   1   2   1 1390.76   49.50
   1  -2  -1 1433.56   49.20
   1  -2  -1 1386.16   49.50
  -1   1   1   -0.10    0.30
  -1   1   1   -0.40    0.20
   1   1   1   -0.90    0.10
   1  -1  -1   -0.90    0.20
   1  -1  -1   -1.00    0.20
   1   1   1   -0.80    0.30
  -1   0  -1    0.10    0.10
  -1   0   1    0.00    0.10
   1   0   1   -0.10    0.10
   1   0   1   -0.10    0.20
   1   0  -1   -0.10    0.10
   1   0  -1    0.10    0.10
  -1   1  -1    0.20    0.40
  -1  -1   1   -0.50    0.20
  -1   1  -1   -0.90    0.20
   1  -1   1   -0.90    0.30
   1  -1   1   -0.80    0.20
   1   1  -1   -0.70    0.30
   1   1  -1   -0.80    0.10
  -1  -2   1 1533.85   50.59
  -1   2  -1 1447.56   50.59
  -1   2  -1 1478.25   50.79
   1  -2   1 1552.04   50.59
   1   2  -1 1416.96   50.59
   1   2  -1 1391.66   50.79
   1  -2   1 1369.06   50.59
   1  -2   1 1431.86   50.89
  -1   3  -1   32.40    1.60
  -1   3  -1   32.90    1.80
  -1  -3   1   30.20    1.40
   1  -3   1   33.40    1.40
   1  -3   1   31.10    1.40
   1   3  -1   33.60    1.80
   1   3  -1   31.70    1.70
  -1   4  -1    1.10    0.70
  -1  -4   1    1.60    0.40
  -1   4  -1    1.20    0.70
  -1  -4   1    1.30    1.00
   1   4  -1    3.80    1.00
   1  -4   1    1.80    1.00
   1   4  -1    1.50    0.80
   1  -4   1    2.50    0.60
   1  -4   1    1.70    0.40
  -1  -5   1   56.39    2.50
  -1  -5   1   55.69    2.70
  -1   5  -1   56.69    3.50
   1   5  -1   61.29    3.50
   1   5  -1   53.69    3.10
   1  -5   1   55.09    2.40
   1  -5   1   58.59    2.60
   1  -5   1   56.79    3.00
   1  -5   1   53.89    2.80
  -1   6  -1   19.40    3.60
  -1  -6   1   15.70    1.50
  -1  -6   1   21.30    2.00
  -1  -6   1   18.60    1.30
   1  -6   1   17.60    2.10
   1   6  -1   15.60    3.00
   1  -6   1   19.70    1.90
   1  -6   1   18.80    1.70
   1  -6   1   17.50    1.30
  -1  -7   1   13.20    1.30
  -1   7  -1   21.00    4.80
  -1  -7   1   12.40    2.10
  -1  -7   1   14.80    2.10
  -1  -7   1   14.00    2.30
  -1  -7   1   11.00    2.30
  -1  -7   1   18.20    2.50
  -1  -7   1   16.10    2.10
  -1  -7   1   14.90    1.60
   1  -7   1   11.80    2.40
   1  -7   1   12.30    2.20
   1  -7   1   18.90    2.00
   1  -7   1   16.20    1.60
   1  -7   1   14.80    2.10
   1  -7   1   13.20    2.20
   1  -7   1   16.50    2.80
   1   7  -1   12.00    3.20
   1  -7   1   12.40    1.30
   1  -7   1   15.20    2.40
  -1  -8   1   76.89    4.00
  -1  -8   1   81.39    3.90
  -1  -8   1   76.09    3.60
  -1  -8   1   75.69    3.60
  -1  -8   1   79.49    4.00
  -1  -8   1   79.89    3.90
  -1  -8   1   76.59    3.90
   1  -8   1   75.99    4.00
   1  -8   1   84.09    4.40
   1  -8   1   77.99    3.90
   1  -8   1   82.99    4.10
   1  -8   1   73.29    3.60
   1  -8   1   80.89    3.70
   1  -8   1   78.89    4.10
  -1  -9   1    3.10    1.20
  -1  -9   1    3.00    0.90
  -1  -9   1    1.90    0.90
  -1  -9   1    3.40    1.00
  -1  -9   1    2.90    1.90
  -1  -9   1    2.50    1.20
  -1  -9   1    2.20    1.10
   1  -9   1    2.70    1.00
   1  -9   1    4.30    1.20
   1  -9   1    1.90    2.10
   1  -9   1    1.40    1.00
   1  -9   1    2.20    1.10
   1  -9   1    2.30    1.60
   1  -9   1    3.70    1.20
   1  -9   1    3.90    1.10
  -1 -10   1   11.30    1.60
  -1 -10   1   11.30    1.60
  -1 -10   1   12.50    1.70
  -1 -10   1    8.90    1.60
  -1 -10   1   10.90    2.00
  -1 -10   1   10.50    1.50
   1 -10   1   10.30    1.80
   1 -10   1   11.60    2.50
   1 -10   1   12.90    1.80
   1 -10   1   11.10    1.60
   1 -10   1   17.50    2.30
   1 -10   1   10.80    1.50
  -1 -11   1   14.10    1.50
  -1 -11   1   11.70    2.60
  -1 -11   1   14.70    1.40
  -1 -11   1   13.70    1.50
  -1 -11   1   14.30    1.50
  -1  11  -1   13.90    1.70
  -1 -11   1   11.10    2.00
   1 -11   1   11.70    3.30
   1 -11   1   14.80    1.50
   1 -11   1   11.50    1.70
   1  11  -1   13.60    1.50
   1 -11   1   12.60    1.60
   1 -11   1   16.10    1.40
  -2 -11  -1    1.60    2.30
  -2 -11  -1    2.50    0.70
  -2 -11  -1    5.80    1.30
  -2 -11  -1    3.80    0.80
  -2 -11  -1    5.30    1.30
  -2 -11  -1    3.30    0.80
   2 -11  -1    5.20    1.10
   2 -11  -1    3.60    1.10
   2 -11  -1    2.90    0.80
   2 -11  -1    2.80    0.90
  -2 -10  -1   24.90    2.40
  -2 -10  -1   32.00    2.00
  -2  10   1   35.20    2.40
  -2 -10  -1   30.30    2.10
  -2 -10  -1   32.10    2.20
  -2 -10  -1   29.60    2.30
  -2 -10  -1   26.60    2.10
  -2 -10  -1   32.00    3.30
   2 -10  -1   32.20    3.00
   2 -10  -1   28.40    2.90
   2 -10  -1   31.10    2.10
   2 -10  -1   25.70    2.90
   2 -10  -1   31.20    2.10
   2 -10  -1   30.50    2.40
   2 -10  -1   30.80    4.00
  -2  -9  -1    1.10    1.00
  -2  -9  -1   -0.90    1.90
  -2   9   1    1.70    1.30
  -2  -9  -1    1.00    1.10
  -2  -9  -1   -2.00    1.00
  -2  -9  -1    1.00    1.00
  -2  -9  -1    0.80    0.90
  -2  -9  -1    1.00    1.10
  -2  -9  -1   -0.60    1.20
   2  -9  -1    1.10    1.10
   2  -9  -1    0.50    1.20
   2  -9  -1    0.60    1.20
   2  -9  -1    1.20    1.10
   2  -9  -1    0.60    2.00
   2  -9  -1   -0.10    1.70
   2  -9  -1    0.30    1.10
  -2  -8  -1   29.20    2.60
  -2  -8  -1   25.30    2.60
  -2  -8  -1   30.00    2.10
  -2  -8  -1   33.20    2.50
  -2  -8  -1   32.20    2.10
  -2  -8  -1   28.90    3.00
  -2  -8  -1   33.10    2.60
  -2  -8  -1   32.80    2.60
   2  -8  -1   35.20    2.40
   2  -8  -1   33.90    2.50
   2  -8  -1   31.80    2.60
   2  -8  -1   32.90    2.20
   2  -8  -1   30.60    2.70
   2  -8  -1   34.60    2.60
   2  -8  -1   28.50    4.20
   2  -8  -1   30.90    2.20
   2  -8  -1   27.80    2.70
  -2  -7  -1  116.09    4.90
  -2   7   1  132.19    8.50
  -2  -7  -1  122.09    5.30
  -2  -7  -1  121.69    5.40
  -2  -7  -1  118.89    5.40
  -2  -7  -1  128.19    5.40
  -2  -7  -1  113.59    5.60
  -2  -7  -1  123.59    5.00
  -2  -7  -1  122.39    5.60
   2  -7  -1  121.99    5.30
   2  -7  -1  117.99    5.40
   2  -7  -1  124.99    5.50
   2   7   1  115.29    7.70
   2  -7  -1  124.09    5.70
   2  -7  -1  122.79    5.10
   2  -7  -1  126.59    5.50
   2  -7  -1  125.69    5.00
   2  -7  -1  120.19    5.30
   2  -7  -1  118.69    5.00
  -2  -6  -1   40.80    3.50
  -2   6   1   40.60    4.00
  -2  -6  -1   36.60    1.90
  -2  -6  -1   40.30    2.10
  -2  -6  -1   38.00    2.90
  -2  -6  -1   38.50    2.60
  -2  -6  -1   39.90    3.20
   2   6   1   35.20    4.00
   2  -6  -1   36.10    2.80
   2  -6  -1   38.40    2.00
   2  -6  -1   37.40    2.30
   2  -6  -1   34.70    2.70
   2  -6  -1   39.90    2.20
  -2  -5  -1  220.18    8.10
  -2  -5  -1  208.68    8.30
  -2  -5  -1  209.48    7.90
  -2   5   1  210.58    8.70
   2  -5  -1  215.48    8.00
   2   5   1  229.18    9.00
   2  -5  -1  220.68    8.30
   2  -5  -1  226.48    8.20
   2  -5  -1  196.98    7.90
   2   5   1  219.78    8.20
   2  -5  -1  209.28    8.00
  -2  -4  -1    1.50    1.10
  -2   4   1    1.40    0.70
  -2  -4  -1    0.70    0.40
   2  -4  -1    1.30    0.50
   2   4   1    3.00    1.00
   2  -4  -1    0.80    0.60
   2   4   1    1.40    0.90
   2  -4  -1    1.80    1.20
  -2  -3  -1   33.40    2.10
  -2   3   1   36.40    2.20
  -2   3   1   37.20    2.00
  -2  -3  -1   40.60    1.60
   2  -3  -1   36.00    1.80
   2  -3  -1   41.10    1.60
   2   3   1   38.30    1.60
   2   3   1   35.50    1.50
   2   3   1   38.10    2.10
  -2   2   1  390.66   13.90
  -2  -2  -1  404.86   13.70
  -2  -2  -1  402.96   13.80
  -2   2   1  383.66   13.90
   2   2   1  373.36   13.60
   2  -2  -1  383.26   14.00
   2   2   1  385.66   14.00
   2   2   1  383.76   13.70
   2  -2  -1  395.76   13.60
   2  -2  -1  367.86   13.80
  -2   1   1   -0.20    0.40
  -2  -1  -1    0.20    0.50
  -2  -1  -1    0.10    0.30
  -2   1   1    0.30    0.20
   2   1   1    0.20    0.20
   2  -1  -1    0.30    0.20
   2  -1  -1   -0.10    0.40
   2   1   1    0.00    0.40
  -2   0   1    0.30    0.40
  -2   0  -1    0.30    0.30
  -2   0   1    0.00    0.20
  -2   0   1   -0.10    0.30
  -2   0  -1   -0.30    0.50
  -2   0  -1   -0.10    0.20
   2   0  -1    0.00    0.20
   2   0  -1    0.30    0.30
   2   0   1   -0.30    0.20
   2   0   1    0.30    0.40
  -2  -1   1   -0.40    0.30
  -2   1  -1   -0.20    0.30
  -2  -1   1    0.10    0.20
  -2   1  -1    0.00    0.30
   2   1  -1   -0.10    0.20
   2  -1   1    0.10    0.20
   2   1  -1    0.60    0.40
   2  -1   1   -0.10    0.50
  -2   2  -1  393.46   13.80
  -2  -2   1  426.66   13.60
  -2   2  -1  388.46   13.90
   2   2  -1  376.96   13.50
   2  -2   1  386.86   13.60
   2   2  -1  346.37   13.90
   2  -2   1  379.36   13.70
  -2  -3   1   41.80    1.70
  -2   3  -1   35.10    2.20
  -2   3  -1   35.70    2.10
  -2  -3   1   38.20    2.20
   2   3  -1   33.60    2.00
   2  -3   1   41.40    1.60
   2   3  -1   40.90    2.00
   2  -3   1   34.30    1.80
  -2  -4   1    0.70    0.40
  -2  -4   1    1.80    1.00
  -2   4  -1    1.70    0.80
   2   4  -1    2.30    0.90
   2  -4   1    0.90    0.50
   2   4  -1    0.30    0.80
   2  -4   1    2.10    1.20
   2  -4   1    0.30    0.40
  -2  -5   1  223.48    8.00
  -2  -5   1  218.68    8.40
  -2  -5   1  218.08    8.10
  -2   5  -1  218.48    8.90
   2   5  -1  220.38    9.00
   2  -5   1  217.68    8.00
   2   5  -1  221.88    8.30
   2  -5   1  222.48    8.20
   2  -5   1  218.48    8.40
   2  -5   1  203.48    8.10
   2  -5   1  211.48    8.10
  -2  -6   1   39.90    2.70
  -2  -6   1   38.10    2.00
  -2  -6   1   48.90    4.50
  -2   6  -1   40.10    3.90
  -2  -6   1   38.80    2.20
  -2  -6   1   39.60    3.00
   2  -6   1   42.00    2.20
   2  -6   1   36.10    3.70
   2   6  -1   48.10    4.10
   2  -6   1   36.80    2.70
   2  -6   1   41.40    2.30
   2  -6   1   40.60    2.00
  -2   7  -1  141.29    8.50
  -2  -7   1  117.39    5.60
  -2  -7   1  120.99    5.30
  -2  -7   1  123.29    5.40
  -2  -7   1  114.59    5.00
  -2  -7   1  121.39    5.50
  -2  -7   1  123.99    5.40
  -2  -7   1  121.19    5.10
  -2  -7   1  123.89    5.40
   2  -7   1  121.29    5.40
   2  -7   1  119.69    5.50
   2  -7   1  124.99    5.00
   2  -7   1  124.59    5.60
   2  -7   1  115.99    5.60
   2  -7   1  126.79    5.10
   2  -7   1  125.69    5.70
   2   7  -1  121.79    7.90
   2  -7   1  119.19    5.40
   2  -7   1  125.69    5.00
  -2  -8   1   28.80    3.00
  -2  -8   1   32.20    2.70
  -2  -8   1   35.30    2.20
  -2  -8   1   34.60    2.50
  -2  -8   1   36.10    2.70
  -2  -8   1   32.20    2.50
  -2  -8   1   32.80    2.60
  -2  -8   1   34.90    2.20
   2  -8   1   31.70    2.60
   2  -8   1   28.50    2.50
   2  -8   1   32.40    2.20
   2  -8   1   31.70    2.50
   2  -8   1   33.40    2.70
   2  -8   1   33.00    2.60
   2  -8   1   28.80    2.90
   2  -8   1   31.40    2.10
  -2  -9   1    0.40    1.80
  -2   9  -1    0.20    1.20
  -2  -9   1    0.30    0.90
  -2  -9   1   -1.20    1.10
  -2  -9   1    1.70    1.00
  -2  -9   1    0.70    1.20
  -2  -9   1    1.50    1.10
  -2  -9   1    0.10    1.10
  -2  -9   1    0.20    1.00
   2  -9   1    0.00    1.10
   2  -9   1    1.00    1.60
   2  -9   1   -0.70    1.20
   2  -9   1    0.10    1.10
   2  -9   1    1.00    1.30
   2  -9   1    0.70    1.20
   2  -9   1    0.30    2.00
  -2 -10   1   29.30    3.00
  -2 -10   1   29.50    2.20
  -2 -10   1   28.80    2.20
  -2  10  -1   27.50    2.10
  -2 -10   1   29.20    2.40
  -2 -10   1   30.10    2.00
  -2 -10   1   24.60    3.30
  -2 -10   1   30.60    2.20
   2 -10   1   29.60    2.60
   2 -10   1   27.20    2.20
   2 -10   1   30.30    2.10
   2 -10   1   30.00    3.20
   2 -10   1   31.80    5.50
   2 -10   1   31.10    2.30
   2 -10   1   28.50    2.10
  -2 -11   1    3.20    0.90
  -2  11  -1    7.00    1.30
  -2 -11   1    5.50    1.10
  -2 -11   1    5.80    1.10
  -2 -11   1    3.90    0.90
  -2 -11   1    4.80    2.20
  -2 -11   1    5.00    1.20
   2 -11   1    4.80    1.10
   2 -11   1    6.30    1.30
   2 -11   1    5.70    1.10
   2 -11   1    4.00    0.90
  -3 -11  -1    2.70    1.10
  -3 -11  -1    2.20    0.70
  -3 -11  -1    2.90    0.70
  -3 -11  -1    2.40    0.80
  -3 -11  -1    1.70    0.70
  -3 -11  -1   -0.60    2.20
   3 -11  -1    2.40    0.70
   3 -11  -1    3.70    1.60
   3 -11  -1    1.60    1.00
  -3 -10  -1    2.70    0.80
  -3 -10  -1    1.90    0.90
  -3 -10  -1    2.40    1.10
  -3 -10  -1    3.50    2.30
  -3 -10  -1    0.50    1.40
  -3 -10  -1    1.40    0.80
  -3  10   1    3.40    1.70
  -3 -10  -1    3.00    1.20
   3 -10  -1    2.20    1.00
   3 -10  -1    2.60    1.00
   3 -10  -1    0.60    3.20
   3 -10  -1    1.50    1.10
   3 -10  -1    3.70    1.30
   3 -10  -1    1.30    0.70
  -3  -9  -1    0.10    0.90
  -3   9   1    2.00    1.20
  -3  -9  -1    3.90    2.10
  -3  -9  -1    1.60    1.00
  -3  -9  -1    1.40    1.00
  -3  -9  -1    2.50    1.20
  -3  -9  -1    2.80    1.20
  -3  -9  -1    0.50    0.80
   3  -9  -1    1.70    1.20
   3  -9  -1    1.20    1.70
   3  -9  -1    0.00    1.00
   3  -9  -1    1.30    1.00
   3  -9  -1    2.70    1.30
   3  -9  -1    1.10    1.20
   3  -9  -1    1.70    2.30
   3  -9  -1    2.50    1.10
  -3  -8  -1   18.30    1.70
  -3  -8  -1   19.10    2.80
  -3  -8  -1   15.30    1.90
  -3  -8  -1   20.00    2.20
  -3  -8  -1   16.50    2.10
  -3  -8  -1   16.20    1.60
  -3   8   1   12.70    2.70
  -3  -8  -1   23.10    2.20
  -3  -8  -1   14.30    2.40
   3  -8  -1   15.10    2.00
   3  -8  -1   18.40    2.10
   3  -8  -1   15.10    2.20
   3  -8  -1   17.30    1.80
   3  -8  -1   18.40    2.40
   3  -8  -1   19.70    1.90
   3  -8  -1   14.20    2.50
   3  -8  -1   17.90    1.80
   3  -8  -1   18.40    3.10
  -3  -7  -1    6.50    1.70
  -3  -7  -1    8.60    1.80
  -3   7   1   10.00    2.00
  -3  -7  -1   10.10    2.10
  -3  -7  -1    8.90    2.00
  -3  -7  -1    6.00    1.40
  -3  -7  -1    7.80    1.90
  -3  -7  -1    7.40    1.60
  -3   7   1    7.20    3.80
  -3  -7  -1    8.70    1.20
   3  -7  -1    8.00    2.10
   3  -7  -1   10.90    2.00
   3  -7  -1    8.30    1.70
   3  -7  -1    9.20    1.90
   3  -7  -1    9.70    1.70
   3  -7  -1    6.70    1.40
   3   7   1    7.80    3.80
   3  -7  -1    8.00    1.70
   3  -7  -1    9.90    1.80
   3  -7  -1    6.10    1.40
  -3  -6  -1  195.08    7.90
  -3  -6  -1  192.58    7.40
  -3  -6  -1  212.48    8.10
  -3  -6  -1  193.38    7.90
  -3  -6  -1  193.78    7.80
  -3  -6  -1  191.28    7.70
  -3   6   1  190.78    8.70
  -3  -6  -1  181.28    7.60
   3  -6  -1  179.38    7.80
   3  -6  -1  192.58    7.40
   3  -6  -1  208.88    8.20
   3  -6  -1  187.08    7.60
   3   6   1  203.88    9.10
   3  -6  -1  200.58    7.90
   3  -6  -1  172.08    7.70
   3  -6  -1  194.18    7.30
   3  -6  -1  176.68    9.40
   3  -6  -1  197.38    7.30
  -3  -5  -1   18.50    1.50
  -3   5   1   20.60    2.70
  -3  -5  -1   19.10    1.80
  -3  -5  -1   17.20    1.20
   3  -5  -1   22.20    2.20
   3  -5  -1   19.90    1.40
   3   5   1   17.60    2.00
   3   5   1   19.30    2.80
   3  -5  -1   16.90    1.80
   3  -5  -1   20.90    2.20
   3  -5  -1   18.00    1.20
  -3   4   1   79.89    3.80
  -3  -4  -1   77.89    3.70
  -3  -4  -1   79.99    3.20
   3  -4  -1   79.29    3.50
   3  -4  -1   81.49    3.20
   3  -4  -1   86.49    3.80
   3   4   1   79.09    3.00
   3   4   1   77.99    3.90
   3   4   1   82.09    3.00
  -3  -3  -1   21.70    1.40
  -3  -3  -1   27.50    1.90
  -3   3   1   26.10    1.70
   3  -3  -1   27.20    1.60
   3   3   1   21.90    1.90
   3   3   1   27.30    1.60
   3  -3  -1   26.70    1.20
   3   3   1   24.10    1.20
  -3  -2  -1  290.87    9.60
  -3  -2  -1  279.17    9.80
  -3   2   1  267.27    9.70
   3  -2  -1  249.48   10.10
   3  -2  -1  282.07    9.60
   3  -2  -1  252.47    9.80
   3   2   1  268.77    9.70
  -3   1   1   96.39    3.80
  -3  -1  -1   93.09    3.60
  -3  -1  -1   94.59    3.70
  -3  -1  -1   93.09    3.40
  -3   1   1   92.29    3.60
  -3  -1  -1   90.19    3.70
  -3   1   1   88.99    3.60
   3  -1  -1  100.09    3.90
   3   1   1   98.19    4.00
   3   1   1   84.49    3.50
   3  -1  -1   93.49    3.60
  -3   0   1    0.10    0.50
  -3   0  -1   -0.30    0.50
  -3   0  -1    0.30    0.50
  -3   0  -1    0.20    0.30
  -3   0   1    0.10    0.30
  -3   0   1    0.50    0.50
   3   0  -1   -0.10    0.50
   3   0   1   -1.10    0.60
   3   0  -1   -0.10    0.20
   3   0   1    0.10    0.30
  -3   1  -1   99.79    3.80
  -3   1  -1   97.39    3.60
  -3  -1   1   88.29    3.60
  -3  -1   1   91.39    3.60
  -3  -1   1   90.59    3.40
  -3   1  -1   92.39    3.90
   3  -1   1   93.69    4.00
   3   1  -1   90.29    3.50
   3  -1   1   90.39    3.60
   3   1  -1   93.29    3.90
  -3  -2   1  270.47    9.80
  -3   2  -1  287.07    9.90
  -3   2  -1  278.37   10.20
   3  -2   1  260.37   10.00
   3   2  -1  286.87    9.80
   3  -2   1  271.17    9.70
  -3  -3   1   26.60    1.30
  -3   3  -1   24.60    1.80
  -3  -3   1   24.00    1.90
  -3   3  -1   23.80    1.60
   3   3  -1   26.10    1.10
   3  -3   1   25.60    1.60
   3   3  -1   23.70    1.90
   3   3  -1   27.00    1.20
   3  -3   1   26.00    1.20
  -3  -4   1   74.69    3.60
  -3   4  -1   76.39    3.90
  -3  -4   1   77.49    3.20
   3  -4   1   79.59    3.50
   3   4  -1   84.79    3.60
   3  -4   1   85.49    3.20
   3   4  -1   79.39    4.00
   3  -4   1   80.19    3.80
  -3  -5   1   20.50    1.90
  -3  -5   1   19.40    1.50
  -3   5  -1   14.90    2.70
  -3  -5   1   17.90    1.20
   3   5  -1   17.30    2.80
   3  -5   1   20.50    1.50
   3  -5   1   15.50    2.10
   3  -5   1   17.40    2.10
   3  -5   1   18.60    1.20
   3  -5   1   18.10    2.20
   3   5  -1   16.10    2.00
  -3  -6   1  194.48    7.60
  -3  -6   1  184.78    7.10
  -3  -6   1  177.08    7.40
  -3  -6   1  191.48    7.70
  -3  -6   1  185.18    7.20
  -3  -6   1  191.88    7.50
  -3  -6   1  183.78    7.70
  -3   6  -1  172.88    8.60
   3  -6   1  193.08    7.70
   3  -6   1  188.48    7.60
   3   6  -1  194.78    7.70
   3  -6   1  183.78    7.40
   3  -6   1  171.68    7.50
   3  -6   1  192.58    7.10
   3  -6   1  184.48    7.10
   3  -6   1  193.48    7.30
   3   6  -1  194.58    8.80
  -3  -7   1    6.90    1.70
  -3  -7   1    6.10    1.30
  -3  -7   1    8.00    1.20
  -3  -7   1    7.20    1.20
  -3  -7   1   11.60    2.70
  -3  -7   1    9.90    2.10
  -3  -7   1    8.50    2.00
  -3   7  -1    7.20    4.00
  -3  -7   1    7.40    1.80
   3  -7   1    8.40    1.70
   3  -7   1    6.80    1.40
   3  -7   1    5.80    1.30
   3  -7   1    9.70    1.80
   3  -7   1   11.70    1.50
   3  -7   1    8.20    2.20
   3  -7   1    8.20    2.00
   3  -7   1    7.60    1.90
   3  -7   1    8.60    1.60
   3   7  -1    6.30    3.70
  -3  -8   1   18.20    2.20
  -3  -8   1   15.30    2.10
  -3  -8   1   18.60    1.70
  -3   8  -1   19.50    2.30
  -3  -8   1   16.70    1.90
  -3  -8   1   18.90    1.70
  -3  -8   1   17.90    2.00
  -3  -8   1   14.60    2.40
  -3  -8   1   16.70    2.70
   3  -8   1   12.50    1.80
   3  -8   1   15.70    3.20
   3  -8   1   18.00    2.00
   3  -8   1   14.70    2.60
   3  -8   1   12.00    2.70
   3  -8   1   19.00    1.90
   3  -8   1   12.90    1.90
   3  -8   1   18.50    2.20
   3  -8   1   17.00    2.00
  -3  -9   1    1.40    1.00
  -3  -9   1    1.40    1.10
  -3  -9   1    0.70    0.90
  -3  -9   1    0.80    0.80
  -3  -9   1    3.00    1.20
  -3   9  -1    1.50    1.10
  -3  -9   1   -0.20    1.70
  -3  -9   1    2.00    1.10
   3  -9   1    1.70    1.20
   3  -9   1    1.50    1.20
   3  -9   1    0.50    1.20
   3  -9   1    0.40    1.00
   3  -9   1    1.80    2.40
   3  -9   1    0.80    0.90
   3  -9   1    0.80    1.40
   3  -9   1   -0.60    1.50
  -3 -10   1    0.70    1.30
  -3 -10   1    1.00    0.80
  -3 -10   1    1.00    0.90
  -3 -10   1    0.80    0.80
  -3 -10   1    3.20    0.90
  -3 -10   1   -0.30    2.20
  -3  10  -1    4.00    1.10
  -3 -10   1    1.90    1.00
   3 -10   1    0.70    1.20
   3 -10   1    1.50    1.20
   3 -10   1    3.40    1.10
   3 -10   1   -0.10    3.70
   3 -10   1    3.40    1.10
   3 -10   1    2.60    0.90
  -3 -11   1    4.60    1.20
  -3 -11   1    0.90    0.70
  -3 -11   1    1.80    1.00
  -3 -11   1    2.00    0.70
  -3 -11   1    1.90    2.10
  -3 -11   1    1.90    0.60
   3 -11   1    1.40    0.60
  -4 -11  -1   -0.50    0.70
  -4 -11  -1   -0.50    0.50
  -4  11   1    0.50    0.60
  -4 -11  -1   -0.30    0.60
  -4 -11  -1   -0.60    0.60
   4 -11  -1    0.80    1.00
   4 -11  -1    0.00    0.60
  -4 -10  -1   17.30    3.10
  -4 -10  -1   15.20    1.60
  -4 -10  -1   16.80    1.60
  -4 -10  -1   18.60    1.80
  -4 -10  -1   14.10    1.60
  -4 -10  -1   13.80    1.70
   4 -10  -1   19.40    2.10
   4 -10  -1   24.60    2.50
   4 -10  -1   13.80    1.50
   4 -10  -1   19.80    1.70
  -4  -9  -1   71.49    3.60
  -4  -9  -1   71.29    3.40
  -4  -9  -1   75.79    4.40
  -4   9   1   69.69    3.80
  -4  -9  -1   70.99    3.70
  -4  -9  -1   72.29    3.60
  -4  -9  -1   74.99    3.60
  -4  -9  -1   73.69    3.90
  -4  -9  -1   75.19    3.60
   4  -9  -1   73.59    3.80
   4  -9  -1   79.69    5.90
   4  -9  -1   65.29    3.90
   4  -9  -1   75.49    3.80
   4  -9  -1   75.19    3.60
   4  -9  -1   71.99    3.50
   4  -9  -1   73.69    3.50
  -4  -8  -1   27.50    3.00
  -4  -8  -1   29.10    2.30
  -4  -8  -1   26.30    3.10
  -4   8   1   25.70    2.70
  -4  -8  -1   25.40    2.40
  -4  -8  -1   26.60    2.00
  -4  -8  -1   29.00    2.90
  -4  -8  -1   26.50    2.30
  -4  -8  -1   25.40    2.20
   4  -8  -1   24.10    2.30
   4  -8  -1   25.20    2.60
   4  -8  -1   22.20    3.00
   4  -8  -1   24.80    2.30
   4  -8  -1   27.70    2.00
   4  -8  -1   26.40    2.20
   4  -8  -1   24.70    4.00
   4  -8  -1   28.30    2.40
  -4  -7  -1    8.80    1.80
  -4  -7  -1    9.50    2.00
  -4   7   1    9.10    1.70
  -4  -7  -1   12.00    1.90
  -4  -7  -1   10.40    1.70
  -4  -7  -1   12.80    2.40
  -4   7   1   19.00    6.50
  -4  -7  -1   11.30    1.40
  -4  -7  -1    9.80    1.40
  -4  -7  -1   10.40    1.50
   4  -7  -1   11.90    2.10
   4  -7  -1    8.70    1.80
   4  -7  -1   12.80    1.40
   4  -7  -1   10.60    2.30
   4  -7  -1    8.90    1.90
   4  -7  -1   13.40    2.50
   4  -7  -1   10.10    1.70
   4  -7  -1    9.70    1.70
   4  -7  -1   17.40    2.90
  -4   6   1  127.39    5.80
  -4  -6  -1  126.89    5.50
  -4   6   1  135.29    7.20
  -4  -6  -1  135.09    5.20
  -4  -6  -1  127.99    5.50
  -4  -6  -1  126.79    5.70
  -4  -6  -1  125.09    5.70
  -4  -6  -1  127.99    5.60
  -4  -6  -1  133.69    5.70
  -4  -6  -1  115.59    5.10
   4  -6  -1  132.69    5.70
   4  -6  -1  130.19    5.10
   4  -6  -1  134.79    6.70
   4   6   1  119.69    7.40
   4  -6  -1  130.89    5.70
   4   6   1  131.69    5.90
   4  -6  -1  125.49    5.20
   4  -6  -1  124.69    5.90
   4  -6  -1  131.49    5.80
   4  -6  -1  126.29    5.40
   4  -6  -1  123.59    5.10
  -4   5   1  514.55   19.30
  -4  -5  -1  525.85   18.60
  -4  -5  -1  522.85   19.00
  -4  -5  -1  524.65   18.50
   4   5   1  518.55   18.80
   4  -5  -1  528.65   18.50
   4  -5  -1  528.95   18.50
   4  -5  -1  496.95   18.60
   4  -5  -1  517.65   19.00
   4   5   1  497.35   19.60
  -4  -4  -1  181.38    6.70
  -4   4   1  173.38    7.30
  -4  -4  -1  192.28    7.10
  -4  -4  -1  174.38    6.80
   4  -4  -1  167.28    6.70
   4  -4  -1  184.28    7.10
   4   4   1  180.78    6.50
   4  -4  -1  185.68    6.60
   4  -4  -1  185.88    7.20
   4   4   1  167.18    7.50
  -4  -3  -1    5.10    0.70
  -4   3   1    2.50    0.80
  -4  -3  -1    8.30    1.40
   4   3   1    4.70    0.90
   4  -3  -1    6.60    1.30
   4   3   1    5.60    1.10
   4  -3  -1    5.70    0.80
  -4   2   1   37.30    1.90
  -4  -2  -1   32.60    1.50
  -4  -2  -1   36.50    1.90
  -4   2   1   34.20    2.00
   4  -2  -1   40.10    2.00
   4   2   1   35.40    1.80
  -4   1   1  332.37   12.20
  -4  -1  -1  342.67   12.30
  -4  -1  -1  342.97   11.90
  -4   1   1  338.07   12.30
  -4  -1  -1  361.46   12.90
  -4   1   1  337.07   11.90
   4   1   1  329.27   12.20
   4  -1  -1  329.87   12.30
  -4   0   1    0.20    0.50
  -4   0   1   -0.10    0.40
  -4   0  -1   -0.30    0.60
  -4   0  -1    0.40    0.50
  -4   0   1   -0.40    0.60
   4   0  -1   -0.20    0.40
   4   0   1    0.00    0.40
  -4   1  -1  313.07   12.00
  -4   1  -1  342.07   11.80
  -4  -1   1  322.37   12.00
  -4  -1   1  341.17   12.00
  -4  -1   1  353.76   11.60
   4   1  -1  309.97   11.80
   4  -1   1  316.17   11.90
  -4   2  -1   34.30    1.90
  -4  -2   1   36.70    1.60
  -4   2  -1   34.60    2.00
   4  -2   1   34.40    1.90
   4   2  -1   37.10    1.70
  -4   3  -1    4.80    1.00
  -4   3  -1    6.80    1.20
  -4  -3   1    4.90    1.20
  -4  -3   1    4.30    0.60
   4   3  -1    6.80    0.90
   4  -3   1    6.00    1.30
   4   3  -1    3.40    1.20
   4   3  -1    7.20    1.50
   4  -3   1    6.80    0.90
  -4  -4   1  174.68    6.90
  -4   4  -1  173.58    7.20
  -4  -4   1  164.68    6.60
  -4  -4   1  173.68    6.40
   4  -4   1  181.38    6.90
   4   4  -1  173.48    6.80
   4  -4   1  175.98    7.10
   4   4  -1  167.38    7.40
   4  -4   1  174.58    6.40
   4  -4   1  167.98    6.50
  -4  -5   1  509.45   18.20
  -4   5  -1  532.95   19.10
  -4  -5   1  493.65   18.10
  -4  -5   1  495.75   19.10
   4  -5   1  479.35   18.50
   4   5  -1  507.95   19.30
   4  -5   1  507.25   18.00
   4  -5   1  518.45   18.10
   4  -5   1  496.55   18.60
   4   5  -1  525.05   18.40
   4  -5   1  500.75   18.50
  -4  -6   1  124.09    5.50
  -4  -6   1  133.79    5.20
  -4  -6   1  123.49    5.70
  -4   6  -1  126.59    5.80
  -4  -6   1  129.99    5.60
  -4  -6   1  122.69    5.70
  -4  -6   1  125.89    5.10
  -4  -6   1  125.99    5.40
  -4  -6   1  130.29    5.50
  -4   6  -1  121.99    7.20
   4  -6   1  127.19    5.70
   4   6  -1  133.39    5.90
   4  -6   1  126.09    5.10
   4  -6   1  123.79    6.10
   4  -6   1  128.89    5.80
   4  -6   1  125.29    5.40
   4   6  -1  130.99    7.50
   4  -6   1  124.29    5.90
   4  -6   1  137.69    5.10
   4  -6   1  128.09    5.40
  -4   7  -1   10.10    2.20
  -4  -7   1   14.70    2.60
  -4   7  -1   12.10    4.90
  -4  -7   1    9.30    2.20
  -4  -7   1   11.20    2.40
  -4  -7   1   10.40    1.30
  -4  -7   1   10.20    1.90
  -4  -7   1   10.60    1.50
  -4  -7   1    9.30    2.00
  -4  -7   1   10.80    2.00
  -4  -7   1   10.40    2.00
   4  -7   1   10.20    2.40
   4  -7   1    9.50    1.40
   4  -7   1    8.20    1.90
   4  -7   1   20.00    3.50
   4  -7   1   10.20    1.90
   4  -7   1   11.00    1.70
   4  -7   1    8.20    2.00
   4  -7   1    7.40    1.40
  -4   8  -1   25.80    2.50
  -4  -8   1   24.80    1.90
  -4  -8   1   24.90    2.20
  -4  -8   1   26.10    2.40
  -4  -8   1   26.90    2.30
  -4  -8   1   27.30    2.20
  -4  -8   1   23.70    3.00
  -4  -8   1   23.80    2.90
  -4  -8   1   27.80    2.00
   4  -8   1   23.60    4.30
   4  -8   1   28.70    2.00
   4  -8   1   26.10    2.20
   4  -8   1   24.10    3.20
   4  -8   1   27.90    2.60
   4  -8   1   27.20    2.90
   4  -8   1   27.00    2.30
   4  -8   1   22.50    2.40
  -4  -9   1   78.89    3.90
  -4  -9   1   70.89    3.60
  -4  -9   1   71.49    3.70
  -4  -9   1   70.89    3.70
  -4  -9   1   71.29    3.40
  -4  -9   1   70.79    4.50
  -4  -9   1   76.29    3.50
  -4   9  -1   68.29    3.60
  -4  -9   1   72.69    3.60
   4  -9   1   72.69    3.90
   4  -9   1   70.89    4.00
   4  -9   1   72.49    3.50
   4  -9   1   74.29    3.50
   4  -9   1   71.59    3.80
   4  -9   1   70.29    3.60
  -4 -10   1   12.70    2.50
  -4 -10   1   10.50    2.40
  -4 -10   1   18.30    1.70
  -4  10  -1   17.30    2.10
  -4 -10   1   15.10    1.50
  -4 -10   1   14.40    1.50
  -4 -10   1   15.20    1.60
   4 -10   1   14.20    1.60
   4 -10   1   14.80    1.60
   4 -10   1   14.80    2.40
  -4  11  -1    1.30    0.80
  -4 -11   1    0.60    1.10
  -4 -11   1    0.50    0.60
  -4 -11   1    0.50    0.60
  -4 -11   1    1.20    0.70
   4 -11   1    0.20    0.60
   4 -11   1    0.00    1.10
  -5 -11  -1   -0.10    0.50
  -5  11   1    0.50    0.50
  -5 -11  -1    0.20    1.00
  -5 -11  -1    0.40    0.60
  -5 -11  -1    0.30    0.80
   5 -11  -1   -0.60    0.60
   5 -11  -1   -1.50    0.80
  -5 -10  -1    0.70    0.80
  -5 -10  -1    1.90    0.90
  -5 -10  -1    1.60    0.70
  -5 -10  -1   -1.50    2.20
  -5 -10  -1    2.10    0.80
   5 -10  -1    1.30    1.20
   5 -10  -1    1.00    0.80
   5 -10  -1    2.90    0.80
  -5  -9  -1    1.10    0.90
  -5  -9  -1    0.50    1.20
  -5  -9  -1   -0.50    0.80
  -5  -9  -1    2.10    1.00
  -5  -9  -1    1.10    1.00
  -5  -9  -1    1.90    1.00
  -5  -9  -1   -2.00    1.90
   5  -9  -1    1.20    1.00
   5  -9  -1    0.50    1.30
   5  -9  -1    1.30    1.00
   5  -9  -1    0.80    0.90
  -5  -8  -1    1.10    2.00
  -5  -8  -1    0.20    1.00
  -5  -8  -1   -0.10    1.00
  -5  -8  -1   -0.20    1.10
  -5  -8  -1   -1.40    1.10
  -5  -8  -1    0.50    0.90
  -5  -8  -1    0.10    1.10
  -5   8   1    1.10    1.60
   5  -8  -1   -0.30    1.00
   5  -8  -1   -0.80    0.80
   5  -8  -1    0.80    1.50
   5  -8  -1    0.20    1.00
  -5  -7  -1   25.40    2.50
  -5   7   1   25.20    3.00
  -5  -7  -1   24.60    2.50
  -5  -7  -1   25.50    2.30
  -5  -7  -1   27.70    2.00
  -5  -7  -1   29.20    2.00
  -5  -7  -1   25.90    2.40
  -5  -7  -1   29.80    3.10
   5  -7  -1   27.20    2.50
   5  -7  -1   27.10    2.10
   5  -7  -1   34.80    2.70
   5  -7  -1   31.70    3.80
   5  -7  -1   29.30    1.80
   5  -7  -1   20.30    4.30
   5  -7  -1   26.00    2.80
  -5   6   1    1.80    3.30
  -5  -6  -1    2.30    0.90
  -5  -6  -1    2.50    1.40
  -5  -6  -1    2.20    1.50
  -5  -6  -1    0.80    1.10
  -5  -6  -1   -0.30    1.30
  -5  -6  -1    1.20    0.80
  -5  -6  -1    1.10    1.30
  -5  -6  -1    2.90    1.30
  -5   6   1   -0.80    1.80
   5  -6  -1    1.60    0.80
   5  -6  -1    0.30    1.10
   5   6   1    1.00    2.00
   5   6   1    4.10    3.50
   5  -6  -1    2.60    1.50
   5  -6  -1    3.10    2.60
   5  -6  -1    3.00    1.80
   5  -6  -1    3.60    1.20
   5  -6  -1    1.30    3.10
  -5   5   1   38.70    3.90
  -5  -5  -1   32.50    2.50
  -5  -5  -1   35.70    2.70
  -5  -5  -1   35.40    3.10
  -5  -5  -1   36.00    2.70
  -5  -5  -1   31.10    2.60
  -5  -5  -1   35.30    2.10
  -5  -5  -1   35.40    1.90
   5   5   1   24.70    4.00
   5  -5  -1   32.80    3.50
   5  -5  -1   36.00    2.10
   5  -5  -1   33.50    3.60
   5  -5  -1   31.30    2.50
   5   5   1   34.50    2.70
   5  -5  -1   34.00    1.90
  -5  -4  -1  123.09    5.50
  -5   4   1  132.39    5.90
  -5  -4  -1  123.79    5.00
  -5  -4  -1  126.99    5.20
   5  -4  -1  126.49    5.00
   5  -4  -1  135.39    5.10
   5   4   1  128.79    6.20
   5  -4  -1  125.69    5.90
   5   4   1  131.49    5.10
   5  -4  -1  133.39    5.70
  -5  -3  -1  224.28    8.10
  -5   3   1  194.68    8.20
  -5  -3  -1  209.48    7.60
   5  -3  -1  216.78    8.20
   5  -3  -1  200.88    7.70
   5   3   1  203.08    7.80
  -5   2   1   17.10    1.10
  -5  -2  -1   17.50    1.10
  -5  -2  -1   17.60    2.60
  -5   2   1   16.60    1.60
  -5  -2  -1   20.40    1.50
   5   2   1   16.40    1.50
   5  -2  -1   18.70    1.70
  -5   1   1   -0.40    0.60
  -5   1   1    0.20    0.80
  -5  -1  -1   -0.20    0.70
  -5  -1  -1   -0.60    0.70
  -5   1   1    1.10    0.50
  -5  -1  -1    0.70    0.50
   5   1   1    0.50    0.50
   5  -1  -1    0.10    0.60
  -5   0   1    0.60    0.50
  -5   0   1   -0.50    0.60
  -5   0  -1    0.20    0.70
  -5   0   1   -0.50    0.70
  -5   0  -1    0.00    0.70
   5   0   1   -0.20    0.50
   5   0  -1    0.20    0.60
  -5  -1   1    0.80    0.50
  -5   1  -1    0.70    0.80
  -5   1  -1    0.30    0.70
  -5  -1   1    0.40    0.70
   5  -1   1    0.60    0.70
   5   1  -1    0.60    0.50
  -5  -2   1   12.90    2.20
  -5   2  -1   18.50    1.80
  -5   2  -1   16.20    1.70
   5  -2   1   19.40    1.70
   5   2  -1   19.50    1.50
  -5   3  -1  213.48    8.40
  -5  -3   1  216.18    8.10
  -5   3  -1  210.78    7.80
  -5  -3   1  194.68    7.60
   5   3  -1  214.38    8.80
   5   3  -1  220.38    7.80
   5  -3   1  210.18    7.70
   5  -3   1  184.68    8.30
  -5  -4   1  128.99    5.00
  -5  -4   1  126.89    5.50
  -5   4  -1  136.69    6.00
  -5  -4   1  128.89    5.20
   5   4  -1  124.29    6.10
   5  -4   1  133.09    5.80
   5   4  -1  128.79    5.40
   5  -4   1  130.59    5.10
   5  -4   1  121.79    5.00
  -5  -5   1   33.50    2.60
  -5  -5   1   34.50    2.60
  -5  -5   1   33.00    2.80
  -5  -5   1   37.90    2.60
  -5  -5   1   33.90    2.40
  -5  -5   1   36.20    1.90
  -5   5  -1   33.30    3.80
  -5  -5   1   37.20    2.10
   5   5  -1   33.50    4.30
   5  -5   1   34.40    2.00
   5  -5   1   34.00    2.10
   5  -5   1   29.30    3.40
   5  -5   1   33.70    2.60
   5   5  -1   28.40    2.50
  -5  -6   1    4.60    1.30
  -5   6  -1   -2.70    3.20
  -5  -6   1    2.70    0.90
  -5  -6   1    1.00    1.30
  -5  -6   1    1.20    1.30
  -5  -6   1    2.00    1.40
  -5  -6   1    7.70    2.00
  -5   6  -1    0.20    1.70
  -5  -6   1    2.20    1.50
  -5  -6   1    1.50    0.90
   5   6  -1    1.00    2.40
   5  -6   1    1.00    1.10
   5  -6   1    1.10    0.70
   5  -6   1    1.40    1.50
   5  -6   1    1.20    1.30
   5  -6   1    4.80    2.10
   5   6  -1   -1.10    3.20
  -5  -7   1   22.00    2.80
  -5  -7   1   28.20    2.40
  -5  -7   1   30.10    2.30
  -5  -7   1   27.70    2.00
  -5  -7   1   29.20    2.00
  -5  -7   1   29.10    2.50
  -5  -7   1   24.70    2.30
  -5  -7   1   30.70    2.40
   5  -7   1   29.10    1.90
   5  -7   1   31.60    3.30
   5  -7   1   27.60    2.60
   5  -7   1   27.00    2.00
  -5  -8   1   -0.70    1.00
  -5  -8   1    1.30    1.00
  -5  -8   1    0.60    0.90
  -5  -8   1   -0.80    1.00
  -5  -8   1    0.90    1.00
  -5  -8   1   -2.10    1.80
  -5  -8   1    0.50    0.90
  -5   8  -1    0.00    1.30
   5  -8   1   -0.10    1.70
   5  -8   1    0.40    1.10
   5  -8   1    1.30    1.00
   5  -8   1    0.30    0.90
  -5  -9   1    0.40    1.90
  -5  -9   1    1.10    0.80
  -5  -9   1    0.40    1.20
  -5  -9   1    0.20    0.90
  -5  -9   1    1.60    1.00
  -5  -9   1    1.60    0.80
  -5  -9   1    1.50    1.10
   5  -9   1    1.50    0.90
   5  -9   1    0.60    0.90
   5  -9   1    0.70    1.00
  -5 -10   1    3.20    1.00
  -5 -10   1    1.50    0.70
  -5 -10   1    1.10    2.20
  -5 -10   1    1.70    0.70
  -5 -10   1    2.20    0.80
  -5 -10   1    2.50    0.80
   5 -10   1    2.30    0.80
   5 -10   1    2.00    0.80
   5 -10   1    2.50    1.40
  -5 -11   1   -0.10    0.50
  -5  11  -1    0.20    0.50
  -5 -11   1    0.30    0.60
  -5 -11   1   -1.20    0.60
  -5 -11   1   -0.50    0.70
   5 -11   1    0.80    0.90
   5 -11   1    0.10    0.70
  -6 -10  -1    0.60    0.70
  -6 -10  -1    0.00    0.80
  -6 -10  -1    0.90    3.60
  -6 -10  -1    0.00    0.60
  -6  10   1    0.40    0.60
  -6 -10  -1   -1.10    0.60
  -6 -10  -1   -0.80    0.70
   6 -10  -1   -1.20    1.10
   6 -10  -1    0.40    0.80
   6 -10  -1    0.40    0.70
  -6  -9  -1    5.10    2.40
  -6  -9  -1    4.90    1.60
  -6  -9  -1    6.00    1.10
  -6  -9  -1    3.50    1.00
  -6  -9  -1    3.70    0.90
   6  -9  -1    6.60    1.40
   6  -9  -1    4.90    1.10
   6  -9  -1    6.80    1.50
  -6  -8  -1   -0.70    2.20
  -6  -8  -1   -1.00    1.40
  -6  -8  -1    1.90    1.30
  -6  -8  -1    0.70    1.00
  -6  -8  -1    0.60    1.00
  -6  -8  -1   -0.60    0.90
  -6  -8  -1    0.90    1.00
  -6  -8  -1    1.70    1.00
   6  -8  -1    0.10    1.50
   6  -8  -1   -0.20    0.80
   6  -8  -1    0.60    1.10
   6  -8  -1    0.30    0.90
  -6  -7  -1  198.78    8.10
  -6  -7  -1  212.88    8.10
  -6  -7  -1  208.98    8.30
  -6  -7  -1  208.58    8.40
  -6  -7  -1  206.18    8.30
  -6  -7  -1  205.08    8.80
  -6   7   1  205.98    8.20
  -6  -7  -1  202.18    8.20
  -6  -7  -1  218.58    8.10
   6  -7  -1  201.88    7.90
   6  -7  -1  215.98    8.50
   6  -7  -1  208.78    8.10
   6  -7  -1  205.78    8.30
  -6  -6  -1   46.20    2.60
  -6  -6  -1   48.40    2.70
  -6  -6  -1   47.50    3.20
  -6  -6  -1   50.49    3.50
  -6  -6  -1   50.79    3.10
  -6  -6  -1   47.70    2.90
  -6  -6  -1   50.29    2.90
  -6  -6  -1   48.90    2.90
  -6   6   1   44.80    3.50
   6   6   1   46.20    3.80
   6  -6  -1   50.99    2.80
   6  -6  -1   49.50    3.20
   6  -6  -1   45.60    2.70
   6  -6  -1   44.00    3.60
   6  -6  -1   46.80    3.70
   6  -6  -1   61.99    8.00
  -6  -5  -1   60.69    3.40
  -6  -5  -1   67.39    3.40
  -6  -5  -1   71.39    3.30
  -6  -5  -1   66.39    3.60
  -6   5   1   67.59    4.10
  -6  -5  -1   62.19    4.10
  -6  -5  -1   70.29    3.80
  -6   5   1   75.49    5.90
  -6  -5  -1   72.09    3.90
  -6  -5  -1   63.49    3.50
   6  -5  -1   70.89    3.00
   6  -5  -1   72.39    5.30
   6  -5  -1   61.19    4.40
   6  -5  -1   71.39    3.50
   6   5   1   66.09    6.10
   6  -5  -1   68.99    3.60
  -6  -4  -1  343.47   13.30
  -6   4   1  353.46   13.80
  -6  -4  -1  336.27   12.90
  -6  -4  -1  336.87   13.00
  -6  -4  -1  361.46   12.70
  -6  -4  -1  326.07   13.20
  -6  -4  -1  364.86   12.90
  -6  -4  -1  354.66   13.20
   6  -4  -1  388.06   13.50
   6  -4  -1  352.36   12.80
   6  -4  -1  332.07   13.50
   6   4   1  362.36   14.20
  -6  -3  -1    4.30    1.80
  -6   3   1    0.40    1.20
  -6  -3  -1   -0.40    0.70
   6  -3  -1    0.00    0.70
   6  -3  -1   -1.90    1.20
   6   3   1    0.40    1.00
  -6   2   1    1.80    1.00
  -6  -2  -1    2.00    0.90
   6   2   1    2.20    0.90
   6  -2  -1    3.00    1.00
   6  -2  -1    1.30    0.90
  -6   1   1   39.50    2.60
  -6  -1  -1   37.00    2.10
  -6  -1  -1   35.30    2.70
   6   1   1   36.40    2.30
   6  -1  -1   32.90    2.40
  -6   0  -1    0.40    0.90
  -6   0  -1   -0.80    0.80
  -6   0   1   -1.30    0.90
   6   0   1    0.40    0.80
   6   0  -1   -0.40    0.80
  -6  -1   1   35.40    2.50
  -6   1  -1   35.70    2.50
  -6  -1   1   36.10    1.70
  -6   1  -1   35.40    2.00
   6   1  -1   37.10    2.30
   6  -1   1   36.10    2.50
  -6  -2   1    3.90    1.80
  -6   2  -1    1.40    1.20
  -6   2  -1    3.10    1.10
  -6  -2   1    2.90    0.70
   6   2  -1    2.60    1.00
   6  -2   1    3.30    0.90
   6  -2   1    1.30    0.90
  -6  -3   1    0.20    0.60
  -6  -3   1   -2.50    1.20
  -6  -3   1   -0.90    1.50
  -6   3  -1    1.10    1.30
  -6   3  -1   -0.30    1.40
   6   3  -1    2.20    1.60
   6  -3   1   -0.70    1.20
   6   3  -1    1.00    1.00
   6  -3   1   -1.00    0.70
  -6  -4   1  334.87   12.80
  -6  -4   1  327.67   12.80
  -6   4  -1  361.66   13.80
  -6  -4   1  354.36   12.70
  -6  -4   1  318.97   12.90
  -6  -4   1  349.77   13.10
  -6  -4   1  325.67   13.00
  -6  -4   1  340.37   12.50
   6  -4   1  346.07   13.40
   6   4  -1  377.26   13.20
   6  -4   1  342.97   12.90
   6   4  -1  348.57   14.00
   6  -4   1  373.46   12.70
  -6  -5   1   70.19    3.90
  -6   5  -1   62.19    5.90
  -6  -5   1   65.49    3.80
  -6  -5   1   69.59    3.20
  -6  -5   1   72.29    4.00
  -6  -5   1   66.59    3.50
  -6   5  -1   62.09    3.90
  -6  -5   1   69.29    3.40
  -6  -5   1   65.39    3.50
   6  -5   1   70.29    3.10
   6   5  -1   69.39    6.30
   6  -5   1   69.69    3.50
   6  -5   1   68.49    5.70
   6  -5   1   68.49    5.30
  -6  -6   1   49.60    2.80
  -6  -6   1   47.10    2.60
  -6  -6   1   46.90    2.80
  -6   6  -1   50.79    3.30
  -6  -6   1   52.99    3.50
  -6  -6   1   50.19    2.70
  -6   6  -1   52.09    8.80
  -6  -6   1   49.80    3.20
  -6  -6   1   46.60    3.00
  -6  -6   1   53.69    2.90
   6  -6   1   48.20    4.10
   6  -6   1   46.70    3.60
   6  -6   1   47.50    2.80
   6   6  -1   47.00    3.70
   6  -6   1   48.40    2.40
   6  -6   1   51.39    3.20
  -6  -7   1  213.08    8.40
  -6  -7   1  214.58    8.20
  -6   7  -1  203.58    8.40
  -6  -7   1  209.98    9.00
  -6  -7   1  204.18    8.40
  -6  -7   1  227.38    8.30
  -6  -7   1  210.58    8.20
  -6  -7   1  212.78    8.30
  -6  -7   1  216.18    8.50
   6  -7   1  211.38    8.50
   6  -7   1  212.08    8.70
   6  -7   1  203.08    8.20
   6  -7   1  211.28    8.30
  -6  -8   1   -0.50    1.00
  -6  -8   1    0.80    1.00
  -6  -8   1    1.00    2.00
  -6  -8   1    0.30    0.90
  -6   8  -1    1.50    1.20
  -6  -8   1    0.50    0.90
  -6  -8   1   -1.90    1.10
  -6  -8   1    0.30    1.00
   6  -8   1    1.30    1.10
   6  -8   1   -0.10    0.80
   6  -8   1    0.20    0.80
   6  -8   1    3.10    1.70
  -6  -9   1    5.10    2.50
  -6   9  -1    5.80    1.30
  -6  -9   1    6.60    1.40
  -6  -9   1    4.90    1.00
  -6  -9   1    6.10    1.60
  -6  -9   1    6.00    1.40
   6  -9   1    6.00    1.40
   6  -9   1    4.80    1.10
   6  -9   1    5.00    1.00
  -6 -10   1    0.80    0.60
  -6 -10   1    0.60    0.70
  -6 -10   1    1.20    0.90
  -6 -10   1   -1.30    2.60
  -6 -10   1    1.10    0.70
  -6  10  -1    0.50    0.60
  -6 -10   1   -0.90    0.60
   6 -10   1   -0.80    0.80
   6 -10   1    0.20    0.70
   6 -10   1    0.00    1.10
  -7 -10  -1    0.50    0.50
  -7 -10  -1    0.90    0.70
  -7 -10  -1   -1.20    0.70
  -7 -10  -1    0.20    1.50
  -7 -10  -1    0.40    0.60
  -7  10   1    0.10    0.60
   7 -10  -1   -0.30    0.60
   7 -10  -1    1.10    1.10
  -7  -9  -1    4.00    0.90
  -7  -9  -1    3.90    1.00
  -7  -9  -1    8.00    1.60
  -7  -9  -1    6.80    1.50
  -7  -9  -1    3.40    0.90
  -7  -9  -1    6.00    3.00
  -7   9   1    3.20    1.00
   7  -9  -1    4.80    1.20
   7  -9  -1    3.20    0.90
   7  -9  -1    4.00    0.90
  -7  -8  -1   23.90    1.90
  -7  -8  -1   23.00    2.00
  -7   8   1   19.90    1.90
  -7  -8  -1   23.60    2.60
  -7  -8  -1   24.40    2.60
  -7  -8  -1   25.90    3.90
  -7  -8  -1   19.70    2.10
  -7  -8  -1   19.10    1.90
  -7  -8  -1   19.10    2.00
   7  -8  -1   21.20    2.80
   7  -8  -1   22.00    1.70
   7  -8  -1   22.10    1.80
  -7  -7  -1   -0.30    1.00
  -7  -7  -1    0.70    1.00
  -7  -7  -1    1.40    1.30
  -7  -7  -1    2.10    2.40
  -7   7   1    1.20    1.20
  -7  -7  -1   -0.10    0.90
  -7  -7  -1   -0.20    1.40
  -7  -7  -1    1.90    1.20
  -7  -7  -1    1.40    1.00
   7  -7  -1    0.90    1.30
   7  -7  -1    0.20    0.70
   7  -7  -1    1.10    0.90
   7  -7  -1    1.30    1.50
  -7  -6  -1   13.70    1.90
  -7  -6  -1   18.60    3.20
  -7   6   1   12.50    1.90
  -7  -6  -1   12.00    2.10
  -7  -6  -1   10.10    1.80
  -7  -6  -1   13.50    1.80
  -7   6   1   14.10    2.00
  -7  -6  -1   14.80    1.90
  -7  -6  -1   12.20    1.90
  -7  -6  -1   10.10    2.60
   7  -6  -1   15.30    1.70
   7  -6  -1   15.20    1.50
   7  -6  -1   14.00    2.00
   7   6   1   12.80    2.60
  -7  -5  -1  136.19    5.80
  -7  -5  -1  138.29    5.70
  -7  -5  -1  135.59    5.50
  -7   5   1  137.39    5.90
  -7  -5  -1  138.09    6.40
  -7   5   1  138.39   11.40
  -7  -5  -1  134.89    5.70
  -7  -5  -1  137.99    5.60
  -7   5   1  128.19    6.00
  -7  -5  -1  133.19    5.90
   7   5   1  135.69    6.30
   7  -5  -1  137.19    5.60
   7  -5  -1  122.79    8.30
   7  -5  -1  141.29    5.70
   7  -5  -1  142.29    5.80
  -7  -4  -1   12.90    2.30
  -7  -4  -1   15.20    1.90
  -7  -4  -1   14.50    2.00
  -7   4   1   13.70    3.00
  -7  -4  -1   14.50    1.60
  -7  -4  -1   13.00    2.10
  -7  -4  -1   14.30    2.50
  -7  -4  -1   15.40    3.10
  -7   4   1    8.50    2.80
  -7   4   1   14.80    2.30
   7   4   1   17.60    3.40
   7  -4  -1   13.90    1.40
   7  -4  -1   17.80    3.80
   7  -4  -1   12.80    2.10
  -7  -3  -1   15.70    2.40
  -7  -3  -1   19.40    2.50
  -7  -3  -1   13.60    2.00
  -7  -3  -1   18.20    1.60
  -7  -3  -1   14.40    2.40
  -7   3   1   17.60    2.50
  -7  -3  -1   17.00    2.00
   7  -3  -1   16.50    1.50
   7  -3  -1   16.60    3.00
   7   3   1   16.40    3.30
  -7   2   1    0.40    1.40
   7  -2  -1    2.70    0.90
   7  -2  -1    3.40    1.40
   7   2   1    2.40    1.40
  -7  -1  -1    1.40    1.30
  -7   1   1   -1.20    1.40
   7  -1  -1    0.90    1.10
   7   1   1   -0.80    1.20
   7  -1  -1   -1.00    1.20
  -7   0   1   -0.40    1.20
  -7   0  -1   -0.40    1.30
  -7   0  -1   -0.70    0.90
   7   0  -1    1.40    1.20
   7   0   1    1.60    1.10
  -7   1  -1    0.50    1.30
  -7   1  -1    0.80    1.00
   7  -1   1   -0.90    1.20
   7  -1   1   -0.10    0.90
   7   1  -1   -0.50    1.20
  -7  -2   1    2.80    0.80
  -7   2  -1    2.20    1.60
   7  -2   1    1.00    0.80
   7   2  -1    0.90    1.30
   7  -2   1    2.00    1.50
  -7  -3   1   13.20    2.40
  -7  -3   1   13.40    2.50
  -7  -3   1   14.10    2.30
  -7  -3   1   14.10    2.10
  -7  -3   1   14.40    2.10
  -7   3  -1    9.50    2.20
  -7   3  -1   12.40    2.40
  -7  -3   1   16.20    1.50
  -7  -3   1   23.10    3.00
   7   3  -1   17.10    3.20
   7   3  -1   22.10    3.80
   7  -3   1   16.20    1.50
   7  -3   1   17.00    3.00
  -7  -4   1   12.70    2.50
  -7   4  -1   12.20    2.60
  -7  -4   1   15.10    2.00
  -7  -4   1   21.30    3.00
  -7  -4   1   14.00    1.60
  -7   4  -1   14.50    2.40
  -7  -4   1   13.30    1.80
  -7  -4   1   14.10    1.90
  -7  -4   1    8.90    1.90
  -7  -4   1   15.40    2.00
  -7   4  -1   19.50    4.50
   7  -4   1   11.60    2.50
   7   4  -1   16.10    2.20
   7  -4   1   13.50    2.10
   7  -4   1   13.40    1.20
   7   4  -1   16.00    3.30
  -7  -5   1  130.99    5.70
  -7  -5   1  134.99    5.90
  -7  -5   1  128.09    6.20
  -7  -5   1  142.69    6.10
  -7  -5   1  134.39    6.00
  -7   5  -1  138.19    5.90
  -7  -5   1  132.69    5.60
  -7  -5   1  131.59    5.50
  -7   5  -1  134.39    5.80
  -7   5  -1  143.19    9.40
  -7  -5   1  131.09    5.70
  -7  -5   1  139.89    5.60
   7  -5   1  138.99    5.70
   7  -5   1  141.09    8.30
   7  -5   1  132.49    5.40
   7   5  -1  139.99    6.20
  -7  -6   1   13.60    1.80
  -7  -6   1   13.80    1.80
  -7   6  -1   15.00    2.10
  -7  -6   1   13.70    2.10
  -7   6  -1   14.50    2.30
  -7  -6   1   15.50    1.90
  -7  -6   1   14.20    2.50
  -7  -6   1   12.80    2.40
  -7  -6   1   15.40    1.80
  -7  -6   1   11.40    1.80
   7  -6   1   15.90    2.00
   7  -6   1   14.60    1.40
   7   6  -1   16.50    3.20
   7  -6   1   14.50    1.90
  -7  -7   1    0.70    1.10
  -7  -7   1   -1.00    2.10
  -7  -7   1   -0.20    1.00
  -7  -7   1   -0.30    1.00
  -7  -7   1   -1.20    1.10
  -7  -7   1    0.30    1.30
  -7  -7   1    0.40    1.00
  -7   7  -1    1.10    1.20
  -7   7  -1   -0.40    1.00
  -7  -7   1    0.20    1.00
   7  -7   1    0.60    0.80
   7  -7   1    0.20    1.40
   7  -7   1   -0.10    0.90
   7  -7   1    1.80    1.50
   7   7  -1   -3.10    3.50
  -7  -8   1   22.40    2.10
  -7  -8   1   20.60    1.90
  -7  -8   1   16.10    3.60
  -7  -8   1   20.30    1.90
  -7   8  -1   18.70    1.80
  -7  -8   1   17.80    1.80
  -7   8  -1   15.80    3.50
  -7  -8   1   18.60    2.70
  -7  -8   1   22.40    2.00
   7  -8   1   19.90    1.60
   7  -8   1   26.20    2.90
   7  -8   1   21.90    1.80
  -7  -9   1    3.70    0.90
  -7  -9   1    3.40    0.90
  -7  -9   1    5.90    1.40
  -7  -9   1    5.80    1.30
  -7  -9   1    9.70    3.00
  -7   9  -1    4.20    0.90
  -7  -9   1    3.70    1.00
   7  -9   1    4.10    0.90
   7  -9   1    3.70    1.00
   7  -9   1    3.90    1.20
  -7  10  -1    0.20    0.60
  -7 -10   1    0.30    0.60
  -7 -10   1    1.10    1.00
  -7 -10   1   -0.30    0.80
  -7 -10   1   -0.30    0.60
  -7 -10   1    0.40    0.60
   7 -10   1    0.70    0.70
   7 -10   1   -0.40    1.10
  -8  10   1   55.99    2.50
  -8 -10  -1   60.49    2.60
  -8  -9  -1   28.40    1.60
  -8   9   1   26.00    1.70
  -8  -9  -1   23.70    1.80
  -8  -9  -1   25.30    1.90
   8  -9  -1   18.50    2.30
   8  -9  -1   24.60    1.60
  -8  -8  -1   30.40    2.10
  -8  -8  -1   30.10    2.10
  -8  -8  -1   30.60    2.00
  -8  -8  -1   28.90    2.50
  -8  -8  -1   28.50    2.40
  -8  -8  -1   31.80    2.10
  -8   8   1   32.10    2.10
   8  -8  -1   27.00    1.80
   8  -8  -1   31.00    2.00
  -8  -7  -1    0.80    0.80
  -8  -7  -1    0.80    1.00
  -8  -7  -1    0.90    0.90
  -8  -7  -1    2.70    3.50
  -8  -7  -1    0.70    1.40
  -8  -7  -1    0.50    1.30
  -8  -7  -1   -1.00    0.80
  -8   7   1    0.40    1.10
   8  -7  -1    3.30    1.20
   8  -7  -1   -0.10    0.70
   8  -7  -1    1.40    0.90
  -8  -6  -1    8.80    1.70
  -8  -6  -1   10.00    1.60
  -8   6   1   12.40    1.90
  -8  -6  -1    8.90    1.80
  -8  -6  -1    9.90    1.90
  -8  -6  -1   13.30    2.40
  -8   6   1    9.10    2.30
   8  -6  -1   11.30    1.30
   8  -6  -1   11.00    1.80
   8  -6  -1    9.90    1.60
   8   6   1   15.00    2.90
  -8   5   1   33.30    2.70
  -8  -5  -1   38.00    2.50
  -8   5   1   24.60    4.80
  -8  -5  -1   35.20    2.50
  -8  -5  -1   36.20    2.70
  -8  -5  -1   38.00    2.80
  -8  -5  -1   38.90    2.40
   8  -5  -1   33.80    2.30
   8   5   1   39.80    3.40
   8  -5  -1   32.90    2.40
   8  -5  -1   34.20    2.10
  -8   4   1   61.69    7.90
  -8  -4  -1   63.89    3.50
  -8  -4  -1   64.09    3.40
  -8   4   1   58.09    3.90
  -8   4   1   70.29    3.60
  -8  -4  -1   71.99    3.50
  -8  -4  -1   69.79    3.80
  -8  -4  -1   68.89    3.30
   8   4   1   59.69    3.90
   8  -4  -1   64.59    3.10
   8  -4  -1   66.59    3.50
  -8  -3  -1  114.79    5.00
  -8   3   1  114.19    5.40
  -8  -3  -1  109.69    5.00
  -8  -3  -1  117.29    4.80
  -8   3   1  112.59    5.10
  -8   3   1  104.49    5.20
  -8  -3  -1  112.49    4.90
  -8  -3  -1  114.49    5.20
  -8   3   1  105.19    5.20
  -8   3   1  111.69    7.50
   8  -3  -1  108.29    5.00
   8  -3  -1  113.99    6.90
   8  -3  -1  117.79    4.60
  -8   2   1  124.59    5.60
  -8   2   1  121.39    5.70
  -8   2   1  125.09    6.90
  -8  -2  -1  131.89    5.70
  -8  -2  -1  124.79    5.20
  -8   2   1  128.69    5.50
  -8  -2  -1  125.29    5.40
  -8   2   1  122.59    5.80
  -8  -2  -1  129.79    5.70
  -8  -2  -1  128.29    5.40
   8  -2  -1  126.79    6.50
   8   2   1  139.79    6.70
   8  -2  -1  129.09    5.10
  -8  -1  -1   10.80    2.40
  -8  -1  -1   11.20    2.40
  -8   1   1    4.90    1.90
  -8   1   1    6.80    1.40
  -8  -1  -1   14.30    2.20
  -8  -1  -1    8.50    1.70
  -8   1   1    6.10    2.20
  -8   1   1    6.80    1.50
  -8  -1  -1    8.30    1.40
   8  -1  -1    7.30    2.00
   8   1   1   13.10    3.30
   8  -1  -1    8.00    1.20
  -8   0  -1    1.60    1.40
  -8   0  -1    1.30    1.10
  -8   0   1    0.70    1.90
  -8   0   1    1.00    1.20
  -8   0  -1   -1.10    1.90
  -8   0   1   -1.60    1.40
  -8   0   1    1.20    1.60
  -8   0  -1    0.20    1.30
  -8   0  -1    0.90    1.40
  -8   0  -1   -1.90    1.40
   8   0   1    0.20    1.70
   8   0  -1    0.10    1.60
  -8  -1   1    7.90    1.40
  -8  -1   1   12.80    1.90
  -8   1  -1    7.00    1.40
  -8   1  -1    9.10    2.30
  -8   1  -1    7.10    1.60
  -8  -1   1    7.50    1.70
  -8   1  -1    9.80    1.80
  -8  -1   1    4.70    1.60
  -8  -1   1   11.60    2.10
  -8   1  -1    7.10    2.20
   8   1  -1    4.80    1.90
   8  -1   1    4.50    1.90
   8  -1   1    7.20    1.20
  -8  -2   1  130.49    5.30
  -8  -2   1  126.09    5.10
  -8  -2   1  127.09    5.30
  -8  -2   1  127.29    5.50
  -8   2  -1  117.29    7.00
  -8   2  -1  121.49    5.30
  -8   2  -1  122.49    5.40
  -8   2  -1  125.99    5.60
  -8  -2   1  119.59    5.50
   8  -2   1  123.99    6.60
   8   2  -1  123.39    6.40
   8  -2   1  122.89    5.20
  -8   3  -1  111.69    5.20
  -8  -3   1  110.19    5.00
  -8   3  -1  118.09    7.20
  -8  -3   1  118.09    5.00
  -8   3  -1  113.29    5.10
  -8  -3   1  109.69    4.90
  -8  -3   1  114.59    4.80
  -8  -3   1  111.29    5.10
  -8   3  -1  108.39    5.20
   8  -3   1  106.19    5.00
   8  -3   1  112.89    4.60
   8   3  -1  119.39    7.90
   8   3  -1  110.19    5.30
   8  -3   1  115.39    6.70
  -8  -4   1   67.89    3.40
  -8  -4   1   68.49    3.20
  -8  -4   1   64.49    3.50
  -8  -4   1   69.99    3.50
  -8   4  -1   67.69    7.80
  -8   4  -1   57.59    3.60
  -8   4  -1   65.49    3.60
  -8  -4   1   67.99    3.80
   8  -4   1   68.39    3.50
   8  -4   1   62.09    3.00
   8   4  -1   64.69    4.30
  -8  -5   1   36.90    2.70
  -8  -5   1   36.60    2.70
  -8  -5   1   32.20    2.60
  -8  -5   1   37.50    2.50
  -8  -5   1   26.00    5.90
  -8  -5   1   31.80    2.60
  -8  -5   1   37.00    2.20
  -8   5  -1   39.10    2.70
  -8  -5   1   33.60    2.30
  -8   5  -1   33.30    2.70
   8   5  -1   28.50    3.30
   8  -5   1   35.50    2.40
   8  -5   1   33.50    2.10
  -8  -6   1   10.30    2.30
  -8   6  -1   15.40    2.00
  -8  -6   1   13.20    2.70
  -8  -6   1   10.20    1.80
  -8   6  -1   13.50    2.10
  -8  -6   1   10.50    1.80
  -8  -6   1   11.70    2.80
  -8  -6   1   10.40    1.70
  -8  -6   1    7.30    1.40
  -8  -6   1   10.00    2.20
   8  -6   1    9.60    1.30
   8  -6   1    7.10    1.70
   8   6  -1   17.10    3.50
   8  -6   1   13.80    1.70
  -8   7  -1    1.40    1.30
  -8  -7   1    0.00    1.20
  -8  -7   1   -0.50    1.20
  -8   7  -1   -0.70    1.00
  -8  -7   1    4.90    2.90
  -8  -7   1    1.10    0.80
  -8  -7   1    1.70    1.00
  -8  -7   1   -0.20    0.90
  -8  -7   1   -0.30    0.90
   8  -7   1    0.70    1.10
   8  -7   1    0.70    0.80
   8  -7   1    0.00    0.80
   8   7  -1   -2.70    4.00
  -8  -8   1   33.60    2.10
  -8  -8   1   37.90    4.90
  -8  -8   1   33.60    2.30
  -8  -8   1   33.00    2.00
  -8  -8   1   30.20    2.30
  -8  -8   1   28.50    2.10
  -8   8  -1   29.10    2.10
   8  -8   1   29.30    2.00
   8  -8   1   27.10    1.80
  -8   9  -1   25.00    1.70
  -8  -9   1   27.10    1.80
  -8  -9   1   29.60    2.40
  -8  -9   1   24.60    1.80
  -8  -9   1   26.50    1.90
  -8  -9   1   25.30    1.70
   8  -9   1   23.40    1.70
   8  -9   1   26.90    1.60
  -8 -10   1   57.29    2.50
  -8  10  -1   59.49    2.50
  -9  -9  -1    1.70    0.60
  -9  -9  -1    2.20    0.60
  -9   9   1    3.40    0.70
  -9  -9  -1    1.90    0.60
   9  -9  -1    2.10    0.60
   9  -9  -1    5.00    1.10
  -9  -8  -1   13.70    1.50
  -9  -8  -1   14.00    1.40
  -9  -8  -1   12.20    1.40
  -9   8   1   15.00    1.50
   9  -8  -1   14.10    1.30
   9  -8  -1   13.40    1.40
  -9  -7  -1    0.60    0.90
  -9  -7  -1    0.60    1.10
  -9  -7  -1    0.30    0.80
  -9   7   1    0.60    0.90
   9  -7  -1    0.00    0.80
   9  -7  -1    0.90    0.70
   9  -7  -1    0.90    1.00
  -9   6   1   79.89    4.10
  -9  -6  -1   87.49    3.80
  -9  -6  -1   87.89    4.20
  -9  -6  -1   79.39    4.00
  -9  -6  -1   88.69    4.00
   9  -6  -1   93.09    3.90
   9   6   1   87.49    5.60
   9  -6  -1   86.09    4.00
   9  -6  -1   89.29    3.90
  -9   5   1   25.70    2.90
  -9  -5  -1   27.80    2.00
  -9  -5  -1   29.10    2.20
  -9  -5  -1   28.20    2.20
  -9  -5  -1   28.70    2.30
  -9   5   1   30.70    2.90
  -9   5   1   29.40    2.40
  -9  -5  -1   25.80    2.40
   9  -5  -1   27.60    2.20
   9   5   1   31.20    3.50
   9  -5  -1   27.90    1.90
   9  -5  -1   24.20    2.00
  -9  -4  -1    3.10    1.10
  -9  -4  -1    4.70    1.10
  -9  -4  -1    4.10    1.20
  -9   4   1    3.30    1.70
  -9   4   1    8.50    1.80
  -9   4   1    2.40    1.30
  -9  -4  -1    2.90    1.10
  -9  -4  -1    4.70    1.30
   9  -4  -1    2.90    1.20
   9   4   1    5.80    2.00
   9  -4  -1    3.30    0.90
  -9   3   1    0.70    1.60
  -9   3   1    3.40    1.70
  -9  -3  -1    2.60    1.10
  -9  -3  -1    1.20    1.20
  -9   3   1    1.60    1.10
  -9   3   1    2.40    1.40
  -9  -3  -1    0.60    1.20
   9  -3  -1    0.80    1.50
   9   3   1    0.50    1.50
   9  -3  -1    1.60    0.90
  -9  -2  -1   28.10    2.60
  -9   2   1   25.80    2.70
  -9  -2  -1   29.80    2.60
  -9   2   1   25.20    2.50
  -9  -2  -1   29.10    2.00
  -9   2   1   33.10    2.90
  -9   2   1   24.00    2.40
  -9   2   1   36.70    7.00
  -9  -2  -1   30.50    2.30
  -9  -2  -1   28.50    2.30
   9  -2  -1   29.30    2.00
   9   2   1   32.20    6.60
   9  -2  -1   22.40    3.50
  -9   1   1    0.40    1.50
  -9  -1  -1    1.40    1.00
  -9  -1  -1    2.20    1.10
  -9   1   1    1.10    1.60
  -9  -1  -1    2.30    1.50
  -9  -1  -1   -0.70    1.20
  -9   1   1   -1.00    1.60
  -9   1   1    2.90    1.10
  -9   1   1   -0.40    1.20
  -9   1   1    4.50    3.50
  -9  -1  -1    1.70    1.20
   9   1   1   -0.40    3.00
   9  -1  -1    3.40    2.80
   9  -1  -1   -0.50    1.20
  -9   0  -1    1.20    1.80
  -9   0  -1    1.40    1.20
  -9   0  -1   -0.50    1.20
  -9   0  -1    2.40    3.00
  -9   0   1    1.30    1.30
  -9   0   1    0.60    1.30
  -9   0  -1   -1.10    1.30
  -9   0   1   -1.20    1.00
  -9   0  -1   -0.40    1.00
  -9   0   1    0.40    1.50
  -9   0   1    1.00    1.50
   9   0  -1   -1.10    2.60
   9   0   1   -2.10    2.30
  -9  -1   1    3.00    1.10
  -9   1  -1   -3.30    3.20
  -9  -1   1    4.20    1.50
  -9   1  -1    0.60    1.30
  -9   1  -1    0.10    1.30
  -9  -1   1    1.80    1.10
  -9   1  -1    2.50    1.30
  -9  -1   1    0.70    1.20
  -9  -1   1   -1.70    1.40
  -9   1  -1    1.90    1.10
   9   1  -1   -2.00    2.90
   9  -1   1    0.30    2.80
   9  -1   1    0.90    1.10
  -9   2  -1   31.20    2.50
  -9  -2   1   28.50    2.50
  -9   2  -1   26.90    6.90
  -9  -2   1   29.20    2.50
  -9   2  -1   26.10    2.50
  -9  -2   1   31.50    2.20
  -9  -2   1   32.30    2.40
  -9   2  -1   27.50    2.60
  -9  -2   1   31.50    2.10
   9  -2   1   28.70    2.00
   9   2  -1   27.80    2.80
  -9  -3   1    2.40    1.10
  -9  -3   1    2.30    1.20
  -9  -3   1    0.40    1.80
  -9   3  -1    3.20    1.40
  -9   3  -1    1.50    1.30
  -9   3  -1    1.30    1.20
   9   3  -1    1.80    1.80
   9  -3   1    3.40    1.00
   9  -3   1    4.50    1.50
  -9  -4   1    3.30    1.10
  -9  -4   1    6.90    1.70
  -9   4  -1    5.60    1.40
  -9  -4   1    4.40    1.20
  -9  -4   1    2.60    1.20
  -9  -4   1    3.30    1.00
  -9   4  -1    3.20    1.20
   9  -4   1    5.90    1.40
   9   4  -1    3.60    1.90
   9  -4   1    4.10    0.90
  -9  -5   1   28.20    2.10
  -9   5  -1   29.40    2.50
  -9  -5   1   24.90    2.40
  -9  -5   1   27.50    2.20
  -9   5  -1   27.90    2.30
  -9  -5   1   26.30    2.00
   9  -5   1   27.80    1.80
   9   5  -1   24.20    3.50
   9  -5   1   25.80    2.20
   9  -5   1   28.40    2.10
  -9  -6   1   83.49    3.80
  -9  -6   1   83.79    4.10
  -9  -6   1   83.89    4.00
  -9   6  -1   84.79    4.10
  -9   6  -1   83.19    4.00
  -9  -6   1   88.99    4.20
   9  -6   1   84.49    3.80
   9  -6   1   82.39    3.80
   9   6  -1   85.19    5.80
   9  -6   1   79.89    3.80
  -9  -7   1    1.30    0.80
  -9   7  -1   -0.40    0.80
  -9  -7   1   -0.40    0.90
  -9   7  -1    1.10    1.30
  -9  -7   1    0.80    1.10
   9  -7   1    0.00    1.00
   9  -7   1    0.30    0.80
   9  -7   1    0.30    0.80
  -9  -8   1   15.00    1.60
  -9  -8   1   15.70    1.50
  -9  -8   1   15.30    1.40
  -9   8  -1   15.60    1.50
   9  -8   1   14.80    1.40
   9  -8   1   13.80    1.40
  -9  -9   1    2.00    0.60
  -9  -9   1    2.90    0.70
  -9  -9   1    0.70    0.90
  -9   9  -1    4.50    1.00
   9  -9   1    3.40    0.80
   9  -9   1    2.10    0.60
 -10  -8  -1    6.90    1.10
 -10  -8  -1    5.70    1.00
 -10   8   1    5.20    1.10
 -10  -8  -1    7.70    1.20
  10  -8  -1    3.80    0.80
  10  -8  -1    6.50    1.10
 -10  -7  -1   14.70    1.60
 -10   7   1   18.10    1.60
 -10  -7  -1   16.70    1.40
 -10  -7  -1   17.70    1.60
 -10  -7  -1   17.60    1.50
  10  -7  -1   18.20    1.50
  10  -7  -1   15.90    1.40
  10  -7  -1   18.50    1.60
 -10   6   1   20.50    1.90
 -10  -6  -1   18.10    1.60
 -10  -6  -1   23.30    2.40
 -10  -6  -1   18.90    1.70
  10  -6  -1   16.60    2.20
  10   6   1   15.40    3.80
 -10  -5  -1    7.00    1.50
 -10  -5  -1    7.80    1.70
 -10  -5  -1    7.60    1.70
 -10   5   1    7.60    1.70
 -10  -5  -1    7.00    1.40
  10  -5  -1    8.80    1.70
  10  -5  -1    6.50    1.40
  10  -5  -1    6.90    1.30
  10   5   1    7.00    2.50
 -10  -4  -1   13.50    1.80
 -10  -4  -1   11.90    2.20
 -10   4   1   13.70    2.00
 -10  -4  -1   13.50    1.80
 -10  -4  -1   15.30    1.80
 -10   4   1   10.10    1.70
 -10  -4  -1   14.00    2.00
  10  -4  -1   15.70    1.60
  10  -4  -1   15.20    2.10
  10   4   1   14.20    3.20
  10  -4  -1   14.00    1.50
 -10   3   1   14.10    2.00
 -10  -3  -1   12.60    1.70
 -10  -3  -1   14.70    1.70
 -10   3   1   17.60    2.40
 -10  -3  -1   16.00    1.90
 -10   3   1   15.30    2.70
 -10   3   1   14.10    2.20
 -10  -3  -1   16.20    2.10
 -10  -3  -1   10.80    2.10
  10   3   1   17.80    2.90
  10  -3  -1   15.00    1.60
  10  -3  -1   17.30    2.70
 -10  -2  -1   38.80    2.50
 -10   2   1   35.60    2.90
 -10   2   1   40.00    3.10
 -10  -2  -1   38.50    2.40
 -10  -2  -1   34.30    2.90
 -10   2   1   38.00    2.80
 -10  -2  -1   44.10    2.50
 -10   2   1   43.80    2.60
 -10  -2  -1   42.50    2.80
  10  -2  -1   38.70    4.70
  10  -2  -1   37.70    2.40
  10   2   1   40.60    3.50
 -10  -1  -1  157.98    6.80
 -10   1   1  158.28    6.70
 -10  -1  -1  157.28    6.70
 -10   1   1  164.78    6.50
 -10   1   1  166.78    6.60
 -10   1   1  130.59    7.10
 -10   1   1  156.68    6.70
 -10  -1  -1  172.78    6.60
 -10  -1  -1  157.48    6.40
 -10  -1  -1  169.58    6.60
  10  -1  -1  163.88    7.40
 -10   0   1    0.50    1.10
 -10   0  -1   -4.90    2.60
 -10   0   1    2.40    1.20
 -10   0  -1   -0.40    1.30
 -10   0  -1   -1.00    0.90
 -10   0  -1    0.20    1.10
 -10   0   1   -1.20    0.90
 -10   0   1   -1.10    1.40
 -10   0   1    0.50    1.30
 -10   0  -1    0.20    1.20
  10   0  -1   -2.20    2.10
 -10   1  -1  167.78    6.60
 -10   1  -1  165.48    6.90
 -10  -1   1  165.18    6.70
 -10  -1   1  161.98    6.60
 -10  -1   1  160.98    6.80
 -10  -1   1  162.48    6.50
 -10   1  -1  162.48    6.60
 -10  -1   1  161.98    6.80
 -10   1  -1  161.88    6.60
  10  -1   1  153.58    6.40
  10   1  -1  165.08    7.50
 -10   2  -1   39.10    2.70
 -10  -2   1   40.60    2.80
 -10  -2   1   41.30    2.60
 -10  -2   1   38.60    2.50
 -10  -2   1   37.90    2.70
 -10   2  -1   41.80    2.70
 -10   2  -1   38.90    2.60
 -10  -2   1   40.50    2.50
  10  -2   1   35.00    2.40
  10   2  -1   42.80    3.60
  10  -2   1   29.40    4.30
 -10  -3   1   14.40    1.90
 -10  -3   1   13.50    1.70
 -10  -3   1   18.40    1.80
 -10  -3   1   18.10    1.90
 -10  -3   1   16.10    2.20
 -10   3  -1   15.60    2.20
 -10   3  -1   15.20    2.10
 -10   3  -1   14.50    2.20
  10  -3   1   14.20    2.40
  10   3  -1   17.60    3.10
  10  -3   1   15.40    1.60
 -10  -4   1   15.40    1.60
 -10  -4   1   13.30    1.90
 -10   4  -1   11.00    1.80
 -10   4  -1   11.10    2.10
 -10  -4   1   15.10    1.80
 -10  -4   1   14.90    1.80
 -10  -4   1   11.30    1.70
  10  -4   1   11.80    1.50
  10  -4   1   13.70    2.00
  10   4  -1    8.00    2.40
 -10  -5   1    6.40    1.60
 -10   5  -1    5.50    1.50
 -10  -5   1    6.80    1.30
 -10  -5   1    9.60    1.60
 -10   5  -1    4.60    1.10
 -10  -5   1    6.90    1.70
  10  -5   1    6.30    1.40
  10   5  -1   11.70    2.80
  10  -5   1    6.90    1.30
  10  -5   1    9.60    1.60
 -10   6  -1   20.10    2.30
 -10  -6   1   20.70    1.90
 -10  -6   1   22.20    1.60
 -10   6  -1   19.30    1.90
 -10  -6   1   20.10    1.70
  10  -6   1   19.70    1.80
  10   6  -1   29.20    5.20
  10  -6   1   20.40    1.60
 -10  -7   1   18.10    1.40
 -10  -7   1   18.40    2.10
 -10   7  -1   19.40    1.60
 -10  -7   1   18.30    1.60
 -10  -7   1   17.10    1.60
  10  -7   1   16.20    1.60
  10  -7   1   15.30    1.50
  10  -7   1   17.10    1.40
 -10   8  -1    6.80    1.10
 -10  -8   1    7.00    1.40
 -10  -8   1    5.00    1.20
 -10  -8   1    4.90    1.00
  10  -8   1    7.50    1.10
  10  -8   1    5.00    1.00
 -11  -7  -1   11.30    1.30
 -11   7   1   12.20    1.30
 -11  -7  -1   13.80    1.30
 -11  -7  -1   11.00    1.10
 -11  -7  -1   11.70    1.20
  11  -7  -1   14.20    2.00
  11  -7  -1   12.30    1.30
  11  -7  -1   13.80    1.30
 -11  -6  -1    0.70    0.80
 -11   6   1    1.40    0.70
 -11  -6  -1    1.00    0.60
 -11  -6  -1   -0.10    0.70
 -11  -6  -1    0.80    0.80
  11  -6  -1   -0.70    0.80
  11  -6  -1    0.30    0.70
  11  -6  -1    1.10    0.70
 -11  -5  -1    7.90    1.60
  11  -5  -1    5.60    1.20
  11   5   1   10.20    3.20
  11  -5  -1    7.40    1.70
  11  -5  -1    7.50    1.40
 -11   4   1    7.20    1.60
 -11  -4  -1    8.30    1.50
 -11  -4  -1    8.10    1.60
 -11  -4  -1    9.30    1.60
 -11  -4  -1    8.80    1.30
 -11  -4  -1    5.70    1.10
  11  -4  -1    7.00    1.20
  11  -4  -1    8.40    1.50
  11   4   1    3.80    2.40
 -11  -3  -1   42.10    2.80
 -11  -3  -1   48.30    2.50
 -11   3   1   53.09    3.10
 -11  -3  -1   50.49    2.70
 -11  -3  -1   48.90    2.70
 -11  -3  -1   49.10    2.90
 -11   3   1   45.60    2.80
  11   3   1   45.20    4.10
  11  -3  -1   47.30    2.60
  11  -3  -1   46.70    2.50
 -11  -2  -1    0.40    0.90
 -11   2   1    0.50    1.00
 -11  -2  -1    1.70    1.30
 -11   2   1    1.10    1.30
 -11   2   1    1.10    0.90
 -11  -2  -1    1.50    1.10
 -11   2   1   -0.20    1.50
 -11  -2  -1    0.90    0.90
 -11  -2  -1    1.30    0.90
  11  -2  -1    2.30    2.00
  11  -2  -1    0.10    0.80
  11   2   1    4.90    2.10
 -11   1   1   -0.20    1.50
 -11  -1  -1   -0.50    0.70
 -11   1   1    0.30    1.00
 -11   1   1    0.50    0.90
 -11  -1  -1    0.40    1.00
 -11   1   1    3.20    1.30
 -11  -1  -1   -2.00    1.30
 -11  -1  -1    0.10    0.90
 -11   1   1    0.90    1.20
 -11  -1  -1    1.40    1.00
  11   1   1   -2.90    2.30
  11  -1  -1    3.60    2.70
 -11   0   1    0.30    1.00
 -11   0   1    1.30    1.20
 -11   0  -1   -2.20    0.80
 -11   0  -1    1.70    1.10
 -11   0   1    0.30    1.10
 -11   0  -1   -0.40    1.00
 -11   0  -1    0.60    1.10
 -11   0   1    1.40    0.80
 -11   0   1   -1.70    1.30
  11   0  -1   -1.00    2.50
  11   0   1   -1.90    2.40
 -11   1  -1   -0.10    1.20
 -11   1  -1   -0.20    1.20
 -11  -1   1   -0.10    0.90
 -11  -1   1    1.10    0.80
 -11  -1   1    1.10    1.10
 -11   1  -1    0.90    0.90
 -11  -1   1    0.10    1.10
 -11  -1   1    0.50    1.20
 -11   1  -1    0.30    1.00
  11   1  -1    3.50    2.40
  11   1  -1    0.90    1.00
  11  -1   1    3.40    2.90
 -11   2  -1    1.70    1.10
 -11   2  -1    2.20    1.20
 -11   2  -1    1.30    0.90
 -11  -2   1    1.80    1.10
 -11  -2   1    2.20    1.20
 -11  -2   1    1.90    0.90
 -11  -2   1    0.00    1.10
  11   2  -1    1.00    1.40
  11  -2   1    0.40    1.90
  11   2  -1    2.00    2.20
 -11  -3   1   45.20    2.50
 -11   3  -1   46.00    2.80
 -11  -3   1   41.80    2.70
 -11   3  -1   46.10    2.80
 -11  -3   1   48.80    2.60
 -11  -3   1   49.40    2.80
 -11  -3   1   50.09    2.90
 -11   3  -1   50.19    2.80
  11  -3   1   51.89    2.70
  11   3  -1   39.30    4.10
 -11  -4   1    7.40    1.30
 -11  -4   1    8.70    1.60
 -11  -4   1    7.60    1.70
 -11   4  -1    4.90    1.10
 -11  -4   1    5.00    1.10
 -11   4  -1    6.40    1.30
  11  -4   1    5.90    1.00
  11   4  -1   10.90    2.90
  11  -4   1    6.20    1.30
  11  -4   1    7.90    2.00
 -11   5  -1    6.50    1.40
 -11   5  -1    5.70    1.50
 -11  -5   1    4.30    1.10
 -11  -5   1    6.40    1.40
  11  -5   1    5.10    1.10
  11  -5   1    8.40    1.30
  11   5  -1    8.20    3.30
  11  -5   1    5.60    1.20
 -11  -6   1    1.40    0.60
 -11  -6   1   -0.20    0.60
 -11   6  -1    0.60    0.90
 -11  -6   1    0.30    0.80
 -11  -6   1    0.40    0.80
  11  -6   1    0.40    0.70
  11   6  -1    0.90    1.20
  11  -6   1    1.10    0.70
  11  -6   1    1.80    0.80
 -11   7  -1   12.90    1.30
 -11  -7   1   13.20    1.50
 -11  -7   1   12.70    1.30
 -11  -7   1   12.10    1.20
  11  -7   1   12.80    1.30
  11  -7   1   11.20    1.20
  11  -7   1   11.70    1.40
 -12   6   1   15.80    1.30
 -12  -6  -1   17.00    1.60
 -12  -6  -1   14.80    1.20
 -12  -6  -1   12.80    1.20
 -12  -6  -1   13.30    1.20
  12  -6  -1   15.10    1.20
  12  -6  -1   13.20    1.50
 -12  -5  -1    0.40    0.70
 -12  -5  -1    1.70    1.00
 -12  -5  -1    1.20    0.90
 -12  -5  -1    0.70    0.60
 -12   5   1    0.40    0.70
  12  -5  -1    0.00    0.90
  12  -5  -1    0.00    0.60
 -12  -4  -1   10.50    1.40
 -12   4   1   10.00    1.50
 -12  -4  -1   12.50    1.80
 -12  -4  -1    8.50    1.30
 -12  -4  -1   11.20    1.20
  12  -4  -1   11.30    1.60
  12  -4  -1   10.10    1.20
 -12  -3  -1   23.20    2.20
 -12  -3  -1   23.80    2.50
 -12   3   1   32.50    2.60
  12   3   1   15.50    3.20
  12  -3  -1   26.50    2.40
 -12   2   1   75.09    3.70
 -12  -2  -1   76.99    3.60
 -12   2   1   79.49    3.80
 -12  -2  -1   81.99    3.90
 -12  -2  -1   76.39    3.80
 -12  -2  -1   78.49    3.50
 -12  -2  -1   78.49    3.60
  12  -2  -1   80.99    3.50
  12   2   1   89.49    5.40
 -12  -1  -1   15.60    1.80
 -12  -1  -1   16.50    1.80
 -12   1   1   13.10    2.70
 -12  -1  -1   15.40    1.60
 -12   1   1   17.00    1.80
 -12   1   1   16.00    1.90
 -12  -1  -1   16.20    1.60
  12   1   1   15.00    1.70
  12  -1  -1   14.60    1.50
  12  -1  -1    7.60    5.00
  12   1   1   17.60    4.00
 -12   0  -1    0.90    0.90
 -12   0   1    0.30    1.00
 -12   0  -1   -0.30    0.90
 -12   0  -1   -0.40    0.70
 -12   0   1    0.10    0.90
 -12   0   1   -1.10    0.80
 -12   0  -1   -0.50    0.90
 -12   0   1   -0.50    1.00
  12   0  -1   -3.90    3.20
  12   0   1    0.50    3.10
  12   0  -1   -0.40    0.80
  12   0   1    0.70    0.80
 -12   1  -1   15.80    1.80
 -12   1  -1   20.90    2.70
 -12   1  -1   13.60    1.80
 -12  -1   1   13.90    1.90
 -12  -1   1   12.40    1.70
 -12  -1   1   12.80    1.50
 -12   1  -1   16.40    1.60
 -12  -1   1   15.70    1.60
  12  -1   1   14.80    1.50
  12   1  -1   10.60    2.90
  12   1  -1   13.50    1.70
  12  -1   1   14.70    4.10
 -12  -2   1   79.79    3.70
 -12  -2   1   77.89    3.90
 -12   2  -1   75.69    3.80
 -12  -2   1   81.89    3.90
 -12   2  -1   78.39    3.60
 -12  -2   1   78.59    3.50
  12  -2   1   82.09    3.60
  12   2  -1   81.89    5.60
 -12  -3   1   24.30    2.10
 -12  -3   1   26.60    2.00
 -12   3  -1   23.60    2.20
  12   3  -1   29.90    4.20
  12  -3   1   24.40    2.20
 -12  -4   1    9.00    1.40
 -12  -4   1   10.10    1.20
 -12   4  -1   10.80    2.10
 -12  -4   1   10.00    1.30
 -12   4  -1    9.30    1.60
 -12  -4   1    9.40    1.50
  12  -4   1    9.80    1.20
  12  -4   1   13.80    1.60
 -12   5  -1    0.10    0.70
 -12  -5   1   -0.20    0.80
 -12  -5   1    0.70    0.70
 -12  -5   1    0.90    0.50
 -12  -5   1   -0.40    0.70
  12  -5   1   -0.30    0.60
  12  -5   1    0.00    1.00
  12  -5   1    1.20    1.40
 -12  -6   1   15.50    1.40
 -12  -6   1   14.90    1.40
 -12   6  -1   14.90    1.40
 -12  -6   1   15.20    1.20
 -12  -6   1   16.00    1.10
  12  -6   1   15.30    1.20
  12  -6   1   15.50    1.80
  12  -6   1   13.40    1.40
 -13  -5  -1   35.90    1.90
 -13   5   1   38.60    1.90
 -13  -5  -1   36.10    1.80
 -13  -5  -1   39.30    1.90
  13  -5  -1   37.10    1.80
  13   5   1   39.00    2.00
 -13   4   1    3.00    0.70
 -13  -4  -1    4.10    0.90
 -13  -4  -1    2.80    0.80
 -13  -4  -1    3.20    0.70
  13  -4  -1    3.20    0.60
 -13   3   1   -0.60    0.60
 -13  -3  -1    0.40    0.70
 -13  -3  -1    0.10    0.60
 -13  -3  -1    0.10    0.70
  13  -3  -1    0.80    0.60
 -13  -2  -1   31.00    2.00
 -13  -2  -1   26.70    1.80
 -13   2   1   30.60    2.00
 -13  -2  -1   30.70    1.80
  13  -2  -1   27.80    1.80
 -13   1   1    3.50    0.90
 -13  -1  -1    2.40    0.80
 -13  -1  -1    2.90    0.90
 -13  -1  -1    3.20    0.80
 -13   1   1    3.60    1.10
  13  -1  -1    2.60    0.80
  13   1   1    3.50    1.00
 -13   0   1   -1.70    1.00
 -13   0  -1   -0.40    0.90
 -13   0   1    0.70    0.90
 -13   0  -1   -0.80    0.80
 -13   0  -1    1.30    0.80
 -13   0   1    0.80    1.00
  13   0   1   -1.70    0.70
  13   0  -1   -0.10    0.80
 -13  -1   1    2.90    0.90
 -13  -1   1    2.20    0.80
 -13  -1   1    3.90    0.90
 -13   1  -1    6.30    1.40
 -13   1  -1    2.20    0.90
  13   1  -1    5.20    1.10
  13  -1   1    2.40    0.70
 -13   2  -1   30.80    2.00
 -13  -2   1   29.20    2.20
 -13  -2   1   29.50    1.90
 -13  -2   1   28.60    1.80
 -13   2  -1   30.70    2.10
 -13  -2   1   31.80    2.00
  13  -2   1   29.80    1.90
 -13   3  -1   -0.30    1.10
 -13   3  -1   -0.60    0.70
 -13  -3   1    0.30    0.70
 -13  -3   1    0.70    1.00
 -13  -3   1    1.10    0.60
 -13  -3   1    1.00    0.70
  13  -3   1    0.30    0.60
 -13   4  -1    2.60    0.70
 -13  -4   1    2.60    0.90
 -13  -4   1    1.90    0.70
 -13  -4   1    5.20    1.10
 -13  -4   1    5.10    1.10
  13  -4   1    3.90    0.90
 -13  -5   1   35.60    1.90
 -13  -5   1   39.60    2.20
 -13  -5   1   40.00    1.80
 -13  -5   1   41.70    2.30
 -13   5  -1   39.10    2.00
  13  -5   1   39.80    1.80
  13   5  -1   40.20    2.10
 -14  -3  -1   18.40    1.40
 -14  -3  -1   22.70    1.30
 -14   2   1    2.20    0.60
 -14  -2  -1    4.30    1.10
 -14  -2  -1    2.80    1.00
  14  -2  -1    1.90    0.60
  14  -2  -1    7.00    1.50
 -14  -1  -1    0.90    0.60
 -14   1   1    1.40    0.60
 -14  -1  -1    0.80    0.80
 -14  -1  -1   -0.20    0.70
  14  -1  -1    0.00    0.60
 -14   0   1    0.10    0.60
 -14   0  -1    0.20    0.60
 -14   0  -1   -1.20    1.10
  14   0   1    0.30    1.00
  14   0  -1    1.40    0.80
 -14  -1   1    1.10    0.90
 -14   1  -1   -1.00    1.00
 -14  -1   1    0.00    0.90
 -14  -1   1    0.50    0.70
 -14   1  -1    0.70    0.60
  14  -1   1    0.80    0.60
 -14  -2   1    2.20    0.60
 -14  -2   1    1.70    0.70
 -14  -2   1    5.40    1.20
 -14   2  -1    1.60    0.90
  14  -2   1    2.50    0.60
 -14  -3   1   24.50    1.50
 -14   3  -1   22.60    1.60
 -14  -3   1   21.80    1.30
   0 -11  -2   -1.40    0.70
   0 -11  -2   -0.70    0.60
   0 -11  -2   -0.10    0.60
   0 -11  -2    1.30    2.50
   0 -11  -2    0.10    0.70
   0 -11  -2    0.40    0.70
   0 -10  -2   17.80    1.70
   0 -10  -2   19.10    1.90
   0 -10  -2   18.30    1.90
   0 -10  -2   22.80    2.20
   0 -10  -2   16.30    3.10
   0 -10  -2   20.60    1.90
   0 -10  -2   20.30    1.70
   0  -9  -2   -0.20    1.10
   0  -9  -2    0.50    1.00
   0  -9  -2   -0.40    1.10
   0  -9  -2   -1.30    1.00
   0  -9  -2   -1.40    1.70
   0  -9  -2   -0.80    1.00
   0  -9  -2   -0.30    0.80
   0  -8  -2   28.00    2.40
   0  -8  -2   27.20    2.30
   0  -8  -2   26.40    2.00
   0  -8  -2   26.40    1.90
   0  -8  -2   29.50    2.50
   0  -8  -2   27.30    2.40
   0  -7  -2   -0.30    1.20
   0  -7  -2    0.10    0.70
   0   7   2    0.20    3.10
   0  -7  -2    2.70    1.40
   0  -7  -2    1.20    1.80
   0  -7  -2   -0.60    1.30
   0  -7  -2    0.00    1.80
   0  -7  -2    0.70    1.40
   0  -7  -2    0.90    1.30
   0  -7  -2    0.00    0.90
   0  -6  -2    0.40    0.50
   0   6   2   -1.10    1.50
   0  -6  -2   -1.70    1.10
   0  -6  -2    1.80    1.30
   0  -6  -2   -0.10    0.80
   0  -5  -2   -0.10    0.80
   0   5   2   -0.40    1.00
   0  -5  -2    0.60    0.40
   0  -5  -2    0.50    1.00
   0  -5  -2   -1.30    0.70
   0   4   2   90.69    4.30
   0  -4  -2   99.49    3.90
   0  -4  -2  106.19    4.30
   0   4   2  105.39    4.10
   0  -4  -2  105.69    3.90
   0  -3  -2    0.20    0.30
   0  -3  -2    0.10    0.30
   0  -3  -2   -1.40    0.90
   0   3   2   -0.10    0.40
   0  -2  -2  848.22   29.90
   0  -2  -2  856.81   29.70
   0   2   2  834.12   29.80
   0  -2  -2  880.51   29.70
   0   2   2  835.02   29.70
   0  -1  -2   -0.30    0.10
   0   1   2   -0.20    0.10
   0   1   2   -0.10    0.20
   0   0   2  932.11   32.50
   0   0   2  898.11   32.60
   0   0  -2  975.20   32.60
   0   0  -2  934.51   32.70
   0  -1   2   -0.40    0.20
   0   1  -2   -0.10    0.20
   0   2  -2  854.51   30.50
   0  -2   2  849.12   30.20
   0  -2   2  891.81   30.10
   0  -2   2  868.31   30.50
   0  -3   2   -0.20    0.30
   0  -3   2   -0.20    0.20
   0   3  -2    0.50    0.60
   0   3  -2   -1.10    0.70
   0   4  -2   94.39    4.40
   0  -4   2   99.89    4.20
   0  -4   2  105.09    3.80
   0   4  -2   96.59    4.00
   0  -5   2    0.30    0.80
   0  -5   2   -0.10    0.40
   0  -5   2   -1.10    1.10
   0   5  -2   -0.40    1.00
   0   6  -2    0.70    1.60
   0  -6   2   -0.80    1.10
   0  -6   2   -0.60    0.50
   0  -6   2    0.90    0.80
   0  -7   2    1.10    1.40
   0  -7   2    0.30    1.20
   0  -7   2   -0.40    1.30
   0   7  -2   -1.40    2.70
   0  -7   2   -0.80    1.30
   0  -7   2   -0.80    0.90
   0  -7   2    1.80    1.40
   0  -7   2   -2.20    1.40
   0  -7   2   -0.30    0.70
   0  -8   2   27.40    2.30
   0  -8   2   24.80    1.80
   0  -8   2   25.70    3.00
   0  -8   2   27.20    2.50
   0  -8   2   24.40    1.90
   0  -8   2   26.50    2.30
   0  -9   2   -0.70    1.00
   0  -9   2    3.70    2.00
   0  -9   2   -0.80    1.10
   0  -9   2    0.60    1.00
   0  -9   2    0.20    1.20
   0  -9   2    1.90    1.00
   0  -9   2    1.10    0.90
   0 -10   2   18.10    2.30
   0 -10   2   19.40    3.30
   0 -10   2   16.80    2.30
   0 -10   2   17.60    1.80
   0 -10   2   20.00    1.70
   0 -10   2   19.10    1.90
   0 -10   2   19.40    1.90
   0 -11   2   -1.20    0.90
   0 -11   2   -0.90    0.90
   0 -11   2   -0.20    0.70
   0 -11   2    0.60    0.60
   0 -11   2   -2.60    2.40
   0 -11   2   -0.10    0.70
   0  11  -2    0.40    0.90
  -1 -11  -2   37.20    2.20
  -1 -11  -2   36.60    2.20
  -1 -11  -2   38.50    2.10
  -1 -11  -2   41.40    3.80
  -1 -11  -2   38.10    2.20
  -1 -11  -2   36.80    2.10
   1 -11  -2   39.70    2.10
   1 -11  -2   38.00    2.20
   1 -11  -2   32.70    2.80
   1 -11  -2   39.00    2.10
   1 -11  -2   30.80    4.40
   1  11   2   38.40    2.50
  -1 -10  -2   14.60    1.70
  -1 -10  -2   16.30    3.10
  -1 -10  -2   22.50    2.20
  -1 -10  -2   16.30    1.80
  -1  10   2   17.90    2.40
  -1 -10  -2   18.00    1.80
  -1 -10  -2   18.20    1.90
  -1 -10  -2   18.50    1.70
   1 -10  -2   16.00    1.70
   1 -10  -2   15.30    3.20
   1 -10  -2   18.70    2.40
   1 -10  -2   17.70    1.90
   1 -10  -2   16.50    1.60
   1 -10  -2   18.00    1.90
   1 -10  -2   18.60    1.90
  -1  -9  -2   65.69    3.50
  -1  -9  -2   77.79    4.30
  -1  -9  -2   67.89    3.50
  -1  -9  -2   61.59    4.20
  -1  -9  -2   64.59    3.60
  -1  -9  -2   67.99    3.50
  -1  -9  -2   67.59    3.30
   1  -9  -2   64.69    3.60
   1  -9  -2   66.69    3.80
   1  -9  -2   71.09    3.50
   1  -9  -2   69.99    3.60
   1  -9  -2   70.59    3.40
   1  -9  -2   65.89    3.60
   1  -9  -2   67.89    4.40
   1  -9  -2   68.19    3.50
  -1  -8  -2   20.00    2.40
  -1  -8  -2   16.50    2.30
  -1  -8  -2   18.00    2.70
  -1  -8  -2   23.10    2.20
  -1  -8  -2   23.00    2.50
  -1  -8  -2   21.00    2.20
  -1  -8  -2   24.90    2.60
  -1  -8  -2   20.80    1.80
   1  -8  -2   21.30    1.80
   1  -8  -2   21.00    2.20
   1  -8  -2   20.10    1.70
   1  -8  -2   21.60    2.10
   1  -8  -2   19.00    2.30
   1  -8  -2   18.90    2.30
  -1  -7  -2   28.50    2.50
  -1  -7  -2   24.20    2.90
  -1  -7  -2   34.10    2.50
  -1  -7  -2   27.40    2.60
  -1  -7  -2   29.00    2.50
  -1  -7  -2   29.10    1.80
  -1  -7  -2   29.60    1.90
  -1   7   2   30.70    5.20
  -1  -7  -2   30.80    2.40
   1  -7  -2   26.60    2.80
   1   7   2   46.80    5.60
   1  -7  -2   31.10    2.50
   1  -7  -2   34.90    2.70
   1  -7  -2   26.80    2.70
   1  -7  -2   33.00    1.90
   1  -7  -2   34.10    2.70
   1  -7  -2   31.60    2.70
   1  -7  -2   33.60    2.10
   1  -7  -2   37.90    2.90
  -1   6   2    1.80    1.80
  -1  -6  -2    1.50    1.20
  -1  -6  -2    1.70    0.80
  -1  -6  -2    1.40    0.50
   1  -6  -2    1.40    1.00
   1  -6  -2    1.00    0.90
   1   6   2    0.60    1.70
   1  -6  -2    3.40    1.40
   1  -6  -2    2.30    0.70
  -1  -5  -2   14.20    1.30
  -1  -5  -2   14.20    1.60
  -1  -5  -2   13.40    1.00
  -1   5   2   13.90    2.10
   1  -5  -2    9.80    1.60
   1  -5  -2   11.80    1.40
   1  -5  -2   13.00    0.90
   1   5   2   14.10    2.10
   1  -5  -2   13.60    1.60
  -1  -4  -2   45.10    1.90
  -1   4   2   45.00    2.50
  -1   4   2   43.50    2.70
  -1  -4  -2   43.80    2.40
   1   4   2   44.20    2.30
   1  -4  -2   47.70    2.50
   1   4   2   44.50    2.50
   1  -4  -2   45.00    2.10
   1   4   2   46.70    2.10
   1  -4  -2   46.20    1.90
  -1  -3  -2  226.38    8.10
  -1   3   2  217.08    8.30
  -1  -3  -2  223.78    8.00
  -1  -3  -2  237.68    8.60
   1  -3  -2  222.98    8.20
   1  -3  -2  227.38    8.10
   1  -3  -2  222.88    8.50
   1   3   2  224.98    8.40
   1   3   2  227.58    8.10
  -1  -2  -2    0.30    0.30
  -1  -2  -2    0.00    0.20
  -1   2   2   -0.20    0.40
  -1   2   2    0.00    0.30
   1  -2  -2    0.10    0.20
   1  -2  -2    0.50    0.30
   1   2   2    0.30    0.30
   1  -2  -2    0.10    0.40
   1   2   2    0.10    0.30
  -1   1   2   14.00    0.70
  -1  -1  -2   14.20    0.80
  -1   1   2   14.20    0.80
   1   1   2   14.60    0.70
   1   1   2   12.60    0.80
   1  -1  -2   13.70    0.70
   1  -1  -2   14.90    0.70
  -1   0   2  770.52   27.60
  -1   0   2  762.72   27.60
  -1   0  -2  771.72   27.60
   1   0  -2  841.42   27.60
   1   0   2  780.32   27.60
   1   0  -2  824.22   27.60
  -1   1  -2   14.50    0.70
  -1   1  -2   13.20    0.80
  -1  -1   2   13.30    0.60
   1   1  -2   13.60    0.60
   1   1  -2   14.70    0.80
   1  -1   2   13.30    0.70
   1  -1   2   15.10    0.90
  -1  -2   2   -0.30    0.60
  -1   2  -2    0.20    0.30
  -1  -2   2    0.50    0.30
  -1   2  -2    0.00    0.30
   1   2  -2    1.00    0.50
   1   2  -2    0.00    0.40
   1  -2   2    0.30    0.20
   1  -2   2    0.30    0.60
   1  -2   2    0.40    0.30
  -1  -3   2  239.28    8.10
  -1   3  -2  229.48    8.50
  -1  -3   2  214.08    8.40
  -1   3  -2  231.68    8.10
   1  -3   2  227.38    8.00
   1   3  -2  219.68    8.20
   1   3  -2  215.78    8.50
   1  -3   2  221.08    8.10
  -1   4  -2   46.00    2.30
  -1  -4   2   43.10    1.90
  -1   4  -2   46.10    2.70
  -1  -4   2   46.60    2.40
   1  -4   2   44.90    2.60
   1   4  -2   47.50    2.30
   1  -4   2   46.00    1.90
   1  -4   2   43.30    2.00
   1   4  -2   41.70    2.50
  -1   5  -2   11.80    2.00
  -1  -5   2   15.00    1.30
  -1  -5   2   14.20    1.80
  -1  -5   2   13.10    1.00
   1  -5   2   11.20    1.40
   1  -5   2   13.60    1.30
   1   5  -2   10.40    2.10
   1  -5   2   14.30    1.70
   1   5  -2   13.80    2.20
   1  -5   2   14.30    1.00
  -1  -6   2    0.60    0.60
  -1  -6   2    2.10    0.80
  -1   6  -2    0.90    1.60
  -1  -6   2    3.50    1.40
   1  -6   2    1.10    0.60
   1  -6   2    1.40    0.90
   1   6  -2    1.20    1.80
   1  -6   2    2.00    1.30
   1  -6   2    0.10    1.20
  -1  -7   2   31.80    2.60
  -1  -7   2   30.10    2.50
  -1  -7   2   34.10    2.60
  -1   7  -2   33.30    5.30
  -1  -7   2   33.40    2.00
  -1  -7   2   28.70    2.50
  -1  -7   2   34.40    2.40
  -1  -7   2   28.50    1.80
  -1  -7   2   29.80    2.50
   1  -7   2   35.50    2.10
   1  -7   2   27.30    2.80
   1  -7   2   28.20    3.10
   1  -7   2   31.90    2.90
   1   7  -2   27.00    5.10
   1  -7   2   27.90    2.70
   1  -7   2   32.80    2.50
   1  -7   2   32.40    2.70
   1  -7   2   29.40    1.90
  -1  -8   2   22.70    2.20
  -1  -8   2   20.00    1.70
  -1  -8   2   21.00    2.30
  -1  -8   2   21.70    1.80
  -1  -8   2   23.70    2.20
  -1  -8   2   21.60    2.20
  -1  -8   2   23.90    2.30
  -1  -8   2   16.90    3.80
   1  -8   2   24.00    3.20
   1  -8   2   23.40    2.20
   1  -8   2   24.50    2.50
   1  -8   2   27.10    3.10
   1  -8   2   19.40    1.70
   1  -8   2   19.40    2.30
   1  -8   2   18.30    1.70
  -1  -9   2   63.79    3.30
  -1  -9   2   68.79    3.90
  -1  -9   2   68.09    3.30
  -1  -9   2   61.79    3.60
  -1  -9   2   65.59    3.50
  -1  -9   2   64.89    4.20
  -1  -9   2   67.49    3.50
   1  -9   2   68.59    3.40
   1  -9   2   68.29    3.60
   1  -9   2   68.79    3.60
   1  -9   2   63.79    3.30
   1  -9   2   68.99    3.50
   1  -9   2   67.49    3.60
   1  -9   2   70.69    4.50
  -1 -10   2   14.50    2.00
  -1 -10   2   16.50    2.70
  -1 -10   2   16.60    1.80
  -1 -10   2   18.30    1.80
  -1 -10   2   15.80    1.80
  -1 -10   2   20.00    2.20
  -1 -10   2   15.90    1.60
   1 -10   2   19.70    1.90
   1 -10   2   16.80    1.70
   1 -10   2   22.80    2.60
   1 -10   2   13.40    2.00
   1 -10   2   17.60    1.80
   1 -10   2   13.40    2.70
  -1 -11   2   37.50    2.10
  -1 -11   2   38.80    2.20
  -1 -11   2   35.70    2.20
  -1 -11   2   37.10    2.30
  -1 -11   2   37.50    2.30
  -1  11  -2   40.10    2.20
  -1 -11   2   36.00    3.90
   1 -11   2   40.40    4.80
   1 -11   2   41.00    2.20
   1 -11   2   41.40    2.30
   1  11  -2   38.20    2.10
   1 -11   2   38.10    2.10
   1 -11   2   38.20    2.20
  -2 -11  -2    7.60    1.30
  -2 -11  -2    6.10    1.40
  -2 -11  -2    7.50    2.30
  -2 -11  -2    7.00    1.20
  -2 -11  -2    7.80    1.20
  -2 -11  -2    6.70    1.30
   2 -11  -2    4.40    0.90
   2 -11  -2    5.50    1.10
   2 -11  -2    4.70    0.90
   2 -11  -2    9.00    1.60
  -2 -10  -2   37.00    2.20
  -2 -10  -2   32.90    2.40
  -2 -10  -2   39.90    2.70
  -2 -10  -2   35.70    2.40
  -2 -10  -2   37.00    2.30
  -2 -10  -2   33.70    2.40
  -2  10   2   40.50    2.80
  -2 -10  -2   38.40    3.50
   2 -10  -2   33.50    2.30
   2 -10  -2   37.80    3.20
   2 -10  -2   40.40    2.30
   2 -10  -2   38.00    2.60
   2 -10  -2   36.90    4.00
   2 -10  -2   45.90    3.20
  -2  -9  -2   29.70    2.40
  -2  -9  -2   30.90    2.30
  -2  -9  -2   31.10    2.40
  -2   9   2   36.10    2.80
  -2  -9  -2   26.70    3.20
  -2  -9  -2   26.00    2.50
  -2  -9  -2   30.30    2.30
  -2  -9  -2   34.70    2.30
   2  -9  -2   31.90    2.50
   2  -9  -2   29.10    3.40
   2  -9  -2   32.70    2.40
   2  -9  -2   29.00    3.30
   2  -9  -2   28.00    2.40
   2  -9  -2   29.80    2.40
   2  -9  -2   30.90    2.40
  -2  -8  -2    0.40    1.50
  -2  -8  -2    0.30    0.80
  -2  -8  -2   -0.70    1.10
  -2  -8  -2    0.20    1.40
  -2  -8  -2    0.30    1.20
  -2  -8  -2    0.70    1.10
  -2  -8  -2    0.20    1.00
  -2  -8  -2   -0.10    0.70
   2  -8  -2    2.20    1.90
   2  -8  -2    0.30    1.00
   2  -8  -2   -0.60    1.00
   2  -8  -2   -0.10    1.10
   2  -8  -2   -0.70    1.00
   2  -8  -2    0.40    1.10
   2  -8  -2   -0.40    1.20
   2  -8  -2   -0.70    1.10
   2  -8  -2    1.60    1.30
  -2  -7  -2    2.50    0.90
  -2  -7  -2    0.90    1.10
  -2  -7  -2    0.10    0.70
  -2   7   2   -0.30    3.50
  -2  -7  -2    0.30    1.40
  -2  -7  -2   -1.10    1.40
  -2  -7  -2    0.30    1.40
  -2  -7  -2    0.60    1.20
  -2  -7  -2   -1.10    1.30
   2  -7  -2   -0.80    1.10
   2  -7  -2    2.50    1.50
   2  -7  -2    1.00    0.70
   2  -7  -2    0.50    1.30
   2  -7  -2    0.20    1.00
   2   7   2    0.10    3.00
   2  -7  -2    0.80    1.30
   2  -7  -2   -0.60    0.80
   2  -7  -2    0.00    1.30
   2  -7  -2   -2.10    1.20
  -2   6   2   43.20    3.90
  -2  -6  -2   40.20    2.70
  -2  -6  -2   39.80    2.00
  -2  -6  -2   34.00    2.70
  -2  -6  -2   39.20    2.20
  -2  -6  -2   35.10    2.80
  -2  -6  -2   36.80    2.50
   2  -6  -2   35.00    2.80
   2  -6  -2   35.30    2.70
   2   6   2   38.40    4.10
   2  -6  -2   36.50    2.20
   2  -6  -2   39.60    2.20
   2  -6  -2   38.10    1.90
   2  -6  -2   38.00    3.10
  -2  -5  -2   70.89    3.50
  -2  -5  -2   71.49    2.90
  -2   5   2   64.59    3.80
  -2  -5  -2   68.99    3.10
   2  -5  -2   66.49    2.80
   2  -5  -2   62.39    3.00
   2  -5  -2   70.79    3.30
   2  -5  -2   67.59    3.40
   2   5   2   72.39    3.40
   2  -5  -2   64.19    3.10
   2   5   2   68.79    4.00
  -2  -4  -2  151.58    5.70
  -2  -4  -2  143.79    5.30
  -2   4   2  133.09    5.70
   2  -4  -2  139.29    5.70
   2   4   2  149.09    5.10
   2   4   2  127.39    6.60
   2   4   2  139.19    5.20
   2  -4  -2  136.89    5.20
   2  -4  -2  137.79    5.40
  -2   3   2 1091.49   36.50
  -2  -3  -2 1059.99   36.20
  -2  -3  -2  953.80   36.40
   2   3   2 1060.29   36.20
   2  -3  -2  963.60   36.30
   2  -3  -2 1026.00   36.60
   2   3   2 1005.80   36.60
   2  -3  -2 1118.89   36.20
   2   3   2 1031.20   36.10
  -2  -2  -2 1007.00   34.40
  -2  -2  -2 1000.50   34.50
  -2   2   2  990.70   34.60
  -2   2   2  941.11   34.60
   2   2   2  998.40   34.50
   2   2   2 1003.30   34.50
   2  -2  -2 1026.20   34.70
   2  -2  -2 1000.80   34.40
   2  -2  -2  960.20   34.50
   2   2   2  931.11   34.70
  -2  -1  -2  898.01   34.30
  -2  -1  -2  999.10   34.20
  -2   1   2 1022.50   34.20
  -2   1   2 1006.40   34.30
   2  -1  -2  964.70   34.10
   2   1   2 1037.90   34.20
   2  -1  -2  969.70   34.20
   2  -1  -2 1019.40   34.30
   2   1   2  894.01   34.30
  -2   0  -2   15.80    0.90
  -2   0   2   16.30    0.80
  -2   0   2   15.60    0.90
  -2   0  -2   15.60    0.90
  -2   0  -2   15.70    0.90
   2   0   2   16.30    0.90
   2   0  -2   14.80    0.90
   2   0   2   16.00    1.00
   2   0  -2   16.70    0.90
  -2   1  -2  968.60   35.10
  -2   1  -2  988.00   35.20
  -2  -1   2  956.70   35.00
  -2  -1   2 1101.49   35.10
  -2   1  -2  997.40   35.20
   2   1  -2 1005.90   35.30
   2  -1   2  996.10   35.30
   2   1  -2 1048.10   35.10
   2  -1   2  986.90   35.20
  -2   2  -2  933.41   34.50
  -2   2  -2  977.90   34.70
  -2  -2   2 1073.59   34.50
   2  -2   2  991.80   34.60
   2   2  -2  981.50   34.80
   2   2  -2  997.50   34.70
   2  -2   2  919.51   34.90
   2  -2   2  989.10   34.40
   2   2  -2 1034.00   34.40
  -2   3  -2  951.50   35.70
  -2  -3   2 1071.29   35.40
  -2   3  -2 1000.30   35.30
  -2  -3   2  963.00   35.60
  -2   3  -2 1029.50   35.60
   2   3  -2 1071.69   35.50
   2  -3   2  883.61   35.60
   2  -3   2 1113.79   35.30
  -2  -4   2  127.59    5.10
  -2   4  -2  138.99    5.80
  -2  -4   2  136.19    5.50
   2  -4   2  143.79    5.30
   2   4  -2  135.69    5.80
   2  -4   2  139.99    5.60
   2  -4   2  134.99    5.10
   2   4  -2  143.39    5.40
  -2  -5   2   67.19    3.00
  -2   5  -2   64.89    3.80
  -2  -5   2   64.39    2.80
  -2  -5   2   67.09    3.40
   2  -5   2   66.99    3.30
   2  -5   2   65.39    3.10
   2   5  -2   60.89    3.80
   2  -5   2   62.99    3.00
   2  -5   2   65.29    2.70
   2  -5   2   63.29    3.10
   2   5  -2   68.59    3.30
  -2   6  -2   39.20    4.00
  -2  -6   2   42.20    3.20
  -2  -6   2   39.80    2.10
  -2  -6   2   37.70    2.50
  -2  -6   2   41.80    3.20
  -2  -6   2   31.60    2.80
  -2  -6   2   38.20    2.00
   2  -6   2   37.10    2.70
   2  -6   2   38.40    2.30
   2   6  -2   36.20    3.90
   2  -6   2   37.20    3.20
   2  -6   2   40.10    2.20
   2  -6   2   38.80    2.00
   2  -6   2   41.50    3.30
  -2  -7   2    0.60    0.70
  -2  -7   2   -0.90    1.40
  -2   7  -2    6.30    3.70
  -2  -7   2   -0.10    1.10
  -2  -7   2   -1.70    1.30
  -2  -7   2    0.30    0.80
  -2  -7   2   -0.10    1.20
  -2  -7   2   -1.60    1.30
  -2  -7   2    0.60    1.40
   2  -7   2   -0.70    0.90
   2  -7   2   -0.40    1.60
   2  -7   2    1.20    1.70
   2  -7   2    0.10    1.00
   2  -7   2   -0.90    1.40
   2   7  -2   -4.10    2.90
   2  -7   2   -1.70    1.10
   2  -7   2   -2.80    1.20
   2  -7   2    0.20    0.70
   2  -7   2   -0.40    1.50
  -2  -8   2    1.80    1.10
  -2  -8   2   -0.40    0.80
  -2  -8   2    1.60    1.70
  -2  -8   2    0.10    1.10
  -2  -8   2   -0.90    1.10
  -2  -8   2   -0.30    1.10
  -2  -8   2   -1.30    1.20
   2  -8   2   -1.10    1.40
   2  -8   2    0.30    0.90
   2  -8   2   -1.50    1.20
   2  -8   2   -0.70    0.90
   2  -8   2   -0.50    1.30
   2  -8   2   -0.70    0.90
   2  -8   2   -0.20    1.30
   2  -8   2    0.00    1.30
  -2  -9   2   30.70    2.50
  -2  -9   2   29.00    2.70
  -2  -9   2   29.10    2.50
  -2  -9   2   30.50    2.40
  -2  -9   2   30.60    2.30
  -2  -9   2   27.20    3.10
  -2  -9   2   30.20    2.40
  -2   9  -2   28.10    2.40
   2  -9   2   32.90    2.60
   2  -9   2   28.30    2.40
   2  -9   2   24.10    3.60
   2  -9   2   33.00    2.50
   2  -9   2   31.60    2.80
   2  -9   2   34.90    2.60
  -2  10  -2   34.00    2.20
  -2 -10   2   37.70    2.20
  -2 -10   2   35.20    2.60
  -2 -10   2   37.20    2.40
  -2 -10   2   41.10    3.70
  -2 -10   2   36.60    2.30
  -2 -10   2   35.10    2.40
   2 -10   2   36.00    2.90
   2 -10   2   35.60    2.30
   2 -10   2   37.80    3.40
   2 -10   2   37.50    2.50
   2 -10   2   33.80    2.40
   2 -10   2   37.60    2.30
  -2 -11   2    7.10    1.40
  -2 -11   2    5.70    2.30
  -2 -11   2    6.00    1.20
  -2 -11   2    4.80    1.00
  -2 -11   2    7.70    1.20
  -2 -11   2    6.70    1.30
  -2  11  -2    5.30    1.10
   2 -11   2    7.40    1.60
   2 -11   2    6.20    1.40
   2 -11   2    7.90    1.80
   2 -11   2    6.00    1.10
  -3 -11  -2    6.40    1.10
  -3 -11  -2   12.40    1.90
  -3 -11  -2    5.90    1.40
  -3 -11  -2   10.40    1.20
  -3 -11  -2    5.80    2.30
  -3 -11  -2    9.10    1.30
   3 -11  -2   10.70    2.60
   3 -11  -2    8.00    1.60
   3 -11  -2    6.80    1.10
   3 -11  -2    8.30    1.70
  -3 -10  -2   11.60    1.60
  -3 -10  -2   14.20    1.60
  -3 -10  -2   17.10    1.80
  -3 -10  -2   17.30    2.20
  -3 -10  -2   14.40    1.60
  -3 -10  -2    8.30    1.90
   3 -10  -2   21.30    4.30
   3 -10  -2   15.60    1.90
   3 -10  -2   15.20    1.60
   3 -10  -2   15.10    1.90
   3 -10  -2   11.80    1.80
   3 -10  -2   15.40    1.90
  -3  -9  -2   13.10    1.90
  -3   9   2   12.20    1.70
  -3  -9  -2   12.70    2.00
  -3  -9  -2    9.80    1.50
  -3  -9  -2   12.60    1.90
  -3  -9  -2   12.00    2.70
  -3  -9  -2   13.80    1.70
  -3  -9  -2   11.20    2.00
  -3  -9  -2   10.30    2.10
   3  -9  -2   15.80    2.00
   3  -9  -2   12.60    1.90
   3  -9  -2    9.10    2.10
   3  -9  -2   14.40    2.90
   3  -9  -2   10.60    1.70
   3  -9  -2   14.60    2.10
   3  -9  -2   10.30    1.80
   3  -9  -2   12.70    2.00
  -3  -8  -2   89.49    4.50
  -3  -8  -2   93.89    4.50
  -3  -8  -2   85.19    4.80
  -3  -8  -2   91.99    4.40
  -3  -8  -2   88.49    4.00
  -3  -8  -2   88.29    4.30
  -3  -8  -2   88.79    4.30
  -3   8   2   90.29    4.80
   3  -8  -2   94.29    4.30
   3  -8  -2   91.59    4.40
   3  -8  -2   89.39    4.50
   3  -8  -2   87.79    4.10
   3  -8  -2   95.19    4.00
   3  -8  -2   91.49    4.20
   3  -8  -2   86.39    5.00
   3  -8  -2   89.69    4.50
   3  -8  -2   88.49    4.00
  -3  -7  -2    7.20    1.70
  -3  -7  -2    7.60    1.70
  -3  -7  -2    6.10    1.40
  -3  -7  -2   10.90    2.00
  -3   7   2    5.20    2.00
  -3  -7  -2    5.50    1.30
  -3   7   2    5.70    4.00
  -3  -7  -2    6.40    1.40
  -3  -7  -2    6.50    1.50
  -3  -7  -2    6.90    1.20
   3  -7  -2    4.70    1.10
   3  -7  -2    8.20    1.40
   3  -7  -2    5.70    1.80
   3  -7  -2    7.30    1.60
   3   7   2    1.60    3.70
   3  -7  -2    5.60    1.40
   3  -7  -2    6.10    1.60
   3  -7  -2    8.60    2.00
   3  -7  -2    7.00    1.40
   3  -7  -2    7.00    1.60
  -3  -6  -2    1.90    0.90
  -3  -6  -2    2.80    1.40
  -3   6   2    5.10    2.30
  -3  -6  -2   -0.60    1.30
  -3  -6  -2    1.00    1.40
  -3  -6  -2    1.00    1.50
  -3  -6  -2    1.80    0.60
  -3  -6  -2    0.20    1.30
   3   6   2    0.70    2.20
   3  -6  -2    1.00    1.40
   3  -6  -2    3.90    1.70
   3  -6  -2    2.80    1.90
   3  -6  -2    0.00    1.30
   3  -6  -2    1.00    0.80
   3  -6  -2    1.90    1.30
   3  -6  -2    1.50    1.50
   3  -6  -2    2.10    1.10
   3  -6  -2    1.90    0.80
  -3  -5  -2   35.20    1.70
  -3  -5  -2   35.00    2.10
  -3   5   2   34.70    2.90
  -3  -5  -2   38.10    2.50
   3  -5  -2   33.00    1.70
   3  -5  -2   30.20    1.80
   3  -5  -2   32.50    2.50
   3   5   2   30.40    3.10
   3   5   2   28.00    2.40
   3  -5  -2   31.90    2.10
  -3  -4  -2   38.80    1.80
  -3   4   2   37.30    2.50
  -3  -4  -2   37.70    2.40
   3   4   2   37.80    1.80
   3  -4  -2   42.70    2.60
   3  -4  -2   40.60    1.80
   3   4   2   38.30    2.70
   3  -4  -2   37.00    2.20
   3   4   2   37.60    2.00
  -3   3   2   59.59    2.80
  -3  -3  -2   63.79    2.70
  -3  -3  -2   66.39    3.10
   3   3   2   58.59    3.00
   3   3   2   63.79    2.50
   3   3   2   59.99    2.70
   3  -3  -2   56.89    2.70
   3  -3  -2   58.49    3.10
   3  -3  -2   64.19    2.40
  -3  -2  -2 1390.56   46.60
  -3  -2  -2 1281.87   46.40
  -3   2   2 1369.26   46.60
   3  -2  -2 1370.66   46.40
   3  -2  -2 1302.87   46.60
   3   2   2 1316.37   46.60
   3   2   2 1336.27   46.50
   3  -2  -2 1281.07   46.80
  -3  -1  -2  270.47    9.70
  -3  -1  -2  272.57    9.80
  -3   1   2  266.17    9.60
  -3   1   2  266.47    9.80
   3  -1  -2  268.97    9.70
   3  -1  -2  263.87    9.80
   3   1   2  259.57    9.90
   3   1   2  266.87    9.90
  -3   0   2  139.79    5.10
  -3   0  -2  146.69    5.50
  -3   0   2  141.09    5.30
  -3   0   2  143.19    5.40
  -3   0  -2  148.09    5.40
   3   0  -2  150.28    5.50
   3   0   2  133.99    5.50
   3   0   2  140.39    5.30
  -3  -1   2  269.17    9.40
  -3   1  -2  260.07    9.70
  -3   1  -2  242.88    9.60
  -3  -1   2  271.97    9.60
  -3   1  -2  273.67    9.50
   3  -1   2  260.47    9.90
   3  -1   2  260.57    9.60
   3   1  -2  264.17    9.80
   3   1  -2  273.87    9.50
  -3  -2   2 1350.86   45.60
  -3   2  -2 1205.58   45.90
  -3   2  -2 1293.27   45.70
  -3  -2   2 1324.47   45.60
   3  -2   2 1324.87   45.80
   3   2  -2 1347.07   45.60
  -3  -3   2   58.89    2.90
  -3  -3   2   64.49    2.50
  -3   3  -2   58.29    3.00
  -3   3  -2   59.29    2.60
   3   3  -2   57.99    3.00
   3   3  -2   52.29    2.90
   3  -3   2   63.19    2.70
   3   3  -2   66.59    2.30
   3  -3   2   64.19    2.40
   3   3  -2   63.69    2.30
  -3   4  -2   35.60    2.50
  -3  -4   2   37.00    1.70
  -3  -4   2   36.00    2.20
   3   4  -2   37.00    2.10
   3  -4   2   42.40    2.70
   3  -4   2   37.50    2.10
   3  -4   2   38.90    1.70
   3   4  -2   35.90    2.70
  -3  -5   2   34.20    1.90
  -3   5  -2   27.40    3.00
  -3  -5   2   33.00    1.70
  -3  -5   2   32.00    2.30
   3  -5   2   35.20    2.60
   3   5  -2   32.80    3.10
   3  -5   2   37.70    2.80
   3  -5   2   36.20    2.50
   3  -5   2   36.10    1.80
   3  -5   2   29.60    1.80
   3   5  -2   39.50    2.50
  -3  -6   2    4.10    1.30
  -3  -6   2    1.10    1.30
  -3   6  -2    3.40    2.00
  -3  -6   2    1.50    1.30
  -3  -6   2    1.20    1.50
  -3  -6   2    0.90    1.00
  -3  -6   2    2.00    1.30
  -3  -6   2    0.90    0.60
   3  -6   2    1.10    0.90
   3   6  -2    0.50    1.80
   3  -6   2    2.10    1.20
   3  -6   2    0.60    0.70
   3   6  -2    2.40    2.30
   3  -6   2    0.80    1.70
   3  -6   2    2.30    1.30
   3  -6   2    1.20    1.30
   3  -6   2    1.70    1.50
  -3  -7   2    7.40    1.60
  -3  -7   2    5.40    1.20
  -3   7  -2    2.50    3.60
  -3  -7   2    8.10    1.90
  -3  -7   2    3.90    1.30
  -3  -7   2    4.70    1.40
  -3  -7   2    4.80    1.20
  -3  -7   2    6.60    1.70
  -3  -7   2    5.50    1.30
   3  -7   2    9.30    2.20
   3  -7   2    5.60    1.20
   3  -7   2    8.20    2.00
   3  -7   2    6.30    1.10
   3  -7   2    6.60    1.50
   3   7  -2    2.80    3.70
   3  -7   2    5.70    1.70
   3  -7   2    7.30    1.10
   3  -7   2    5.60    1.40
   3  -7   2    4.30    1.80
  -3  -8   2   91.79    4.50
  -3  -8   2   94.29    5.00
  -3  -8   2   94.49    4.10
  -3  -8   2   85.99    4.30
  -3  -8   2   89.39    4.50
  -3   8  -2   90.59    4.40
  -3  -8   2   94.49    4.90
  -3  -8   2   89.59    4.20
  -3  -8   2   89.29    4.40
   3  -8   2   91.19    4.50
   3  -8   2   98.29    4.30
   3  -8   2   90.39    4.80
   3  -8   2   87.99    4.20
   3  -8   2   93.69    4.10
   3  -8   2   90.99    4.30
   3  -8   2   93.69    4.60
   3  -8   2   92.19    4.20
   3  -8   2   90.09    5.20
  -3  -9   2   12.10    1.50
  -3  -9   2   13.50    1.80
  -3  -9   2    9.80    2.00
  -3  -9   2   15.50    1.90
  -3  -9   2   12.40    2.10
  -3  -9   2    8.60    2.60
  -3  -9   2   14.20    1.80
  -3   9  -2   13.10    1.70
  -3  -9   2   14.00    1.70
   3  -9   2   14.50    2.40
   3  -9   2   10.50    1.70
   3  -9   2   12.50    2.30
   3  -9   2   14.20    2.00
   3  -9   2    9.80    1.70
   3  -9   2   11.80    2.60
   3  -9   2    9.50    2.80
   3  -9   2   12.60    1.90
  -3 -10   2   10.30    2.00
  -3 -10   2   12.30    1.60
  -3 -10   2   14.70    1.90
  -3 -10   2   15.50    1.70
  -3 -10   2   12.30    1.60
  -3 -10   2   11.40    1.40
  -3  10  -2   15.60    1.90
  -3 -10   2   17.80    3.90
   3 -10   2   13.80    1.90
   3 -10   2    9.60    1.50
   3 -10   2   14.00    2.10
   3 -10   2   14.30    2.10
   3 -10   2   12.40    1.50
  -3 -11   2    9.10    1.80
  -3 -11   2   10.00    1.30
  -3 -11   2    7.40    1.20
  -3  11  -2    9.90    1.70
  -3 -11   2    7.40    1.20
  -3 -11   2    7.70    1.10
  -3 -11   2    7.70    2.40
   3 -11   2   10.80    1.20
  -4 -11  -2    1.00    0.60
  -4 -11  -2    1.40    0.70
  -4 -11  -2   -0.20    0.70
  -4  11   2    0.80    0.60
  -4 -11  -2   -0.40    0.60
   4 -11  -2    0.70    0.60
   4 -11  -2   -0.10    1.00
  -4 -10  -2    4.10    0.90
  -4 -10  -2    3.30    0.80
  -4 -10  -2    1.30    1.90
  -4 -10  -2    1.70    0.90
  -4 -10  -2    2.80    0.90
   4 -10  -2    1.70    0.90
   4 -10  -2    3.80    1.40
   4 -10  -2    1.40    1.50
   4 -10  -2    2.60    0.80
   4 -10  -2    3.70    1.10
   4 -10  -2    5.90    2.40
  -4  -9  -2    1.60    0.90
  -4  -9  -2    0.90    1.10
  -4  -9  -2    3.00    1.40
  -4  -9  -2    2.30    2.00
  -4  -9  -2    2.20    1.10
  -4  -9  -2    1.90    1.00
  -4  -9  -2    2.30    1.10
  -4  -9  -2    1.00    0.90
   4  -9  -2    1.10    0.90
   4  -9  -2    3.20    1.20
   4  -9  -2    4.90    3.20
   4  -9  -2    1.40    1.10
   4  -9  -2    3.80    1.40
   4  -9  -2    3.00    1.30
   4  -9  -2    3.60    1.10
   4  -9  -2    4.80    2.10
  -4  -8  -2   13.20    2.60
  -4  -8  -2   15.80    1.60
  -4  -8  -2   12.60    1.70
  -4   8   2   12.20    2.80
  -4  -8  -2   12.60    1.80
  -4  -8  -2   11.20    2.20
  -4  -8  -2   13.70    2.00
  -4  -8  -2   13.20    2.00
  -4  -8  -2   14.50    2.00
   4  -8  -2   13.30    1.80
   4  -8  -2   12.60    2.00
   4  -8  -2   12.10    2.00
   4  -8  -2   14.80    2.70
   4  -8  -2   14.30    1.60
   4  -8  -2   15.80    2.30
   4  -8  -2   14.80    2.20
   4  -8  -2   14.80    2.80
  -4  -7  -2    1.20    1.20
  -4  -7  -2    0.20    1.90
  -4   7   2   -0.60    1.70
  -4  -7  -2    1.60    1.60
  -4  -7  -2   -0.70    0.90
  -4  -7  -2   -1.70    1.00
  -4  -7  -2    0.60    1.10
  -4  -7  -2   -0.20    1.00
  -4  -7  -2    0.70    1.10
   4  -7  -2   -0.10    1.40
   4  -7  -2   -1.90    1.10
   4  -7  -2   -0.30    1.10
   4  -7  -2   -0.30    0.80
   4  -7  -2    0.50    1.00
   4  -7  -2   -0.40    1.10
   4  -7  -2   -3.60    2.00
   4  -7  -2   -1.10    1.70
  -4  -6  -2   67.09    3.10
  -4   6   2   68.79    5.60
  -4  -6  -2   67.59    3.60
  -4  -6  -2   64.99    3.80
  -4  -6  -2   63.19    4.10
  -4  -6  -2   66.99    3.70
  -4  -6  -2   72.39    3.70
  -4  -6  -2   74.19    3.30
  -4  -6  -2   72.99    3.80
   4  -6  -2   74.09    4.50
   4  -6  -2   68.09    4.00
   4  -6  -2   72.09    3.60
   4  -6  -2   67.09    4.00
   4  -6  -2   71.69    3.20
   4   6   2   66.59    5.90
   4  -6  -2   77.09    5.20
   4  -6  -2   69.69    3.20
   4  -6  -2   69.29    3.90
   4  -6  -2   71.59    4.00
   4   6   2   66.79    4.20
   4  -6  -2   70.09    3.40
  -4  -5  -2  359.16   12.80
  -4   5   2  351.66   13.60
  -4  -5  -2  331.17   13.10
  -4  -5  -2  348.77   12.70
   4  -5  -2  350.16   12.70
   4  -5  -2  340.87   13.30
   4  -5  -2  346.07   12.80
   4  -5  -2  344.77   12.70
   4   5   2  371.56   14.10
   4  -5  -2  352.46   13.20
   4   5   2  366.06   13.10
  -4   4   2  351.06   13.50
  -4  -4  -2  347.37   13.00
  -4  -4  -2  368.76   13.30
  -4  -4  -2  382.06   12.90
   4  -4  -2  371.06   13.40
   4  -4  -2  368.06   13.40
   4   4   2  355.36   12.90
   4   4   2  354.26   13.80
   4  -4  -2  356.56   13.00
   4  -4  -2  346.67   12.90
  -4  -3  -2   15.80    1.90
  -4   3   2   14.70    1.50
  -4  -3  -2   14.10    1.00
   4  -3  -2   11.60    1.40
   4  -3  -2   17.90    2.40
   4   3   2   14.90    2.10
   4   3   2   15.10    1.20
   4  -3  -2   15.10    1.00
  -4   2   2   10.40    1.20
  -4  -2  -2   10.40    0.80
  -4  -2  -2   11.50    1.00
   4   2   2   10.60    1.00
   4  -2  -2    9.80    1.10
  -4   1   2   93.49    3.40
  -4   1   2   88.09    3.70
  -4  -1  -2   90.29    3.70
  -4  -1  -2   92.09    3.40
  -4  -1  -2   91.39    3.90
   4  -1  -2   90.19    4.30
   4   1   2   90.79    3.70
  -4   0  -2   10.20    1.20
  -4   0   2   12.60    1.10
  -4   0   2   13.70    0.80
  -4   0  -2   15.10    1.20
   4   0   2   11.20    1.00
  -4  -1   2   90.59    3.30
  -4   1  -2   93.09    3.50
  -4   1  -2   89.29    3.70
  -4  -1   2   73.49    3.70
   4  -1   2   84.19    3.60
  -4  -2   2   10.50    0.80
  -4   2  -2   10.70    1.20
  -4  -2   2   12.30    1.60
  -4   2  -2   10.30    1.30
  -4  -2   2   11.70    1.60
   4   2  -2   10.50    1.00
   4  -2   2   10.80    1.10
  -4  -3   2   11.50    1.60
  -4   3  -2   14.70    1.50
  -4   3  -2   14.50    1.70
  -4  -3   2   12.30    0.90
   4   3  -2   15.70    1.80
   4   3  -2   13.80    1.40
   4   3  -2   14.80    1.10
   4  -3   2   14.80    1.00
   4  -3   2   14.00    1.50
  -4  -4   2  371.76   12.80
  -4  -4   2  364.16   13.20
  -4  -4   2  351.66   12.90
  -4   4  -2  338.87   13.50
   4   4  -2  356.76   13.10
   4  -4   2  344.67   12.80
   4  -4   2  353.26   13.20
   4  -4   2  369.56   13.20
   4   4  -2  341.87   13.80
  -4  -5   2  355.46   12.60
  -4  -5   2  340.27   12.50
  -4   5  -2  339.17   13.60
  -4  -5   2  340.27   13.00
   4  -5   2  350.66   12.50
   4   5  -2  336.37   13.80
   4  -5   2  349.17   13.10
   4   5  -2  343.67   12.90
   4  -5   2  342.07   13.00
   4  -5   2  354.06   12.50
  -4  -6   2   68.89    3.80
  -4  -6   2   68.09    3.10
  -4  -6   2   65.09    3.00
  -4  -6   2   67.79    3.70
  -4   6  -2   72.09    5.70
  -4  -6   2   69.39    3.60
  -4  -6   2   70.29    3.40
  -4  -6   2   68.29    3.60
  -4  -6   2   63.69    3.50
  -4   6  -2   68.49    4.00
   4  -6   2   66.79    3.80
   4  -6   2   70.19    3.10
   4  -6   2   70.29    4.10
   4   6  -2   66.29    5.60
   4   6  -2   68.29    4.00
   4  -6   2   68.19    3.80
   4  -6   2   63.09    4.40
   4  -6   2   66.89    3.50
   4  -6   2   68.29    3.10
   4  -6   2   66.79    3.60
  -4  -7   2   -2.20    1.90
  -4  -7   2   -0.40    1.20
  -4  -7   2    1.60    1.50
  -4   7  -2    1.80    1.20
  -4  -7   2    0.40    1.50
  -4  -7   2   -0.40    1.10
  -4  -7   2    1.00    1.20
  -4   7  -2   -2.60    4.60
  -4  -7   2   -0.20    1.00
  -4  -7   2    0.20    0.80
  -4  -7   2   -0.40    0.80
   4  -7   2   -0.80    1.10
   4  -7   2    1.30    1.20
   4  -7   2    0.70    1.10
   4  -7   2   -5.40    2.10
   4  -7   2    1.50    0.90
   4  -7   2    1.70    1.70
   4  -7   2   -0.50    1.20
  -4  -8   2   12.80    1.90
  -4  -8   2   13.10    1.90
  -4  -8   2   13.60    2.60
  -4   8  -2    9.40    2.10
  -4  -8   2   15.80    2.10
  -4  -8   2   17.60    3.40
  -4  -8   2   14.60    1.90
  -4  -8   2   14.90    2.30
  -4  -8   2   15.10    1.60
   4  -8   2   12.30    2.00
   4  -8   2   12.70    1.70
   4  -8   2   15.00    2.50
   4  -8   2   11.40    2.80
   4  -8   2   20.10    3.10
   4  -8   2   11.50    2.20
   4  -8   2   15.30    3.30
   4  -8   2   15.20    1.80
  -4   9  -2    1.40    1.20
  -4  -9   2    1.70    1.10
  -4  -9   2    3.30    1.30
  -4  -9   2    2.70    1.20
  -4  -9   2    1.70    0.80
  -4  -9   2    1.90    1.00
  -4  -9   2    2.00    1.90
  -4  -9   2    3.00    0.90
  -4  -9   2    1.80    1.00
   4  -9   2    2.10    1.00
   4  -9   2    0.90    1.20
   4  -9   2    3.40    1.70
   4  -9   2    2.90    1.00
   4  -9   2    1.30    1.50
  -4 -10   2    3.40    0.90
  -4  10  -2    2.40    1.10
  -4 -10   2    2.10    0.80
  -4 -10   2    5.00    2.10
  -4 -10   2    2.30    1.80
  -4 -10   2    2.10    0.80
  -4 -10   2    2.20    0.90
   4 -10   2    2.30    0.80
   4 -10   2    2.70    0.90
  -4 -11   2    0.80    0.60
  -4 -11   2    0.40    0.70
  -4  11  -2   -0.70    0.80
  -4 -11   2   -0.70    0.60
  -4 -11   2   -0.50    0.60
   4 -11   2    0.20    0.60
  -5 -11  -2   31.40    1.70
  -5 -11  -2   32.00    1.90
  -5 -11  -2   27.70    1.60
   5 -11  -2   30.90    1.80
   5 -11  -2   32.60    1.80
  -5 -10  -2   16.60    1.60
  -5 -10  -2   14.10    1.50
  -5 -10  -2   11.20    2.70
  -5 -10  -2   17.90    1.50
  -5 -10  -2   13.50    1.50
  -5 -10  -2   17.50    1.60
   5 -10  -2   15.20    1.60
   5 -10  -2   15.70    1.50
   5 -10  -2   14.70    1.90
   5 -10  -2   15.10    1.90
  -5  -9  -2   -1.50    1.30
  -5  -9  -2    0.50    0.90
  -5  -9  -2    2.20    2.20
  -5  -9  -2    0.60    0.90
  -5  -9  -2   -0.60    0.90
  -5  -9  -2   -0.10    0.80
  -5  -9  -2   -0.10    1.00
   5  -9  -2    0.20    1.30
   5  -9  -2    0.60    0.90
   5  -9  -2    0.80    0.80
   5  -9  -2    0.30    0.90
  -5  -8  -2    7.20    1.80
  -5  -8  -2    1.60    1.20
  -5  -8  -2    2.30    1.00
  -5  -8  -2    0.50    1.00
  -5  -8  -2    3.20    1.80
  -5  -8  -2    2.40    1.10
  -5  -8  -2    2.40    0.90
   5  -8  -2    1.60    2.00
   5  -8  -2    2.70    1.00
   5  -8  -2    4.60    1.50
   5  -8  -2    2.50    1.10
   5  -8  -2    3.50    1.50
   5  -8  -2    4.40    1.00
  -5  -7  -2  277.17   10.80
  -5  -7  -2  284.47   10.60
  -5  -7  -2  276.17   11.30
  -5  -7  -2  290.67   10.80
  -5  -7  -2  285.27   10.60
  -5  -7  -2  280.77   10.90
  -5  -7  -2  284.27   11.00
   5  -7  -2  279.87   10.50
   5  -7  -2  284.77   11.00
   5  -7  -2  285.17   10.70
   5  -7  -2  275.57   11.50
   5  -7  -2  278.07   10.90
   5  -7  -2  278.07   10.70
   5  -7  -2  295.47   10.80
  -5  -6  -2   19.50    1.80
  -5  -6  -2   21.40    2.50
  -5  -6  -2   19.60    2.50
  -5  -6  -2   22.10    2.20
  -5  -6  -2   20.50    1.60
  -5  -6  -2   20.10    2.50
  -5  -6  -2   18.80    2.60
  -5  -6  -2   19.40    2.00
  -5   6   2   33.10    6.40
   5  -6  -2   17.40    2.90
   5  -6  -2   18.70    3.60
   5  -6  -2   21.30    5.20
   5  -6  -2   21.60    2.10
   5  -6  -2   26.20    2.90
   5  -6  -2   18.60    2.00
   5  -6  -2   23.70    1.70
   5   6   2   27.30    6.20
   5  -6  -2   21.80    2.70
   5  -6  -2   16.30    3.70
  -5  -5  -2    6.50    1.20
  -5  -5  -2    5.90    1.50
  -5  -5  -2    5.90    1.50
  -5  -5  -2    7.60    1.10
  -5  -5  -2    4.20    1.70
  -5   5   2   10.50    2.40
  -5  -5  -2    8.60    1.80
  -5  -5  -2    9.30    2.10
   5  -5  -2    7.20    2.10
   5  -5  -2    2.40    1.70
   5  -5  -2    5.70    1.40
   5  -5  -2    3.60    2.30
   5   5   2    6.90    2.60
   5  -5  -2    7.10    1.40
   5  -5  -2    5.10    1.00
   5   5   2    7.60    1.70
  -5  -4  -2  221.58    8.60
  -5   4   2  220.68    8.90
  -5  -4  -2  209.48    8.20
  -5  -4  -2  221.38    8.10
   5  -4  -2  216.48    8.80
   5  -4  -2  223.38    8.10
   5   4   2  219.18    9.30
   5  -4  -2  221.08    8.80
   5  -4  -2  213.38    8.20
   5   4   2  228.38    8.30
  -5  -3  -2  224.38    8.50
  -5  -3  -2  225.08    8.00
  -5   3   2  214.58    8.60
   5  -3  -2  203.38    8.70
   5  -3  -2  227.18    8.40
   5  -3  -2  227.68    8.10
   5  -3  -2  202.78    8.50
   5   3   2  226.48    8.30
  -5   2   2    9.90    1.50
  -5   2   2    9.50    0.90
  -5  -2  -2   10.40    1.30
  -5  -2  -2   11.60    0.90
   5   2   2   14.10    1.40
   5  -2  -2   11.40    1.40
  -5  -1  -2  202.88    7.90
  -5  -1  -2  216.28    7.50
  -5  -1  -2  217.98    8.20
  -5   1   2  202.48    8.00
  -5   1   2  218.38    7.60
   5   1   2  217.68    8.00
   5  -1  -2  196.18    8.00
  -5   0   2  938.31   34.10
  -5   0  -2  970.30   34.00
  -5   0   2  991.90   33.60
  -5   0  -2  915.91   34.20
   5   0   2  997.40   34.10
  -5  -1   2  221.38    7.70
  -5   1  -2  219.08    8.30
  -5   1  -2  224.68    8.00
   5  -1   2  205.18    8.10
   5   1  -2  197.18    8.00
  -5   2  -2   10.50    1.60
  -5  -2   2   11.20    2.00
  -5   2  -2   14.80    1.40
  -5  -2   2   11.80    0.90
   5   2  -2    9.90    1.30
   5  -2   2   10.50    1.40
  -5  -3   2  218.38    7.80
  -5  -3   2  222.38    8.20
  -5   3  -2  221.68    8.50
   5  -3   2  219.08    7.90
   5  -3   2  210.18    8.30
   5   3  -2  174.68    8.50
   5   3  -2  209.58    7.80
  -5  -4   2  217.28    8.20
  -5   4  -2  213.28    9.00
  -5  -4   2  226.88    8.60
  -5  -4   2  216.58    8.10
   5   4  -2  222.68    9.20
   5  -4   2  215.28    8.10
   5  -4   2  220.78    8.70
   5   4  -2  211.88    8.50
  -5  -5   2    3.40    1.20
  -5  -5   2    4.60    0.90
  -5  -5   2    7.90    1.50
  -5  -5   2    9.80    2.00
  -5  -5   2    7.70    1.20
  -5  -5   2    7.20    1.60
  -5  -5   2    6.40    1.40
  -5   5  -2    8.00    2.20
  -5  -5   2    5.60    1.50
   5   5  -2    9.30    2.50
   5  -5   2    7.60    1.70
   5  -5   2    4.40    1.90
   5   5  -2    6.80    1.60
   5  -5   2    5.20    1.00
  -5  -6   2   13.50    2.30
  -5  -6   2   21.30    2.10
  -5  -6   2   24.40    2.10
  -5   6  -2   22.20    2.60
  -5  -6   2   19.30    1.70
  -5  -6   2   17.40    2.20
  -5  -6   2   20.70    2.10
  -5  -6   2   17.50    1.50
  -5   6  -2   28.70    5.80
  -5  -6   2   20.90    2.40
   5  -6   2   19.40    2.70
   5  -6   2   25.40    6.00
   5  -6   2   19.30    1.90
   5  -6   2   20.40    1.60
   5   6  -2   27.70    5.80
  -5  -7   2  282.77   10.60
  -5  -7   2  281.27   10.60
  -5  -7   2  293.67   10.80
  -5  -7   2  273.17   10.80
  -5   7  -2  279.87   10.80
  -5  -7   2  285.47   10.90
  -5  -7   2  270.77   11.20
  -5  -7   2  286.07   10.70
  -5  -7   2  275.77   10.60
   5  -7   2  283.37   11.10
   5  -7   2  279.57   10.80
   5  -7   2  286.57   10.70
   5  -7   2  278.97   10.50
  -5  -8   2    3.80    1.10
  -5  -8   2    2.00    1.00
  -5  -8   2    4.00    1.20
  -5   8  -2    3.00    1.30
  -5  -8   2    2.10    0.90
  -5  -8   2    1.90    1.90
  -5  -8   2    1.40    1.00
  -5  -8   2    2.40    1.10
   5  -8   2    2.80    1.00
   5  -8   2    1.50    1.10
   5  -8   2    2.40    1.00
   5  -8   2    3.10    1.90
  -5  -9   2   -1.00    0.90
  -5  -9   2    0.00    0.80
  -5  -9   2    1.40    0.90
  -5   9  -2    2.40    1.30
  -5  -9   2   -0.10    1.00
  -5  -9   2   -0.70    1.30
  -5  -9   2   -0.60    2.10
  -5  -9   2   -0.50    0.80
   5  -9   2    0.20    0.90
   5  -9   2   -1.40    1.00
   5  -9   2    0.00    0.90
  -5 -10   2   14.50    1.40
  -5 -10   2   15.60    3.30
  -5 -10   2   16.30    1.60
  -5  10  -2   20.80    1.90
  -5 -10   2   17.70    1.50
  -5  10  -2   15.00    1.60
  -5 -10   2   14.10    1.50
  -5 -10   2   14.50    1.40
   5 -10   2   16.40    1.50
   5 -10   2   16.00    1.60
  -5 -11   2   31.50    1.80
  -5  11  -2   31.50    1.80
  -5 -11   2   32.20    1.80
  -5 -11   2   28.10    1.90
   5 -11   2   28.20    1.90
   5 -11   2   29.50    1.70
  -6 -10  -2    4.40    1.10
  -6 -10  -2    4.90    1.20
  -6 -10  -2    4.90    1.20
  -6  10   2    6.50    1.10
  -6 -10  -2    8.60    1.30
  -6 -10  -2    8.30    1.40
   6 -10  -2    6.00    1.40
   6 -10  -2    6.40    1.10
   6 -10  -2    9.70    1.70
  -6  -9  -2   11.50    2.00
  -6  -9  -2   13.70    1.60
  -6  -9  -2    8.40    2.10
  -6  -9  -2   12.10    1.70
  -6  -9  -2    9.40    1.60
  -6  -9  -2   11.40    2.70
   6  -9  -2   12.60    1.70
   6  -9  -2   12.30    1.50
   6  -9  -2   10.90    1.50
  -6  -8  -2   14.80    1.80
  -6  -8  -2   16.10    3.20
  -6  -8  -2   13.10    1.80
  -6  -8  -2   16.00    2.30
  -6  -8  -2   12.70    2.00
  -6  -8  -2   15.90    1.90
  -6  -8  -2   17.90    2.00
  -6  -8  -2   13.70    1.80
   6  -8  -2   19.50    1.70
   6  -8  -2   16.10    1.60
   6  -8  -2   16.10    2.30
   6  -8  -2   14.00    2.10
  -6  -7  -2   87.29    4.70
  -6  -7  -2   78.09    3.90
  -6  -7  -2   80.99    3.90
  -6  -7  -2   78.89    3.70
  -6  -7  -2   77.29    3.90
  -6  -7  -2   78.59    4.00
  -6  -7  -2   79.29    3.70
  -6  -7  -2   77.59    4.00
   6  -7  -2   80.99    3.60
   6  -7  -2   75.99    3.70
   6  -7  -2   77.79    4.30
   6  -7  -2   79.39    4.10
  -6  -6  -2   57.69    3.60
  -6  -6  -2   62.89    3.80
  -6  -6  -2   56.69    3.30
  -6  -6  -2   58.29    3.00
  -6  -6  -2   55.09    2.90
  -6  -6  -2   61.49    3.30
  -6  -6  -2   55.39    3.20
  -6  -6  -2   59.89    3.20
   6  -6  -2   66.59    9.90
   6  -6  -2   61.89    3.80
   6  -6  -2   56.69    2.80
   6  -6  -2   60.09    3.10
   6  -6  -2   54.89    3.80
   6  -6  -2   57.19    3.30
   6   6   2   50.69    4.00
  -6  -5  -2    3.90    1.20
  -6   5   2    3.30    3.00
  -6  -5  -2    3.90    0.90
  -6  -5  -2    2.50    1.80
  -6  -5  -2    2.30    1.40
  -6  -5  -2    2.70    1.80
  -6  -5  -2    2.70    1.40
  -6  -5  -2    6.60    1.80
  -6  -5  -2    4.30    1.30
   6  -5  -2    3.40    1.30
   6   5   2    2.10    3.00
   6  -5  -2    3.30    0.80
   6  -5  -2    5.60    1.90
   6  -5  -2    3.10    1.30
   6  -5  -2    5.40    2.50
  -6  -4  -2   60.89    2.60
  -6  -4  -2   59.09    3.10
  -6  -4  -2   52.89    3.40
  -6  -4  -2   56.49    3.00
  -6  -4  -2   49.80    3.50
  -6   4   2   54.89    4.20
  -6  -4  -2   49.60    3.20
  -6  -4  -2   48.90    4.50
   6  -4  -2   57.49    2.60
   6  -4  -2   58.79    3.90
   6  -4  -2   51.39    3.20
   6   4   2   55.19    4.60
  -6   3   2   85.49    4.50
  -6  -3  -2   85.29    4.50
  -6  -3  -2   84.29    3.50
   6  -3  -2   84.19    4.60
   6  -3  -2   84.59    3.60
   6   3   2   84.19    4.00
   6  -3  -2   84.89    4.40
  -6  -2  -2   16.30    1.50
  -6   2   2   15.70    2.10
  -6  -2  -2   15.70    1.30
   6  -2  -2   10.10    1.40
   6   2   2   16.20    1.90
   6  -2  -2   14.10    2.00
  -6   1   2   35.70    2.50
  -6  -1  -2   36.30    2.10
  -6  -1  -2   38.90    2.80
   6  -1  -2   36.90    2.30
   6   1   2   39.90    2.40
  -6   0   2   -0.20    0.60
  -6   0  -2   -0.40    0.80
  -6   0   2   -0.10    1.00
  -6   0  -2    0.60    1.00
   6   0   2   -0.40    0.80
   6   0  -2    0.30    0.80
  -6  -1   2   38.70    1.80
  -6   1  -2   38.30    2.60
  -6  -1   2   30.40    3.00
  -6   1  -2   37.10    2.20
   6  -1   2   34.20    2.40
   6   1  -2   40.60    2.40
  -6  -2   2   15.50    2.50
  -6   2  -2   15.20    1.60
  -6  -2   2   13.70    1.20
  -6   2  -2   18.40    2.20
   6  -2   2   15.50    1.30
   6  -2   2   16.30    1.90
   6   2  -2   16.50    1.80
  -6  -3   2   83.19    4.10
  -6   3  -2   82.09    3.80
  -6   3  -2   84.19    4.60
  -6  -3   2   76.69    3.70
  -6  -3   2   76.69    3.30
   6   3  -2   89.59    3.90
   6   3  -2   83.69    4.70
   6   3  -2   78.49    3.80
   6  -3   2   80.09    3.40
   6  -3   2   78.39    4.20
  -6  -4   2   56.49    2.50
  -6  -4   2   50.59    3.60
  -6  -4   2   57.39    3.30
  -6  -4   2   47.60    3.10
  -6  -4   2   50.09    2.80
  -6  -4   2   52.19    2.70
  -6   4  -2   53.69    4.30
  -6  -4   2   52.09    3.20
   6  -4   2   50.89    2.40
   6  -4   2   53.59    3.10
   6   4  -2   59.19    4.60
   6   4  -2   50.19    3.10
   6  -4   2   53.29    3.90
  -6   5  -2    5.60    1.60
  -6  -5   2    3.60    1.60
  -6  -5   2    6.40    1.10
  -6  -5   2    8.20    1.60
  -6   5  -2    8.00    3.10
  -6  -5   2    2.20    1.40
  -6  -5   2    4.50    1.80
  -6  -5   2    2.20    1.10
  -6  -5   2    3.80    0.90
  -6  -5   2    2.10    1.20
   6  -5   2    1.40    2.10
   6   5  -2    0.00    1.50
   6  -5   2    3.50    1.20
   6  -5   2    3.50    0.80
   6   5  -2    3.60    2.90
  -6  -6   2   56.79    2.90
  -6  -6   2   55.99    3.00
  -6  -6   2   56.29    2.90
  -6  -6   2   55.39    3.70
  -6  -6   2   59.89    3.20
  -6   6  -2   65.89    8.70
  -6  -6   2   57.59    3.10
  -6  -6   2   55.39    3.40
  -6  -6   2   61.49    3.30
  -6   6  -2   61.29    3.40
   6  -6   2   56.29    3.00
   6  -6   2   53.29    3.80
   6  -6   2   57.09    2.80
   6   6  -2   54.49    4.10
   6  -6   2   56.59    3.50
  -6  -7   2   80.19    3.90
  -6  -7   2   80.29    3.80
  -6  -7   2   80.19    4.00
  -6   7  -2   80.99    4.00
  -6  -7   2   78.59    4.60
  -6  -7   2   84.89    3.70
  -6  -7   2   75.99    3.80
  -6  -7   2   76.49    4.00
  -6  -7   2   75.19    3.70
   6  -7   2   81.59    3.80
   6  -7   2   80.59    3.60
   6   7  -2   84.59    5.90
   6  -7   2   77.39    4.10
  -6  -8   2   14.40    1.70
  -6  -8   2   16.00    2.00
  -6  -8   2   12.00    2.40
  -6  -8   2   16.40    1.90
  -6  -8   2   16.80    2.00
  -6   8  -2   14.90    2.10
  -6  -8   2   14.50    1.70
  -6  -8   2   13.90    1.80
   6  -8   2   14.30    1.60
   6  -8   2   14.90    2.10
   6  -8   2   15.80    1.70
  -6  -9   2   11.60    1.60
  -6  -9   2   12.60    1.50
  -6  -9   2   10.10    1.40
  -6  -9   2    9.70    2.70
  -6   9  -2   14.70    1.90
  -6  -9   2    5.10    1.50
   6  -9   2   10.30    1.80
   6  -9   2    9.20    1.40
   6  -9   2   11.90    1.50
  -6  10  -2    6.80    1.20
  -6 -10   2    8.20    1.20
  -6 -10   2    6.10    1.20
  -6 -10   2    8.60    1.20
  -6 -10   2    6.80    1.20
  -6 -10   2    6.00    1.00
  -6 -10   2    4.20    2.70
   6 -10   2    7.60    1.40
   6 -10   2    5.20    1.20
   6 -10   2   11.10    1.80
  -7 -10  -2    8.80    1.50
  -7 -10  -2   10.00    1.20
  -7 -10  -2    6.60    1.10
  -7 -10  -2    9.30    1.10
   7 -10  -2    7.20    1.40
   7 -10  -2    6.90    1.50
  -7  -9  -2   70.19    3.30
  -7  -9  -2   68.99    3.20
  -7   9   2   71.69    3.30
  -7  -9  -2   72.39    3.40
  -7  -9  -2   65.69    3.30
  -7  -9  -2   70.89    3.70
   7  -9  -2   76.59    3.20
   7  -9  -2   68.39    3.20
   7  -9  -2   71.69    3.60
  -7   8   2    1.50    0.90
  -7  -8  -2   -0.70    1.00
  -7  -8  -2    2.90    2.70
  -7  -8  -2   -0.20    0.90
  -7  -8  -2   -0.40    0.90
  -7  -8  -2    0.90    1.00
  -7  -8  -2    0.90    0.90
  -7  -8  -2    0.40    1.70
   7  -8  -2    0.90    0.90
   7  -8  -2    2.10    1.00
  -7  -7  -2   16.20    2.50
  -7   7   2   14.30    1.90
  -7  -7  -2   18.40    1.90
  -7  -7  -2   18.90    2.50
  -7  -7  -2   19.90    2.40
  -7  -7  -2   18.30    1.90
  -7  -7  -2   17.30    2.90
  -7  -7  -2   17.70    2.00
   7  -7  -2   18.80    2.70
   7  -7  -2   17.50    2.30
   7  -7  -2   15.60    1.80
   7  -7  -2   14.90    1.50
  -7  -6  -2  237.48    9.20
  -7  -6  -2  234.58    9.00
  -7  -6  -2  229.48    9.00
  -7  -6  -2  239.08    9.40
  -7  -6  -2  230.68    9.40
  -7  -6  -2  237.58    9.20
  -7   6   2  240.18    9.30
  -7  -6  -2  240.18    9.00
  -7  -6  -2  233.58    9.80
   7  -6  -2  234.48    9.00
   7  -6  -2  237.98    9.20
   7  -6  -2  241.28    9.00
   7   6   2  232.08    9.90
  -7  -5  -2   68.49    3.60
  -7  -5  -2   68.29    3.40
  -7  -5  -2   73.09    3.70
  -7  -5  -2   70.89    3.70
  -7   5   2   70.79    3.80
  -7  -5  -2   62.19    4.50
  -7  -5  -2   70.79    3.40
  -7  -5  -2   69.49    3.50
   7  -5  -2   75.29    3.60
   7  -5  -2   71.39    3.50
   7  -5  -2   68.79    7.00
   7   5   2   70.49    4.20
   7  -5  -2   72.69    3.60
  -7  -4  -2  130.99    6.40
  -7  -4  -2  134.09    5.80
  -7  -4  -2  140.19    5.90
  -7   4   2  144.69    7.70
  -7  -4  -2  144.39    5.80
  -7  -4  -2  140.29    5.50
  -7  -4  -2  133.99    6.10
  -7  -4  -2  135.89    5.80
  -7   4   2  130.89    6.00
   7   4   2  144.29    8.00
   7  -4  -2  139.19    7.20
   7  -4  -2  131.79    5.80
   7  -4  -2  149.29    5.50
  -7   3   2   87.69    5.40
  -7   3   2   87.09    4.50
  -7  -3  -2   88.89    4.60
  -7  -3  -2   96.89    4.20
  -7  -3  -2   95.09    5.40
  -7  -3  -2   91.79    4.20
  -7  -3  -2   93.39    4.50
   7  -3  -2   94.79    3.90
   7   3   2   92.89    5.10
   7  -3  -2   98.09    5.40
  -7   2   2    2.40    1.60
   7  -2  -2    3.90    0.90
   7   2   2    3.90    1.50
   7  -2  -2    3.10    1.40
  -7  -1  -2  100.49    5.20
  -7  -1  -2  105.09    4.60
  -7   1   2  107.99    5.20
   7  -1  -2  109.49    5.00
   7  -1  -2  102.99    4.30
   7   1   2   98.29    4.90
  -7   0  -2  130.29    6.10
  -7   0  -2  133.59    5.50
  -7   0   2  129.39    6.00
   7   0   2  134.19    5.40
   7   0  -2  130.19    5.80
   7   0   2  138.09    5.90
  -7   1  -2   98.79    4.40
  -7   1  -2   98.89    5.10
   7  -1   2   99.59    4.80
   7   1  -2  104.39    4.70
   7  -1   2   94.19    4.10
  -7  -2   2    3.80    0.80
  -7   2  -2    2.60    1.40
   7  -2   2    5.20    1.50
   7   2  -2    3.60    1.50
   7  -2   2    3.90    0.90
  -7  -3   2   86.59    4.50
  -7  -3   2   88.09    4.70
  -7   3  -2   94.09    5.00
  -7   3  -2   93.49    4.50
  -7   3  -2   89.29    4.10
  -7   3  -2   94.59    5.50
  -7  -3   2   87.39    4.20
  -7  -3   2   88.49    4.10
  -7  -3   2   87.69    4.40
  -7  -3   2   91.59    4.30
  -7  -3   2   87.59    3.70
   7   3  -2   88.39    4.30
   7  -3   2   90.59    3.80
   7  -3   2  108.69    5.70
   7   3  -2  100.39    6.00
   7   3  -2   84.89    5.10
  -7  -4   2  136.89    6.00
  -7  -4   2  140.09    6.20
  -7  -4   2  130.39    5.60
  -7   4  -2  137.39    5.90
  -7  -4   2  139.39    5.50
  -7  -4   2  143.39    5.90
  -7  -4   2  133.39    5.80
  -7   4  -2  135.09    7.60
  -7   4  -2  135.39    6.00
  -7  -4   2  137.39    5.80
  -7  -4   2  139.29    5.70
   7  -4   2  140.49    7.20
   7  -4   2  142.09    5.80
   7  -4   2  139.99    5.50
   7   4  -2  135.09    6.10
   7   4  -2  146.49    8.00
  -7  -5   2   73.09    4.20
  -7  -5   2   69.69    3.80
  -7  -5   2   68.59    3.30
  -7  -5   2   65.89    3.50
  -7  -5   2   67.89    3.40
  -7   5  -2   73.49    8.00
  -7   5  -2   65.49    3.70
  -7   5  -2   73.39    3.80
  -7  -5   2   66.89    4.00
  -7  -5   2   71.89    3.30
  -7  -5   2   67.49    3.40
   7  -5   2   70.89    3.20
   7   5  -2   72.19    4.10
   7  -5   2   67.09    6.60
   7  -5   2   69.89    3.50
  -7   6  -2  248.08    9.40
  -7  -6   2  234.58    9.10
  -7  -6   2  239.18    9.00
  -7  -6   2  231.08    9.70
  -7  -6   2  235.68    9.00
  -7  -6   2  235.58    9.00
  -7   6  -2  227.08    9.10
  -7  -6   2  243.18    9.20
  -7  -6   2  230.58    9.30
  -7  -6   2  239.98    9.20
   7  -6   2  235.08    9.10
   7   6  -2  231.38    9.90
   7  -6   2  234.68    9.10
   7  -6   2  225.48    8.90
  -7  -7   2   15.70    1.80
  -7  -7   2   18.40    2.10
  -7  -7   2   15.40    2.00
  -7  -7   2   19.40    3.20
  -7  -7   2   15.90    2.10
  -7  -7   2   17.30    2.10
  -7  -7   2   15.90    1.80
  -7  -7   2   16.90    1.80
  -7   7  -2   13.20    1.90
  -7   7  -2   15.80    2.20
   7  -7   2   14.30    2.10
   7  -7   2   20.00    2.60
   7   7  -2   14.40    3.80
   7  -7   2   18.10    1.60
  -7  -8   2   -1.00    1.60
  -7   8  -2    1.00    1.00
  -7  -8   2   -0.20    1.00
  -7  -8   2    2.30    2.30
  -7   8  -2    1.50    1.20
  -7  -8   2    0.90    0.90
  -7  -8   2    1.50    1.00
  -7  -8   2    0.50    0.90
  -7  -8   2    0.50    0.90
   7  -8   2    0.80    0.80
   7  -8   2    0.50    0.90
  -7  -9   2   69.39    3.30
  -7  -9   2   72.29    3.40
  -7   9  -2   70.89    3.60
  -7  -9   2   66.59    3.40
  -7  -9   2   74.59    3.50
  -7  -9   2   74.19    3.30
  -7  -9   2   73.39    5.10
  -7   9  -2   69.99    3.40
   7  -9   2   76.99    3.60
   7  -9   2   70.29    3.50
   7  -9   2   72.89    3.20
  -7 -10   2    7.80    1.10
  -7  10  -2    6.70    1.30
  -7 -10   2    8.60    1.10
  -7 -10   2   11.50    1.70
  -7 -10   2    5.40    1.10
  -7 -10   2    5.40    1.10
   7 -10   2    7.60    1.00
  -8  -9  -2   -1.80    1.10
  -8   9   2    1.60    0.60
  -8  -9  -2   -0.10    0.70
  -8  -9  -2    1.20    0.70
  -8  -9  -2    1.90    0.70
   8  -9  -2    1.70    0.70
   8  -9  -2    2.50    0.90
  -8  -8  -2    0.40    1.00
  -8  -8  -2    0.50    1.20
  -8  -8  -2    0.80    0.90
  -8  -8  -2    3.60    2.00
  -8  -8  -2    1.20    0.90
  -8  -8  -2   -0.10    0.80
  -8   8   2    1.70    0.90
   8  -8  -2   -0.10    0.70
   8  -8  -2    0.50    0.70
  -8  -7  -2    5.20    1.50
  -8  -7  -2    7.00    1.50
  -8  -7  -2    5.40    1.00
  -8  -7  -2    6.60    1.50
  -8  -7  -2    4.90    1.10
  -8   7   2    4.40    1.20
  -8  -7  -2    3.20    1.50
   8  -7  -2    4.60    1.00
   8  -7  -2    5.30    1.20
   8  -7  -2    8.20    1.80
  -8  -6  -2    1.20    1.00
  -8  -6  -2    1.60    1.00
  -8  -6  -2   -0.30    1.00
  -8  -6  -2   -0.10    1.10
  -8   6   2    1.80    1.10
   8  -6  -2    1.00    1.00
   8   6   2    1.10    2.50
   8  -6  -2    1.40    1.00
   8  -6  -2    2.00    0.70
  -8  -5  -2   88.89    4.00
  -8  -5  -2   89.89    4.30
  -8   5   2   88.49    4.40
  -8  -5  -2   86.29    4.20
  -8  -5  -2   88.09    4.10
  -8  -5  -2   89.79    4.40
   8  -5  -2   91.09    4.20
   8  -5  -2   88.89    3.90
   8   5   2   91.29    5.00
   8  -5  -2   88.79    4.10
  -8   4   2    9.80    3.20
  -8  -4  -2   12.50    2.30
  -8   4   2   10.60    2.10
  -8  -4  -2   10.60    1.80
  -8  -4  -2    9.30    2.10
  -8  -4  -2   13.50    1.80
  -8  -4  -2   11.20    2.00
   8  -4  -2   12.20    2.00
   8  -4  -2   10.80    1.40
  -8   3   2   20.40    2.30
  -8  -3  -2   16.70    2.30
  -8  -3  -2   18.70    2.10
  -8  -3  -2   22.50    2.00
  -8  -3  -2   17.50    2.30
  -8   3   2   27.10    5.90
  -8   3   2   19.50    2.90
  -8   3   2   16.70    3.20
  -8   3   2   19.50    2.70
  -8  -3  -2   19.50    2.10
   8  -3  -2   16.40    2.60
   8  -3  -2   19.70    1.60
   8  -3  -2   20.20    4.20
  -8  -2  -2    6.70    1.70
  -8  -2  -2    9.50    1.70
  -8  -2  -2    7.00    1.20
  -8   2   2    6.90    1.40
  -8  -2  -2   10.40    1.70
  -8   2   2   12.70    2.60
  -8   2   2   12.70    2.80
  -8  -2  -2    8.50    2.10
  -8   2   2    5.30    2.10
  -8   2   2    7.40    1.50
   8  -2  -2    6.90    1.40
   8   2   2    6.10    2.00
   8  -2  -2    4.20    2.10
   8  -2  -2    6.30    1.90
  -8   1   2   -0.20    1.70
  -8   1   2    3.60    2.10
  -8  -1  -2    0.10    1.10
  -8  -1  -2    2.50    1.20
  -8   1   2    3.00    1.50
  -8   1   2    3.00    1.30
  -8  -1  -2    2.10    1.50
  -8  -1  -2    3.90    1.30
  -8  -1  -2    1.60    1.90
  -8  -1  -2    1.70    1.50
   8   1   2    3.50    1.80
   8  -1  -2    2.70    1.20
   8  -1  -2    3.30    1.80
  -8   0  -2   18.60    2.40
  -8   0  -2   20.00    2.50
  -8   0   2   21.20    3.60
  -8   0  -2   20.00    3.70
  -8   0   2   18.20    2.40
  -8   0   2   18.30    2.00
  -8   0  -2   22.60    2.30
  -8   0  -2   18.10    2.20
  -8   0   2   18.30    2.70
  -8   0  -2   19.20    2.00
   8   0   2   21.20    3.30
   8   0  -2   18.80    3.30
   8   0   2   24.10    2.10
  -8  -1   2    3.90    1.60
  -8   1  -2    2.60    1.20
  -8  -1   2    1.80    1.50
  -8   1  -2    1.60    1.10
  -8  -1   2    1.40    1.30
  -8   1  -2    2.90    2.20
  -8   1  -2    1.50    1.40
  -8   1  -2    2.30    1.40
  -8   1  -2    4.20    2.80
  -8  -1   2    2.50    1.20
  -8  -1   2    1.60    1.50
   8  -1   2    2.90    1.10
   8   1  -2    2.50    1.90
   8  -1   2    1.70    1.90
  -8  -2   2    9.50    1.80
  -8   2  -2   10.70    1.80
  -8   2  -2    6.90    2.40
  -8   2  -2    7.70    1.60
  -8   2  -2    6.30    1.50
  -8  -2   2    8.10    1.50
  -8  -2   2   10.60    1.60
  -8   2  -2    8.40    1.60
  -8  -2   2    9.40    1.90
  -8  -2   2   11.80    2.20
   8   2  -2    7.00    1.70
   8  -2   2    4.00    2.00
   8  -2   2    7.50    2.00
   8   2  -2    5.50    2.30
   8  -2   2    7.80    1.60
  -8  -3   2   18.30    2.20
  -8  -3   2   20.70    2.00
  -8  -3   2   15.80    2.10
  -8   3  -2   20.60    2.90
  -8   3  -2   15.70    3.40
  -8  -3   2   15.50    2.30
  -8   3  -2   21.60    2.20
  -8  -3   2   19.50    2.30
  -8   3  -2   19.80    2.40
   8  -3   2   19.00    1.60
   8   3  -2   16.20    3.80
   8  -3   2   18.20    2.40
   8  -3   2   13.20    2.70
   8   3  -2   16.90    2.40
  -8  -4   2   11.40    1.90
  -8  -4   2   12.80    1.90
  -8   4  -2   13.70    2.20
  -8   4  -2   11.00    4.40
  -8   4  -2   11.10    2.10
  -8  -4   2   11.40    1.90
  -8  -4   2    9.80    1.40
  -8  -4   2   13.40    2.70
  -8  -4   2   10.50    2.30
  -8  -4   2   11.00    1.70
   8  -4   2   12.30    1.90
   8   4  -2   11.50    2.50
   8  -4   2   12.00    1.30
  -8  -5   2   88.59    3.90
  -8   5  -2   87.39    4.30
  -8  -5   2   91.69    4.40
  -8  -5   2   86.69    4.10
  -8  -5   2   86.09    4.10
  -8  -5   2   88.49    4.10
  -8   5  -2   89.49    4.20
  -8  -5   2   86.49    4.10
   8   5  -2   85.89    4.90
   8  -5   2   88.89    4.10
   8  -5   2   83.39    3.80
  -8   6  -2    0.40    1.10
  -8   6  -2    2.20    1.20
  -8  -6   2    0.20    1.00
  -8  -6   2    0.20    1.50
  -8  -6   2    2.00    1.00
  -8  -6   2   -1.60    2.50
  -8  -6   2    1.60    1.40
  -8  -6   2   -1.10    1.10
  -8  -6   2    1.70    0.90
  -8  -6   2   -0.30    1.20
   8   6  -2   -0.80    2.40
   8  -6   2    0.30    0.70
   8  -6   2    1.20    1.10
   8  -6   2    1.90    1.00
  -8  -7   2    7.60    1.40
  -8  -7   2    5.40    1.20
  -8   7  -2    5.10    1.20
  -8  -7   2    4.30    1.10
  -8  -7   2    2.40    1.90
  -8  -7   2    6.20    1.30
  -8   7  -2    5.50    1.10
  -8  -7   2    7.80    1.50
  -8  -7   2    5.40    2.80
  -8  -7   2    4.60    1.10
   8  -7   2    4.40    1.00
   8  -7   2    3.50    1.30
   8   7  -2    5.10    3.70
   8  -7   2    4.20    0.90
  -8  -8   2    0.50    0.90
  -8  -8   2    0.60    0.80
  -8   8  -2    1.50    1.20
  -8  -8   2    1.30    1.00
  -8  -8   2    2.30    1.10
  -8  -8   2   -1.10    3.10
  -8   8  -2    1.50    0.90
  -8  -8   2    1.50    0.80
   8  -8   2    0.20    0.70
   8  -8   2    1.40    0.70
  -8  -9   2    2.30    1.20
  -8  -9   2   -0.30    0.70
  -8  -9   2    1.40    0.70
  -8  -9   2    0.50    0.80
  -8  -9   2    1.70    0.70
  -8   9  -2    1.60    0.80
   8  -9   2    0.50    0.70
   8  -9   2    2.10    0.70
  -8  10  -2   21.80    1.40
  -9  -9  -2   10.30    1.20
  -9   9   2   10.20    1.20
  -9  -9  -2    8.60    1.10
  -9  -9  -2    8.70    1.10
   9  -9  -2    7.40    1.20
   9  -9  -2    8.80    1.10
  -9  -8  -2  113.89    4.80
  -9  -8  -2  118.89    4.80
  -9   8   2  112.79    4.80
  -9  -8  -2  123.99    4.70
   9  -8  -2  111.69    4.70
   9  -8  -2  116.59    4.70
  -9  -7  -2    1.80    1.00
  -9  -7  -2    2.00    0.90
  -9   7   2    1.10    0.80
  -9  -7  -2    1.70    0.80
   9  -7  -2    2.70    0.80
   9  -7  -2   -0.50    0.90
  -9  -6  -2    8.10    1.40
  -9  -6  -2    5.50    1.20
  -9  -6  -2    5.30    1.10
  -9   6   2    5.50    1.50
  -9   6   2    5.80    1.10
  -9  -6  -2    6.70    1.20
   9  -6  -2    7.10    1.50
   9   6   2    6.40    3.00
   9  -6  -2    6.20    1.50
   9  -6  -2    8.10    1.30
  -9  -5  -2    0.30    1.00
  -9  -5  -2    1.40    1.10
  -9  -5  -2    0.30    1.00
  -9   5   2    0.00    1.00
  -9  -5  -2    0.60    1.10
  -9  -5  -2    1.70    1.00
  -9   5   2   -1.00    1.50
   9  -5  -2    1.80    0.70
   9  -5  -2    0.70    0.90
   9  -5  -2    1.40    1.10
   9   5   2    1.20    2.20
  -9  -4  -2   27.00    2.40
  -9  -4  -2   30.50    2.30
  -9  -4  -2   31.70    2.10
  -9   4   2   26.10    3.60
  -9  -4  -2   29.30    2.40
  -9  -4  -2   29.10    2.30
  -9   4   2   29.90    2.50
  -9   4   2   28.10    2.80
   9  -4  -2   28.70    1.90
   9  -4  -2   29.90    2.20
   9  -4  -2   26.10    2.40
   9   4   2   27.40    3.10
  -9   3   2  125.39    5.60
  -9  -3  -2  116.19    6.20
  -9   3   2  132.19    5.60
  -9   3   2  130.09    5.60
  -9  -3  -2  128.79    5.60
  -9  -3  -2  126.89    5.30
  -9  -3  -2  130.89    5.60
  -9  -3  -2  126.69    5.50
  -9   3   2  133.09    5.70
   9  -3  -2  124.99    5.20
   9  -3  -2  124.49    5.70
  -9   2   2  166.78    7.00
  -9  -2  -2  169.38    7.00
  -9  -2  -2  169.48    6.70
  -9  -2  -2  161.98    6.70
  -9  -2  -2  168.58    7.00
  -9  -2  -2  171.58    6.80
  -9   2   2  170.48    6.80
  -9   2   2  163.38    6.90
  -9   2   2  163.38    6.90
  -9   2   2  150.58   10.30
   9   2   2  159.18    9.50
   9  -2  -2  177.88    7.50
   9  -2  -2  169.58    6.50
  -9  -1  -2   20.10    2.30
  -9   1   2   19.50    2.70
  -9   1   2   26.40    2.80
  -9   1   2   17.90    2.00
  -9  -1  -2   15.70    2.90
  -9   1   2   23.50    5.90
  -9   1   2   15.40    2.60
  -9   1   2   20.30    2.20
  -9  -1  -2   19.10    2.00
  -9  -1  -2   15.80    2.30
  -9  -1  -2   20.50    2.00
  -9  -1  -2   18.40    2.20
   9  -1  -2   18.10    3.50
   9  -1  -2   14.20    2.80
   9  -1  -2   16.40    2.00
   9   1   2   21.20    3.70
  -9   0  -2   92.29    4.20
  -9   0   2   90.89    4.50
  -9   0   2   94.79    4.20
  -9   0  -2   94.29    4.30
  -9   0  -2   88.39    4.40
  -9   0   2   87.19    4.40
  -9   0  -2   84.69    6.80
  -9   0   2   90.69    4.40
  -9   0  -2   91.49    4.30
  -9   0  -2   93.49    4.20
  -9   0   2   89.99    4.30
   9   0   2   85.79    6.60
   9   0  -2   90.79    4.70
   9   0  -2   88.19    6.80
  -9  -1   2   15.00    2.40
  -9  -1   2   19.80    2.10
  -9   1  -2   20.00    2.40
  -9   1  -2   21.30    2.20
  -9   1  -2   20.00    2.50
  -9   1  -2   30.50    5.80
  -9   1  -2   19.00    2.20
  -9  -1   2   18.70    2.40
  -9  -1   2   19.40    1.80
  -9  -1   2   18.10    2.30
   9  -1   2   16.90    3.40
   9  -1   2   20.10    1.90
   9   1  -2   15.40    2.50
   9   1  -2   16.10    3.40
  -9  -2   2  160.38    6.70
  -9   2  -2  159.88   10.00
  -9   2  -2  169.98    6.70
  -9  -2   2  160.08    6.80
  -9  -2   2  168.98    6.70
  -9   2  -2  160.38    6.90
  -9   2  -2  166.18    6.90
  -9  -2   2  164.18    6.90
  -9  -2   2  163.98    6.60
  -9   2  -2  165.28    6.70
   9  -2   2  170.28    6.50
   9  -2   2  163.48    7.50
   9   2  -2  162.58    7.30
  -9  -3   2  116.69    5.70
  -9   3  -2  130.39    5.50
  -9  -3   2  132.39    5.70
  -9   3  -2  131.59    5.50
  -9  -3   2  131.69    5.40
  -9   3  -2  127.09    5.70
   9   3  -2  126.59    6.10
   9  -3   2  133.29    5.60
   9  -3   2  127.09    5.20
  -9   4  -2   27.10    2.50
  -9  -4   2   29.80    2.50
  -9  -4   2   28.80    2.00
  -9  -4   2   30.60    2.30
  -9  -4   2   28.90    2.30
  -9  -4   2   30.30    2.30
  -9   4  -2   27.50    2.50
   9  -4   2   29.00    1.90
   9  -4   2   28.90    2.40
   9   4  -2   25.70    3.00
  -9  -5   2    0.70    0.90
  -9   5  -2    0.40    1.20
  -9  -5   2    0.00    1.00
  -9  -5   2    1.20    0.80
  -9   5  -2    0.70    1.00
  -9  -5   2   -0.30    1.00
   9  -5   2   -0.20    0.70
   9  -5   2    2.00    1.00
   9   5  -2    1.70    2.30
  -9   6  -2    5.20    1.20
  -9  -6   2    3.70    1.20
  -9  -6   2    6.60    1.30
  -9  -6   2    6.30    1.50
  -9   6  -2    4.70    1.10
  -9  -6   2   10.60    1.60
   9  -6   2    6.80    1.50
   9   6  -2    7.00    2.90
   9  -6   2    9.00    1.40
   9  -6   2    6.40    1.30
  -9  -7   2    1.50    0.90
  -9  -7   2    1.00    1.00
  -9  -7   2    1.20    0.80
  -9   7  -2    1.00    1.10
  -9   7  -2    2.40    1.20
   9  -7   2    1.70    0.90
   9  -7   2    2.10    1.00
   9  -7   2    2.00    0.80
   9   7  -2    3.30    6.00
  -9  -8   2  117.99    4.80
  -9  -8   2  118.09    4.80
  -9  -8   2  119.79    4.90
  -9   8  -2  121.29    4.90
   9  -8   2  113.69    4.80
   9  -8   2  117.49    4.70
  -9  -9   2    9.70    1.10
  -9  -9   2    9.00    1.00
  -9   9  -2   10.10    1.20
  -9  -9   2    8.00    1.10
   9  -9   2    8.40    1.20
   9  -9   2   10.70    1.10
 -10  -8  -2    2.80    0.70
 -10  -8  -2    2.30    0.70
 -10   8   2    4.30    1.00
 -10  -8  -2    1.90    0.70
  10  -8  -2    4.20    1.00
  10  -8  -2    2.10    0.70
 -10   7   2    2.80    0.80
 -10  -7  -2    3.50    0.90
 -10  -7  -2    3.20    0.70
 -10  -7  -2    5.60    1.30
 -10  -7  -2    3.00    0.80
  10  -7  -2    5.90    1.40
  10  -7  -2    2.20    0.80
  10  -7  -2    2.60    0.80
 -10  -6  -2    1.00    0.90
 -10   6   2   -0.20    0.80
 -10  -6  -2   -0.30    1.00
 -10  -6  -2   -0.20    0.80
  10   6   2    6.70    3.60
  10  -6  -2    1.00    1.10
  10  -6  -2    0.30    0.80
 -10   5   2    6.00    1.70
 -10  -5  -2    5.20    1.00
 -10  -5  -2    8.20    1.40
 -10  -5  -2    9.20    1.70
 -10  -5  -2    8.90    1.70
 -10  -5  -2    5.90    1.20
 -10   5   2    6.80    1.60
  10   5   2    3.10    2.70
  10  -5  -2    6.80    1.40
  10  -5  -2    8.30    1.80
  10  -5  -2    6.80    1.30
 -10   4   2    2.20    1.10
 -10   4   2    0.80    1.40
 -10  -4  -2    0.80    1.00
 -10  -4  -2    1.00    0.90
 -10  -4  -2    1.60    1.10
 -10  -4  -2    2.50    1.00
 -10  -4  -2    0.90    0.90
  10   4   2    2.30    2.20
  10  -4  -2    0.40    0.80
  10  -4  -2    1.80    1.30
  10  -4  -2    2.70    0.80
 -10  -3  -2   12.00    1.70
 -10  -3  -2   13.90    2.00
 -10   3   2   11.70    2.30
 -10  -3  -2    9.60    2.10
 -10   3   2   11.70    2.00
 -10   3   2   15.40    2.50
 -10  -3  -2   13.00    1.80
 -10  -3  -2   12.10    1.70
  10  -3  -2   12.90    1.60
  10  -3  -2    9.40    1.50
  10   3   2   12.20    2.50
 -10  -2  -2   16.10    2.10
 -10   2   2   16.40    2.00
 -10  -2  -2   14.70    1.80
 -10   2   2   19.90    2.60
 -10  -2  -2   10.40    2.30
 -10  -2  -2   15.10    1.80
 -10   2   2   13.20    2.50
 -10   2   2   15.50    2.10
 -10  -2  -2   16.50    2.00
  10  -2  -2   27.20    4.30
  10  -2  -2   18.90    1.90
 -10  -1  -2    6.10    1.30
 -10  -1  -2    0.40    1.10
 -10  -1  -2    1.60    1.00
 -10   1   2    5.40    1.50
 -10   1   2   -0.50    1.80
 -10   1   2    0.80    1.10
 -10  -1  -2    1.80    1.60
 -10   1   2    1.80    1.50
 -10  -1  -2    2.80    1.10
 -10   1   2    2.50    1.00
  10  -1  -2    4.80    2.40
 -10   0   2    7.40    1.50
 -10   0  -2    8.90    2.00
 -10   0  -2    5.70    1.10
 -10   0   2    6.80    1.40
 -10   0   2    9.70    2.30
 -10   0  -2   11.90    1.90
 -10   0   2    6.50    1.40
 -10   0  -2   10.30    2.10
 -10   0   2    8.50    1.50
  10   0  -2    9.90    2.30
 -10   1  -2    4.10    1.30
 -10  -1   2    1.20    1.20
 -10   1  -2    0.20    1.20
 -10   1  -2    2.50    1.20
 -10   1  -2    3.30    1.10
 -10  -1   2    1.00    1.20
 -10  -1   2    2.10    1.00
 -10  -1   2    1.60    1.20
 -10  -1   2    1.90    1.00
  10  -1   2    2.10    1.30
  10   1  -2    4.40    2.00
 -10  -2   2   16.20    1.80
 -10  -2   2   13.80    2.00
 -10   2  -2   16.70    1.90
 -10  -2   2   17.20    2.00
 -10  -2   2   13.70    2.00
 -10  -2   2   14.80    1.80
 -10   2  -2   18.30    2.60
 -10   2  -2   16.40    2.10
 -10   2  -2   15.10    2.10
  10  -2   2   18.30    1.80
  10   2  -2   13.00    2.90
 -10  -3   2   16.20    2.20
 -10  -3   2   13.30    1.70
 -10  -3   2   13.10    1.90
 -10  -3   2   15.60    1.90
 -10   3  -2   12.50    2.10
 -10  -3   2   12.10    1.60
 -10   3  -2   11.80    2.00
 -10   3  -2   15.40    2.00
  10  -3   2   10.90    2.30
  10   3  -2   17.40    2.90
  10  -3   2   13.80    1.50
 -10  -4   2    1.30    1.20
 -10   4  -2    1.50    1.20
 -10  -4   2   -1.00    1.00
 -10   4  -2    1.80    1.10
 -10  -4   2    0.70    1.00
 -10  -4   2    2.70    0.90
  10  -4   2    1.90    1.20
  10   4  -2    0.00    2.20
  10  -4   2    0.80    0.80
 -10  -5   2    8.50    1.30
 -10   5  -2    8.40    1.40
 -10   5  -2    8.90    1.70
 -10  -5   2    8.00    1.60
 -10  -5   2    4.60    1.00
 -10  -5   2    9.20    1.50
  10  -5   2    7.50    1.60
  10  -5   2    5.50    1.30
  10   5  -2    6.90    2.70
  10  -5   2    9.90    1.40
 -10  -6   2   -0.80    1.30
 -10  -6   2   -0.20    0.70
 -10  -6   2    0.00    0.80
 -10   6  -2    1.40    1.10
 -10   6  -2   -1.50    0.90
  10  -6   2    0.30    0.90
  10  -6   2   -0.80    0.70
  10   6  -2   -1.10    3.10
 -10  -7   2    1.70    0.80
 -10  -7   2    3.20    0.70
 -10  -7   2    3.60    0.90
 -10   7  -2    3.30    0.90
 -10  -7   2    3.20    0.90
  10  -7   2    2.70    0.90
  10  -7   2    1.50    0.70
  10  -7   2    2.50    0.80
 -10   8  -2    3.50    0.80
 -10  -8   2    2.00    0.70
 -10  -8   2    3.30    0.70
 -10  -8   2    5.90    1.00
  10  -8   2    3.20    0.80
  10  -8   2    2.40    0.60
 -11  -7  -2    3.70    0.70
 -11  -7  -2    5.30    1.20
 -11  -7  -2    6.00    1.00
 -11   7   2    2.60    0.70
 -11  -7  -2    5.70    1.30
  11  -7  -2    4.70    0.90
  11  -7  -2    4.90    1.20
  11  -7  -2    5.50    1.20
 -11   6   2    0.50    0.70
 -11  -6  -2    1.20    0.60
 -11  -6  -2    0.50    0.70
 -11  -6  -2    1.00    0.80
 -11  -6  -2    0.10    0.60
  11  -6  -2    0.30    0.70
  11  -6  -2    1.30    0.90
  11  -6  -2    0.80    0.70
 -11  -5  -2   14.60    1.80
 -11  -5  -2   14.80    1.90
 -11   5   2   10.90    2.20
 -11  -5  -2   14.50    1.50
  11  -5  -2   11.20    1.90
  11  -5  -2   12.30    1.50
  11  -5  -2   15.30    1.40
  11   5   2   23.10    4.60
 -11  -4  -2    0.80    0.80
 -11  -4  -2    0.40    0.70
 -11  -4  -2    1.30    1.10
 -11  -4  -2    0.60    0.90
 -11   4   2   -0.10    0.90
 -11  -4  -2    1.90    0.90
  11   4   2    2.70    2.70
  11  -4  -2    0.70    0.90
  11  -4  -2    0.80    0.80
 -11  -3  -2    9.70    2.10
 -11  -3  -2   10.50    1.50
 -11  -3  -2   16.50    2.00
 -11   3   2   11.90    2.40
 -11  -3  -2   14.40    2.20
 -11   3   2   13.30    1.80
 -11   3   2   11.40    2.60
 -11  -3  -2   12.90    1.60
  11  -3  -2   10.30    1.40
  11  -3  -2   13.10    1.80
  11   3   2   15.30    2.70
 -11  -2  -2    1.00    1.00
 -11  -2  -2   -0.40    0.80
 -11   2   2    0.90    1.70
 -11  -2  -2    0.20    1.30
 -11  -2  -2    0.80    0.80
 -11  -2  -2   -0.40    1.00
 -11   2   2    0.80    1.40
 -11   2   2    1.60    1.40
  11   2   2    0.10    2.20
  11  -2  -2    0.60    0.80
  11  -2  -2   -2.90    1.60
 -11  -1  -2   91.99    4.10
 -11  -1  -2   87.69    4.00
 -11   1   2   86.99    4.30
 -11  -1  -2   93.29    4.00
 -11  -1  -2   87.69    4.30
 -11   1   2   92.29    4.30
 -11   1   2   92.19    4.20
 -11   1   2   90.09    4.30
 -11   1   2   90.49    4.10
  11  -1  -2   91.19    5.80
  11   1   2   85.69    5.30
  11  -1  -2   83.99    4.00
 -11   0  -2  153.18    6.30
 -11   0  -2  158.58    6.40
 -11   0  -2  153.18    6.20
 -11   0   2  152.38    6.30
 -11   0   2  148.69    6.30
 -11   0   2  155.88    6.50
 -11   0   2  153.08    6.40
 -11   0  -2  155.68    6.50
 -11   0   2  160.38    6.30
  11   0  -2  157.78    7.40
  11   0  -2  149.99    6.20
  11   0   2  162.18    7.50
 -11  -1   2   89.79    4.10
 -11   1  -2   94.39    4.20
 -11   1  -2   89.59    4.30
 -11   1  -2   90.69    4.10
 -11  -1   2   90.59    4.30
 -11   1  -2   90.69    4.40
 -11  -1   2   90.49    4.30
 -11  -1   2   87.19    4.20
 -11  -1   2   96.99    4.40
  11   1  -2  103.09    5.50
  11   1  -2   95.19    4.20
  11  -1   2   94.19    5.90
 -11  -2   2    0.70    1.00
 -11   2  -2   -0.10    1.10
 -11  -2   2    0.50    0.90
 -11   2  -2    0.70    0.90
 -11  -2   2    1.10    0.80
 -11  -2   2   -0.10    1.00
 -11  -2   2    1.50    1.00
 -11   2  -2    0.10    1.10
  11  -2   2    0.40    1.20
  11   2  -2   -1.20    2.20
 -11  -3   2   11.60    1.50
 -11  -3   2   11.70    1.80
 -11   3  -2   11.00    1.80
 -11  -3   2   14.90    1.80
 -11  -3   2   14.70    2.00
 -11   3  -2   14.60    1.90
 -11   3  -2   13.80    1.90
  11  -3   2   11.00    1.60
  11   3  -2   12.90    2.70
 -11  -4   2    2.30    1.00
 -11   4  -2    0.90    0.90
 -11   4  -2    0.60    1.10
 -11  -4   2    1.30    0.70
 -11  -4   2    0.50    0.90
 -11  -4   2    1.20    0.90
  11  -4   2    1.90    1.20
  11   4  -2    1.50    2.50
  11  -4   2    0.20    0.70
  11  -4   2    1.60    0.90
 -11   5  -2   14.80    1.70
 -11  -5   2   10.00    1.80
 -11   5  -2   16.30    1.90
 -11  -5   2   15.80    1.50
 -11  -5   2   14.40    1.60
 -11  -5   2   15.50    2.10
  11  -5   2   13.60    1.40
  11  -5   2   12.50    1.40
  11   5  -2   20.10    4.50
  11  -5   2   14.30    1.80
 -11  -6   2    3.00    1.00
 -11  -6   2    0.50    0.70
 -11  -6   2    0.10    0.70
 -11  -6   2    0.50    0.80
 -11   6  -2    1.10    0.90
  11  -6   2    0.60    0.70
  11  -6   2   -0.20    0.80
  11  -6   2    0.60    0.70
 -11  -7   2    3.20    0.80
 -11  -7   2    5.80    1.20
 -11   7  -2    3.30    0.80
 -11  -7   2    7.10    1.00
  11  -7   2    6.40    1.40
  11  -7   2    4.30    1.10
  11  -7   2    4.50    1.10
 -12  -6  -2    0.80    0.90
 -12  -6  -2    1.90    0.70
 -12  -6  -2    1.50    0.60
 -12   6   2    1.30    0.60
 -12  -6  -2    2.90    0.70
  12  -6  -2    1.80    0.80
  12  -6  -2    1.70    0.60
 -12  -5  -2    4.50    0.90
 -12  -5  -2    5.70    1.20
 -12  -5  -2    3.40    0.70
 -12  -5  -2    3.80    1.10
 -12   5   2    3.80    0.80
  12  -5  -2    2.40    0.60
  12  -5  -2    4.50    1.00
 -12  -4  -2    1.10    0.70
 -12   4   2    1.80    0.90
 -12  -4  -2    1.30    0.80
 -12  -4  -2    0.60    1.00
 -12  -4  -2    1.10    0.80
  12  -4  -2    1.00    0.70
  12  -4  -2    0.40    1.10
 -12  -3  -2    4.30    1.30
 -12  -3  -2    5.40    1.30
  12   3   2    3.50    3.00
 -12   2   2    2.20    1.00
 -12  -2  -2    1.10    0.90
 -12  -2  -2    1.10    0.90
 -12   2   2   -0.10    1.30
 -12  -2  -2    2.20    0.80
 -12  -2  -2    1.30    0.70
 -12   2   2    1.20    1.40
  12   2   2    1.70    2.80
  12  -2  -2    2.30    0.80
  12   2   2    2.10    1.30
 -12  -1  -2    7.50    1.40
 -12  -1  -2    7.40    1.30
 -12   1   2    8.10    1.60
 -12  -1  -2   10.20    1.60
 -12  -1  -2    4.40    1.10
 -12   1   2    7.60    1.40
  12   1   2    9.40    3.00
  12  -1  -2    6.40    1.30
 -12   0   2   76.79    3.70
 -12   0   2   70.89    3.70
 -12   0  -2   78.69    3.40
 -12   0  -2   72.79    3.40
 -12   0  -2   72.69    3.50
 -12   0   2   70.69    3.40
 -12   0  -2   75.99    3.70
 -12   0   2   67.89    3.50
  12   0   2   69.39    5.70
  12   0  -2   74.09    6.00
  12   0  -2   70.59    3.30
 -12   1  -2    7.00    1.40
 -12   1  -2    5.40    1.20
 -12  -1   2    5.70    1.10
 -12  -1   2    5.70    1.40
 -12  -1   2    4.20    1.00
 -12  -1   2    5.00    1.20
 -12   1  -2    6.70    1.60
 -12   1  -2    7.20    1.60
  12   1  -2    8.70    3.00
  12   1  -2    8.00    1.70
  12  -1   2    3.20    4.00
 -12   2  -2    3.10    1.20
 -12  -2   2    0.10    0.70
 -12   2  -2    0.40    0.80
 -12  -2   2    1.00    0.90
 -12   2  -2    1.20    0.90
 -12  -2   2    1.40    0.90
  12   2  -2    4.00    2.70
  12  -2   2    0.60    0.70
 -12  -3   2    3.50    1.00
 -12  -3   2    4.60    1.00
 -12   3  -2    5.70    1.20
 -12  -3   2    6.00    1.10
 -12   3  -2    4.80    1.70
  12  -3   2    5.60    1.20
  12   3  -2    7.10    2.80
 -12  -4   2    1.50    0.60
 -12  -4   2    1.70    0.80
 -12  -4   2    0.40    0.80
 -12   4  -2    0.70    1.10
 -12   4  -2    1.40    0.80
 -12  -4   2   -0.20    0.80
  12  -4   2    1.50    0.60
  12  -4   2    0.30    0.90
 -12   5  -2    4.90    1.20
 -12  -5   2    5.30    1.20
 -12  -5   2    5.10    1.00
 -12  -5   2    3.90    0.80
 -12  -5   2    5.10    1.30
  12  -5   2    3.90    1.00
  12  -5   2    3.80    1.20
  12  -5   2    2.90    0.70
 -12   6  -2    1.90    0.70
 -12  -6   2    2.20    0.70
 -12  -6   2    1.70    0.50
 -12  -6   2    1.70    0.60
 -12  -6   2    2.90    0.70
  12  -6   2    1.80    0.60
  12  -6   2    1.50    1.00
  12  -6   2    0.90    0.80
 -13  -5  -2    0.50    0.60
 -13  -5  -2   -0.50    0.60
 -13  -5  -2    0.50    0.50
 -13   5   2    0.50    0.50
  13  -5  -2    0.50    0.50
  13   5   2    0.10    0.70
 -13  -4  -2    1.40    0.50
 -13  -4  -2    2.20    0.70
 -13  -4  -2    0.90    0.70
 -13   4   2    2.20    0.70
  13  -4  -2    2.00    0.70
 -13  -3  -2    7.40    1.20
 -13  -3  -2    6.60    1.10
 -13  -3  -2    5.30    1.00
  13  -3  -2    6.40    1.00
 -13   2   2    1.30    0.80
 -13  -2  -2   -0.20    0.60
 -13  -2  -2   -0.10    0.70
  13  -2  -2    0.30    0.60
 -13  -1  -2   40.10    2.50
 -13  -1  -2   39.50    2.20
 -13  -1  -2   40.90    2.20
 -13  -1  -2   42.40    2.30
 -13   1   2   45.10    2.60
 -13   1   2   41.40    2.40
  13   1   2   42.60    2.30
  13  -1  -2   39.70    2.20
 -13   0  -2    3.00    0.80
 -13   0  -2    6.00    1.40
 -13   0  -2    5.80    1.20
 -13   0   2    5.30    1.10
 -13   0   2    4.10    1.10
 -13   0  -2    3.80    1.00
 -13   0   2    4.20    0.90
 -13   0   2    8.40    2.10
  13   0  -2    7.50    1.40
  13   0   2    2.50    0.80
 -13   1  -2   42.10    2.30
 -13  -1   2   43.50    2.20
 -13  -1   2   47.30    2.60
 -13  -1   2   38.30    2.30
 -13  -1   2   39.20    2.40
 -13   1  -2   39.90    2.80
  13  -1   2   41.10    2.20
  13   1  -2   44.20    2.40
 -13  -2   2    0.00    0.70
 -13   2  -2   -1.30    0.80
 -13   2  -2    0.40    0.80
 -13  -2   2   -0.50    0.80
 -13  -2   2    1.60    1.00
 -13  -2   2   -0.30    0.80
  13  -2   2   -0.20    0.60
 -13   3  -2    5.40    1.00
 -13  -3   2    5.80    1.20
 -13  -3   2    6.90    1.20
 -13  -3   2    4.60    1.00
 -13   3  -2    4.60    0.90
 -13  -3   2    4.70    1.00
  13  -3   2    5.90    1.00
 -13  -4   2    0.80    0.50
 -13  -4   2    1.50    0.70
 -13  -4   2    1.70    0.70
 -13  -4   2    0.90    1.50
 -13   4  -2    1.70    1.00
  13  -4   2    2.10    0.60
 -13  -5   2    0.30    0.60
 -13  -5   2    0.10    0.50
 -13  -5   2   -0.60    0.60
 -13   5  -2    0.10    0.60
 -13  -5   2    0.00    0.80
  13  -5   2   -0.30    0.50
  13   5  -2   -0.20    0.80
 -14   3   2   18.10    1.50
 -14  -3  -2   19.00    1.20
 -14  -3  -2   16.40    1.20
 -14  -3  -2   17.60    1.70
  14  -3  -2   21.10    1.70
 -14  -2  -2    0.50    0.70
 -14  -2  -2    0.40    0.60
 -14  -2  -2   -1.10    0.70
 -14   2   2    0.10    0.60
  14  -2  -2    0.40    0.60
  14  -2  -2   -1.50    0.90
 -14   1   2    0.80    0.60
 -14  -1  -2    0.20    0.70
 -14  -1  -2    0.00    0.60
 -14  -1  -2    0.40    0.80
  14  -1  -2    0.40    0.60
 -14   0  -2    8.60    1.30
 -14   0   2    8.30    1.40
 -14   0  -2    8.50    1.30
  14   0  -2    8.80    1.30
 -14   1  -2   -1.20    0.80
 -14  -1   2    0.20    0.70
 -14   1  -2   -0.10    0.70
  14  -1   2   -0.10    0.60
 -14   2  -2   -0.10    0.60
 -14  -2   2    1.30    0.70
 -14  -2   2   -1.80    0.90
 -14  -2   2    0.00    0.60
  14  -2   2    1.30    0.50
 -14  -3   2   16.20    1.50
 -14  -3   2   19.20    1.20
 -14   3  -2   15.70    1.50
 -14  -3   2   13.00    1.50
  14   3  -2   15.00    1.70
   0 -11  -3    0.30    0.70
   0 -11  -3    0.20    0.60
   0 -11  -3   -0.40    0.80
   0 -11  -3   -0.10    0.60
   0 -11  -3   -1.00    0.70
   0 -11  -3    4.40    2.40
   0 -10  -3   11.50    2.40
   0 -10  -3   10.40    1.80
   0 -10  -3   11.60    1.60
   0 -10  -3   13.10    1.60
   0 -10  -3   13.00    1.50
   0 -10  -3   13.80    1.70
   0 -10  -3   11.20    2.10
   0  -9  -3   -0.50    2.70
   0  -9  -3   -0.70    1.00
   0  -9  -3    1.20    1.10
   0  -9  -3    1.80    1.10
   0  -9  -3    0.50    1.10
   0  -9  -3   -0.10    1.00
   0  -9  -3    0.20    0.90
   0  -8  -3   94.79    4.40
   0  -8  -3   90.39    4.10
   0  -8  -3   89.29    4.70
   0  -8  -3   93.29    4.40
   0  -8  -3   90.19    5.30
   0  -8  -3   96.29    4.50
   0  -8  -3   93.09    4.20
   0  -8  -3   91.59    4.50
   0  -7  -3   -3.00    1.90
   0  -7  -3    0.10    1.20
   0   7   3   -1.60    3.20
   0  -7  -3    0.50    1.30
   0  -7  -3    0.70    1.40
   0  -7  -3   -0.50    1.40
   0  -7  -3    0.20    0.60
   0  -7  -3    0.30    0.90
   0  -7  -3    2.20    1.30
   0  -7  -3    3.00    2.00
   0  -6  -3    5.90    1.40
   0  -6  -3    3.90    0.90
   0  -6  -3    3.80    0.90
   0   6   3    5.30    1.80
   0  -6  -3    4.00    1.30
   0  -5  -3    0.80    0.50
   0  -5  -3   -0.40    1.70
   0   5   3    0.70    1.00
   0  -5  -3    0.20    0.80
   0   4   3  275.87   11.00
   0  -4  -3  301.87   11.20
   0   4   3  302.47   11.30
   0  -4  -3  315.17   10.80
   0  -4  -3  313.77   10.90
   0   3   3    0.10    0.60
   0  -3  -3   -0.50    0.30
   0   3   3   -0.10    0.50
   0  -3  -3    0.00    0.30
   0  -3  -3   -1.70    0.90
   0   2   3  729.43   27.10
   0  -2  -3  797.12   26.90
   0  -2  -3  752.02   27.00
   0   2   3  806.72   27.00
   0   1   3   -0.70    0.20
   0   1   3   -0.70    0.20
   0  -1  -3   -0.60    0.20
   0   1   3   -0.70    0.10
   0   0   3   -1.40    0.10
   0   0  -3   -1.50    0.20
   0   0   3   -1.20    0.10
   0   0  -3   -0.70    0.20
   0  -1   3   -0.80    0.30
   0  -1   3   -0.90    0.10
   0   1  -3   -0.70    0.20
   0  -2   3  825.72   27.60
   0  -2   3  796.62   27.70
   0  -2   3  791.22   27.60
   0   2  -3  751.12   27.90
   0  -2   3  817.22   28.00
   0   2  -3  770.12   27.70
   0  -3   3   -0.50    0.30
   0   3  -3   -0.30    0.50
   0   3  -3   -0.60    0.70
   0  -3   3   -0.20    0.20
   0  -3   3    0.10    0.30
   0   4  -3  304.47   11.40
   0   4  -3  301.47   10.90
   0  -4   3  294.97   11.10
   0  -4   3  303.27   10.80
   0  -5   3   -0.40    0.80
   0   5  -3   -0.30    1.40
   0  -5   3   -0.10    1.10
   0   5  -3    0.00    1.20
   0  -5   3   -0.20    0.40
   0   6  -3    2.60    1.80
   0  -6   3    3.40    0.80
   0  -6   3    4.90    1.40
   0  -6   3    2.90    0.80
   0  -7   3   -0.70    0.70
   0  -7   3   -0.50    1.20
   0   7  -3    0.60    2.60
   0  -7   3   -0.80    1.40
   0  -7   3   -1.10    1.40
   0  -7   3   -0.50    0.90
   0  -7   3    0.50    1.60
   0  -7   3   -1.10    1.30
   0  -7   3    0.30    1.20
   0  -8   3   82.89    4.30
   0  -8   3   88.39    4.40
   0  -8   3   95.99    4.60
   0  -8   3   96.79    4.70
   0  -8   3   94.59    4.10
   0  -8   3   96.09    4.40
   0  -9   3   -0.10    1.00
   0  -9   3   -1.00    1.90
   0  -9   3    1.10    1.10
   0  -9   3   -0.20    1.00
   0  -9   3    0.60    1.20
   0  -9   3    0.40    1.00
   0  -9   3   -0.60    0.90
   0 -10   3   10.70    1.50
   0 -10   3   10.20    2.20
   0 -10   3   13.20    1.70
   0 -10   3   11.90    1.80
   0 -10   3   14.00    1.60
   0 -10   3   16.70    3.30
   0  11  -3   -0.30    0.80
   0 -11   3   -0.30    0.60
   0 -11   3   -0.90    0.70
   0 -11   3   -0.30    0.80
   0 -11   3    0.60    1.50
   0 -11   3   -0.80    2.60
   0 -11   3   -0.10    0.90
  -1 -11  -3   14.70    1.40
  -1 -11  -3   13.60    1.60
  -1 -11  -3   14.20    1.40
  -1 -11  -3   15.70    1.40
  -1 -11  -3   17.80    3.50
  -1 -11  -3   14.20    1.60
   1 -11  -3   13.80    1.50
   1 -11  -3   11.50    2.10
   1 -11  -3   15.10    1.40
   1 -11  -3   21.50    4.10
   1 -11  -3   12.00    1.30
  -1  10   3   17.00    2.80
  -1 -10  -3   22.40    2.20
  -1 -10  -3   15.70    1.70
  -1 -10  -3   18.90    1.60
  -1 -10  -3   20.30    1.80
  -1 -10  -3   16.70    1.80
  -1 -10  -3   19.40    3.00
   1 -10  -3   17.80    1.70
   1 -10  -3   14.80    1.90
   1 -10  -3   17.90    2.30
   1 -10  -3   17.40    1.80
   1 -10  -3   17.70    1.70
   1 -10  -3   17.90    1.90
   1 -10  -3   22.10    3.30
  -1  -9  -3   11.40    1.70
  -1  -9  -3    8.60    1.40
  -1  -9  -3    6.80    1.90
  -1  -9  -3    3.00    1.10
  -1  -9  -3    8.00    1.70
  -1  -9  -3    6.20    1.70
  -1  -9  -3   10.70    2.00
   1  -9  -3    5.60    2.20
   1  -9  -3    4.30    1.40
   1  -9  -3    7.10    1.80
   1  -9  -3    7.30    1.80
   1  -9  -3    4.50    1.60
   1  -9  -3    7.60    1.50
   1  -9  -3    5.50    1.20
   1  -9  -3    9.80    1.80
  -1  -8  -3   17.30    2.10
  -1  -8  -3   20.70    2.60
  -1  -8  -3   16.50    2.70
  -1  -8  -3   20.90    2.10
  -1  -8  -3   18.00    2.30
  -1  -8  -3   21.50    2.20
  -1  -8  -3   16.70    1.80
  -1  -8  -3   17.40    2.10
   1  -8  -3   23.50    2.50
   1  -8  -3   18.70    2.10
   1  -8  -3   19.50    2.20
   1  -8  -3   20.10    2.30
   1  -8  -3   19.10    1.80
   1  -8  -3   18.60    3.00
   1  -8  -3   18.40    2.10
   1  -8  -3   19.20    2.30
   1  -8  -3   17.00    1.90
  -1  -7  -3  238.98    9.10
  -1  -7  -3  223.18    9.10
  -1  -7  -3  213.78    9.00
  -1  -7  -3  235.78    9.70
  -1   7   3  231.78   10.90
  -1  -7  -3  227.98    8.80
  -1  -7  -3  221.88    8.70
  -1  -7  -3  241.08    9.10
  -1  -7  -3  230.48    9.00
   1  -7  -3  225.68    9.20
   1  -7  -3  234.58    9.10
   1  -7  -3  233.68    9.40
   1  -7  -3  229.38    8.70
   1  -7  -3  231.38    8.80
   1  -7  -3  230.18    9.10
   1  -7  -3  232.58    9.00
   1  -7  -3  229.38    9.00
   1  -7  -3  229.58    8.70
   1   7   3  241.48   11.20
  -1   6   3    4.90    1.80
  -1  -6  -3    4.80    1.40
  -1  -6  -3    4.80    0.90
  -1  -6  -3    4.60    0.90
   1  -6  -3    5.50    1.40
   1  -6  -3    4.10    0.80
   1   6   3    3.50    1.70
   1  -6  -3    6.00    1.00
   1  -6  -3    6.20    1.10
  -1  -5  -3  106.59    4.60
  -1  -5  -3  105.79    4.10
  -1  -5  -3  107.69    4.40
  -1   5   3  102.49    4.90
   1  -5  -3  110.49    4.50
   1   5   3  104.79    5.00
   1  -5  -3  110.49    4.30
   1  -5  -3   98.09    4.10
  -1  -4  -3   34.30    1.60
  -1  -4  -3   35.50    2.10
  -1  -4  -3   38.20    1.70
  -1   4   3   32.40    2.10
   1  -4  -3   34.90    1.70
   1   4   3   40.70    2.10
   1  -4  -3   36.70    2.30
   1  -4  -3   33.50    1.90
   1   4   3   33.80    2.20
   1   4   3   34.30    2.10
  -1  -3  -3 1274.37   44.40
  -1   3   3 1213.68   44.60
  -1  -3  -3 1336.17   44.40
  -1  -3  -3 1292.57   44.70
  -1  -3  -3 1309.97   44.40
  -1   3   3 1210.08   44.60
   1  -3  -3 1114.09   44.60
   1   3   3 1336.47   44.40
   1  -3  -3 1234.98   44.60
   1   3   3 1264.47   44.70
   1  -3  -3 1389.66   44.40
   1  -3  -3 1281.87   44.70
  -1  -2  -3   24.60    1.10
  -1   2   3   23.40    1.40
  -1   2   3   21.80    1.30
  -1  -2  -3   23.80    1.10
   1   2   3   23.20    1.20
   1  -2  -3   23.10    1.10
   1  -2  -3   23.00    1.20
   1   2   3   25.30    1.40
   1  -2  -3   25.50    1.30
   1   2   3   24.80    1.30
  -1   1   3 1596.54   51.99
  -1  -1  -3 1488.15   51.89
  -1   1   3 1473.15   51.99
  -1  -1  -3 1426.36   51.89
   1  -1  -3 1439.76   51.79
   1  -1  -3 1454.25   51.89
   1   1   3 1566.64   51.89
   1  -1  -3 1476.85   51.79
   1   1   3 1497.85   51.99
  -1   0   3   -0.30    0.20
  -1   0  -3    0.00    0.20
   1   0   3    0.20    0.20
   1   0  -3    0.10    0.20
   1   0   3    0.00    0.20
  -1  -1   3 1441.46   49.60
  -1   1  -3 1304.67   49.60
  -1  -1   3 1464.35   49.40
  -1  -1   3 1423.96   49.60
   1  -1   3 1475.65   49.70
   1   1  -3 1475.25   49.60
   1   1  -3 1379.36   49.40
   1  -1   3 1463.75   49.60
   1   1  -3 1366.76   49.60
  -1  -2   3   19.40    1.50
  -1   2  -3   21.80    1.30
  -1   2  -3   23.60    1.30
  -1  -2   3   24.50    1.10
   1   2  -3   25.60    1.40
   1  -2   3   24.50    1.70
   1   2  -3   25.10    1.60
   1  -2   3   24.30    1.10
   1  -2   3   21.90    1.00
  -1  -3   3 1313.77   45.40
  -1   3  -3 1269.57   45.10
  -1  -3   3 1331.77   45.10
  -1   3  -3 1223.78   45.50
   1   3  -3 1309.67   45.20
   1  -3   3 1274.77   45.00
   1  -3   3 1312.07   45.10
   1   3  -3 1296.47   45.50
  -1  -4   3   37.20    1.60
  -1   4  -3   36.10    2.00
  -1   4  -3   31.50    2.30
  -1  -4   3   34.40    2.10
   1  -4   3   35.10    1.60
   1  -4   3   34.90    2.30
   1  -4   3   34.10    1.60
   1   4  -3   33.80    2.30
   1   4  -3   36.50    2.10
  -1  -5   3  104.89    4.60
  -1  -5   3  105.29    4.20
  -1  -5   3  111.79    4.30
  -1   5  -3   98.39    5.00
   1   5  -3  110.29    4.60
   1  -5   3  110.49    4.70
   1   5  -3  109.09    5.20
   1  -5   3  103.79    4.40
   1  -5   3  110.59    4.20
   1  -5   3  106.59    4.10
  -1   6  -3    3.00    1.80
  -1  -6   3    6.70    1.60
  -1  -6   3    7.00    0.90
  -1  -6   3    6.30    1.30
   1  -6   3    4.30    1.30
   1  -6   3    5.50    1.00
   1  -6   3    4.60    1.30
   1   6  -3    4.30    1.90
   1  -6   3    5.40    0.90
  -1  -7   3  225.28    9.00
  -1  -7   3  232.08    9.40
  -1  -7   3  228.68    9.10
  -1  -7   3  247.58    9.20
  -1  -7   3  239.48    9.20
  -1  -7   3  233.68    9.20
  -1  -7   3  231.68    8.80
  -1   7  -3  210.28   10.90
  -1  -7   3  228.48    8.80
   1  -7   3  232.38    9.20
   1  -7   3  222.58    9.20
   1   7  -3  241.38   11.10
   1  -7   3  223.98    9.20
   1  -7   3  242.68    9.20
   1  -7   3  234.18    8.80
   1  -7   3  240.98    9.30
   1  -7   3  237.88    9.40
   1  -7   3  227.28    8.80
  -1  -8   3   15.50    1.60
  -1  -8   3   16.10    2.20
  -1  -8   3   21.10    2.20
  -1  -8   3   17.80    1.60
  -1  -8   3   17.50    2.20
  -1  -8   3   19.00    2.10
  -1  -8   3   17.60    2.60
  -1  -8   3   19.10    2.10
   1  -8   3   18.40    1.80
   1  -8   3   18.90    2.60
   1  -8   3   16.20    4.10
   1  -8   3   17.40    1.80
   1  -8   3   17.00    2.00
   1  -8   3   20.20    2.30
   1  -8   3   19.30    2.30
  -1  -9   3    6.60    1.30
  -1  -9   3    5.50    2.10
  -1  -9   3    8.70    1.50
  -1  -9   3    8.30    1.80
  -1  -9   3    6.90    1.40
  -1  -9   3    6.40    1.40
  -1  -9   3    7.60    1.80
   1  -9   3    7.40    1.80
   1  -9   3    9.50    2.30
   1  -9   3   12.10    2.20
   1  -9   3    7.60    1.60
   1  -9   3    7.80    1.70
   1  -9   3    6.50    1.60
   1  -9   3    7.70    1.90
  -1 -10   3   18.90    1.70
  -1 -10   3   18.60    1.80
  -1 -10   3   20.80    3.20
  -1 -10   3   17.20    1.70
  -1 -10   3   18.10    2.20
   1 -10   3   16.40    1.80
   1 -10   3   19.40    1.90
   1 -10   3   17.80    1.70
   1 -10   3   16.90    3.60
   1 -10   3   19.80    2.60
   1 -10   3   18.40    2.20
  -1 -11   3   15.50    1.50
  -1 -11   3   19.30    3.70
  -1 -11   3   12.50    1.50
  -1 -11   3   11.30    1.60
  -1  11  -3   14.40    1.50
  -1 -11   3   13.30    1.70
  -1 -11   3   13.30    1.60
   1 -11   3   16.10    1.40
   1 -11   3   14.70    1.90
   1 -11   3   13.20    1.50
   1 -11   3   15.80    1.70
   1  11  -3   13.20    1.40
  -2 -11  -3   17.40    1.50
  -2 -11  -3   18.30    1.60
  -2 -11  -3   17.30    1.90
  -2 -11  -3   18.00    1.40
  -2 -11  -3   18.40    3.40
  -2 -11  -3   18.60    1.50
   2 -11  -3   19.30    1.60
   2 -11  -3   16.80    1.60
   2 -11  -3   15.30    1.40
   2  11   3   14.30    2.70
   2 -11  -3   17.60    1.80
  -2 -10  -3   13.50    2.40
  -2 -10  -3    9.20    2.10
  -2 -10  -3   11.60    2.00
  -2 -10  -3   13.00    1.70
  -2 -10  -3   12.80    2.40
  -2 -10  -3   12.40    1.90
   2 -10  -3   11.60    2.00
   2 -10  -3    9.60    1.80
   2 -10  -3    8.70    1.70
   2 -10  -3   17.00    2.60
   2 -10  -3   11.40    1.60
   2 -10  -3    9.20    3.00
   2 -10  -3    8.30    1.90
  -2  -9  -3   18.20    2.20
  -2  -9  -3   20.10    1.90
  -2   9   3   23.20    2.80
  -2  -9  -3   21.90    2.10
  -2  -9  -3   20.10    3.40
  -2  -9  -3   21.70    2.10
  -2  -9  -3   19.40    1.90
  -2  -9  -3   19.40    2.00
   2  -9  -3   16.80    3.10
   2  -9  -3   20.90    2.10
   2  -9  -3   22.40    2.50
   2  -9  -3   22.00    2.20
   2  -9  -3   17.70    2.10
   2  -9  -3   16.70    2.10
   2  -9  -3   21.00    2.40
  -2  -8  -3    2.30    1.40
  -2  -8  -3    1.10    1.10
  -2  -8  -3   -0.30    0.80
  -2  -8  -3    0.30    0.80
  -2  -8  -3    1.80    1.10
  -2  -8  -3    2.60    1.20
  -2  -8  -3    1.00    1.20
  -2  -8  -3    0.70    1.60
   2  -8  -3   -0.10    0.90
   2  -8  -3    0.80    1.00
   2  -8  -3    2.00    1.20
   2  -8  -3    1.30    1.00
   2  -8  -3    0.70    1.20
   2  -8  -3    0.10    1.70
   2  -8  -3    0.00    1.10
   2  -8  -3   -0.30    1.10
   2  -8  -3    1.40    1.20
  -2  -7  -3    5.70    1.40
  -2   7   3   -3.00    3.80
  -2  -7  -3    5.70    1.10
  -2  -7  -3    4.50    1.50
  -2  -7  -3    8.90    2.20
  -2  -7  -3    4.20    1.20
  -2  -7  -3    6.10    1.30
  -2  -7  -3    3.50    1.70
  -2  -7  -3    3.20    0.90
   2  -7  -3    5.50    1.40
   2  -7  -3    3.40    1.00
   2  -7  -3    5.70    1.40
   2  -7  -3    6.00    1.50
   2  -7  -3    4.60    1.10
   2  -7  -3    4.60    1.70
   2  -7  -3    4.50    1.20
   2  -7  -3   10.00    2.10
   2   7   3    8.20    3.60
   2  -7  -3    4.30    1.00
  -2   6   3   84.59    5.10
  -2  -6  -3   68.79    4.00
  -2  -6  -3   81.29    3.50
  -2  -6  -3   78.09    3.40
  -2  -6  -3   77.59    4.00
  -2  -6  -3   79.89    3.90
  -2  -6  -3   79.99    4.10
   2   6   3   81.39    5.20
   2  -6  -3   83.29    3.50
   2  -6  -3   80.29    3.50
   2  -6  -3   87.69    5.00
   2  -6  -3   75.59    4.00
   2  -6  -3   80.89    3.40
   2  -6  -3   82.59    4.00
   2  -6  -3   70.49    4.20
  -2  -5  -3  240.58    8.50
  -2  -5  -3  238.88    8.90
  -2  -5  -3  219.78    8.40
  -2   5   3  241.08    9.20
   2   5   3  232.08    9.30
   2  -5  -3  215.38    8.40
   2   5   3  216.68    8.20
   2  -5  -3  219.48    8.90
   2   5   3  228.38    8.60
   2  -5  -3  230.08    8.50
   2  -5  -3  235.88    8.70
   2  -5  -3  227.68    8.50
  -2   4   3   17.70    1.60
  -2  -4  -3   16.60    1.00
  -2  -4  -3   15.70    1.80
   2   4   3   16.00    1.80
   2  -4  -3   14.20    1.60
   2  -4  -3   16.30    1.40
   2   4   3   16.50    1.60
   2  -4  -3   16.60    1.00
  -2  -3  -3  130.29    5.00
  -2  -3  -3  130.39    5.20
  -2   3   3  113.49    5.20
  -2  -3  -3  135.99    4.80
   2  -3  -3  128.79    5.00
   2   3   3  129.09    5.30
   2  -3  -3  132.49    5.40
   2  -3  -3  127.79    5.20
   2  -3  -3  138.79    4.80
   2   3   3  134.19    5.00
  -2   2   3  817.72   28.00
  -2  -2  -3  830.42   27.90
  -2   2   3  763.12   28.20
  -2  -2  -3  769.02   28.00
   2   2   3  811.72   28.30
   2  -2  -3  682.73   28.20
   2   2   3  798.72   28.00
   2  -2  -3  859.01   27.90
   2  -2  -3  849.72   28.10
  -2   1   3   28.20    1.20
  -2  -1  -3   25.40    1.30
  -2   1   3   30.30    1.50
  -2  -1  -3   24.90    1.30
   2   1   3   28.20    1.50
   2  -1  -3   28.20    1.20
   2  -1  -3   26.50    1.30
   2  -1  -3   26.90    1.30
   2   1   3   30.40    1.40
   2   1   3   26.00    1.20
  -2   0   3    0.90    0.30
  -2   0  -3   -0.20    0.30
  -2   0   3    0.50    0.30
  -2   0   3   -0.10    0.30
  -2   0  -3    0.20    0.50
   2   0   3    0.10    0.40
   2   0  -3    0.30    0.50
   2   0   3    0.40    0.30
   2   0  -3   -0.10    0.30
   2   0  -3   -0.10    0.20
  -2   1  -3   30.00    1.50
  -2   1  -3   29.00    1.50
  -2  -1   3   29.10    1.20
  -2   1  -3   28.30    1.40
  -2  -1   3   30.20    1.30
   2   1  -3   30.50    1.50
   2  -1   3   31.10    1.40
   2   1  -3   25.90    1.40
   2   1  -3   27.20    1.20
   2  -1   3   28.50    1.70
  -2   2  -3  709.83   28.20
  -2   2  -3  815.92   28.10
  -2   2  -3  782.72   28.00
  -2  -2   3  804.82   27.90
  -2  -2   3  837.42   27.80
   2  -2   3  795.52   27.80
   2  -2   3  796.02   28.50
   2   2  -3  841.02   28.10
   2   2  -3  800.32   27.80
   2   2  -3  824.62   28.20
   2  -2   3  773.12   28.00
  -2   3  -3  133.09    5.40
  -2  -3   3  130.59    5.10
  -2  -3   3  136.89    5.40
  -2   3  -3  133.89    5.50
  -2   3  -3  130.89    5.10
   2   3  -3  142.09    5.30
   2   3  -3  147.79    5.60
   2  -3   3  134.79    5.20
   2  -3   3  139.49    5.00
  -2  -4   3   15.40    1.00
  -2   4  -3   18.20    1.60
  -2   4  -3   15.20    1.80
  -2  -4   3   17.90    1.70
   2   4  -3   18.40    1.90
   2  -4   3   14.70    1.90
   2  -4   3   15.00    1.30
   2  -4   3   16.50    1.00
  -2  -5   3  245.68    8.50
  -2  -5   3  235.28    8.60
  -2  -5   3  236.38    9.00
  -2   5  -3  231.98    9.40
   2   5  -3  231.08    8.80
   2  -5   3  223.08    8.40
   2  -5   3  224.88    8.60
   2  -5   3  223.28    8.50
   2   5  -3  224.38    9.40
   2  -5   3  227.88    8.60
  -2  -6   3   70.99    3.80
  -2  -6   3   75.59    4.00
  -2  -6   3   78.59    4.00
  -2  -6   3   78.39    3.30
  -2   6  -3   87.69    5.20
  -2  -6   3   79.49    4.30
  -2  -6   3   79.39    3.50
   2  -6   3   76.99    4.20
   2  -6   3   76.99    3.30
   2  -6   3   72.89    4.00
   2   6  -3   75.29    5.00
   2  -6   3   78.29    3.50
   2   6  -3   78.09    4.20
   2  -6   3   80.19    3.50
   2  -6   3   84.19    4.00
  -2  -7   3    2.40    1.30
  -2  -7   3    4.70    1.20
  -2  -7   3    6.20    1.40
  -2  -7   3    4.40    0.90
  -2   7  -3    7.30    3.90
  -2  -7   3    4.70    1.30
  -2  -7   3    3.10    1.50
  -2  -7   3    4.40    1.40
  -2  -7   3    4.00    1.40
   2  -7   3    2.20    1.80
   2  -7   3    5.20    1.90
   2  -7   3    6.70    1.30
   2  -7   3    4.00    1.50
   2  -7   3    4.30    1.20
   2  -7   3    5.30    1.20
   2  -7   3    9.50    1.80
   2  -7   3    6.40    1.60
   2   7  -3    5.20    3.40
   2  -7   3    5.70    1.40
  -2  -8   3    0.90    1.10
  -2  -8   3    1.50    0.90
  -2  -8   3    1.00    1.30
  -2  -8   3    1.70    1.20
  -2  -8   3    0.50    0.80
  -2  -8   3   -1.50    1.50
  -2  -8   3    2.00    1.10
  -2  -8   3    1.90    1.20
   2  -8   3    2.50    1.40
   2  -8   3    1.00    0.90
   2  -8   3    1.80    1.40
   2  -8   3   -2.90    1.50
   2  -8   3    1.70    1.00
   2  -8   3    1.50    1.40
   2  -8   3    0.30    1.30
   2  -8   3    1.80    2.30
   2  -8   3    1.10    1.10
  -2  -9   3   19.50    2.10
  -2   9  -3   18.80    2.10
  -2  -9   3   20.80    2.10
  -2  -9   3   23.70    3.00
  -2  -9   3   16.40    2.00
  -2  -9   3   18.70    2.00
  -2  -9   3   21.30    2.20
  -2  -9   3   22.10    2.00
   2  -9   3   21.10    2.30
   2  -9   3   21.80    2.20
   2  -9   3   24.00    3.50
   2  -9   3   21.30    2.50
   2  -9   3   22.90    2.50
   2  -9   3   20.30    2.30
  -2 -10   3    8.90    1.90
  -2 -10   3   10.90    1.40
  -2 -10   3    9.60    2.30
  -2 -10   3   10.30    2.20
  -2  10  -3    8.20    1.50
  -2 -10   3    7.90    1.70
   2 -10   3   10.90    2.10
   2 -10   3    7.70    1.80
   2 -10   3   12.50    1.70
   2 -10   3    7.40    2.40
   2 -10   3   10.50    3.00
   2 -10   3   17.40    2.10
  -2 -11   3   18.80    1.50
  -2 -11   3   16.60    1.60
  -2 -11   3   18.70    3.60
  -2 -11   3   18.00    1.60
  -2 -11   3   20.00    1.60
  -2  11  -3   18.40    1.60
  -2 -11   3   13.60    1.80
   2 -11   3   18.30    1.40
   2 -11   3   21.30    2.30
   2 -11   3   21.40    1.90
  -3 -11  -3   12.10    1.20
  -3 -11  -3   10.70    1.30
  -3 -11  -3    9.00    2.40
  -3 -11  -3   10.60    1.20
  -3 -11  -3   10.90    1.30
  -3 -11  -3    7.70    1.30
   3 -11  -3   14.20    2.20
   3 -11  -3   11.60    2.00
   3 -11  -3    7.30    1.60
   3 -11  -3   10.00    1.10
   3 -11  -3   12.60    2.30
  -3 -10  -3    8.00    1.30
  -3 -10  -3    8.30    1.70
  -3 -10  -3   10.40    1.60
  -3 -10  -3    8.60    1.40
  -3 -10  -3    7.80    3.40
  -3 -10  -3   10.60    2.10
  -3 -10  -3   11.50    1.50
   3 -10  -3    6.90    1.60
   3 -10  -3    8.20    3.00
   3 -10  -3    9.50    1.70
   3 -10  -3    7.80    1.50
   3 -10  -3    9.50    1.50
   3 -10  -3    5.90    1.20
  -3  -9  -3    2.30    1.30
  -3  -9  -3    3.50    1.10
  -3  -9  -3    3.20    1.00
  -3  -9  -3    2.70    2.00
  -3  -9  -3    0.90    1.30
  -3  -9  -3    6.00    1.30
  -3  -9  -3    2.30    1.10
  -3  -9  -3    1.90    1.10
   3  -9  -3    0.80    1.10
   3  -9  -3    1.80    0.90
   3  -9  -3    1.70    1.10
   3  -9  -3    2.30    1.10
   3  -9  -3    2.30    2.40
   3  -9  -3    4.80    1.20
   3  -9  -3    4.70    1.50
   3  -9  -3    1.40    1.00
  -3  -8  -3   10.10    2.10
  -3  -8  -3    3.70    1.40
  -3  -8  -3    9.00    2.20
  -3  -8  -3   11.00    2.30
  -3  -8  -3    9.00    1.80
  -3  -8  -3    7.50    1.40
  -3  -8  -3    7.70    1.90
  -3  -8  -3    5.30    1.80
   3  -8  -3    9.00    1.60
   3  -8  -3    6.40    1.40
   3  -8  -3    8.00    1.50
   3  -8  -3    9.90    2.20
   3  -8  -3    8.40    1.80
   3  -8  -3    6.60    1.40
   3  -8  -3    7.50    1.30
   3  -8  -3    8.60    1.90
   3  -8  -3    8.10    1.60
  -3  -7  -3   89.59    4.50
  -3  -7  -3   80.09    4.20
  -3  -7  -3   86.89    4.40
  -3  -7  -3   86.69    3.80
  -3  -7  -3   86.69    4.20
  -3  -7  -3   84.59    4.20
  -3  -7  -3   75.89    4.30
  -3  -7  -3   84.99    4.00
   3  -7  -3   83.29    4.00
   3  -7  -3   87.19    3.70
   3  -7  -3   87.79    4.20
   3  -7  -3   87.99    3.80
   3  -7  -3   82.79    4.50
   3  -7  -3   84.09    3.80
   3  -7  -3   89.39    4.40
   3   7   3   72.99    7.90
   3  -7  -3   82.19    4.30
   3  -7  -3   86.99    4.30
  -3  -6  -3    1.60    1.10
  -3  -6  -3    2.70    0.70
  -3  -6  -3    0.60    1.30
  -3  -6  -3    2.40    1.40
  -3  -6  -3    3.30    1.30
  -3  -6  -3    2.00    1.30
  -3   6   3    4.40    2.30
  -3  -6  -3    2.60    1.50
   3  -6  -3    1.70    1.00
   3  -6  -3    3.30    2.00
   3  -6  -3    3.60    2.00
   3  -6  -3    2.50    1.50
   3  -6  -3    2.90    1.30
   3  -6  -3    1.50    1.30
   3   6   3    1.50    2.00
   3  -6  -3    2.50    1.60
   3  -6  -3    0.70    0.70
   3  -6  -3    2.50    0.90
   3  -6  -3    2.50    1.60
  -3   5   3  267.97   10.30
  -3  -5  -3  252.37   10.00
  -3  -5  -3  263.27    9.70
  -3  -5  -3  250.77    9.50
   3   5   3  252.27   10.60
   3  -5  -3  260.57    9.60
   3  -5  -3  257.97    9.50
   3  -5  -3  265.97    9.70
   3   5   3  270.37    9.90
   3  -5  -3  266.57   10.00
   3  -5  -3  256.37   10.00
  -3  -4  -3   32.10    1.50
  -3  -4  -3   30.10    2.10
  -3   4   3   30.10    2.20
   3   4   3   34.10    2.50
   3   4   3   26.70    2.20
   3  -4  -3   28.80    1.80
   3  -4  -3   32.60    2.00
   3   4   3   33.30    1.60
   3  -4  -3   29.70    1.50
   3  -4  -3   29.50    2.30
  -3  -3  -3   75.79    3.30
  -3   3   3   78.89    3.40
  -3  -3  -3   79.39    3.60
   3  -3  -3   81.19    3.10
   3  -3  -3   77.39    3.60
   3   3   3   79.99    3.50
   3  -3  -3   72.69    3.30
   3   3   3   84.09    3.20
  -3  -2  -3  562.14   19.40
  -3   2   3  553.74   19.40
  -3  -2  -3  553.44   19.20
   3  -2  -3  540.55   19.40
   3  -2  -3  525.25   19.50
   3  -2  -3  550.04   19.20
   3   2   3  544.85   19.30
   3  -2  -3  525.05   19.20
   3   2   3  560.04   19.40
  -3   1   3  108.89    4.20
  -3  -1  -3  113.49    4.40
  -3   1   3  109.59    4.50
  -3  -1  -3  113.89    4.30
   3  -1  -3  104.79    4.40
   3   1   3  109.19    4.20
   3  -1  -3  110.49    4.40
   3   1   3  114.69    4.60
  -3   0   3   -0.50    0.30
  -3   0  -3   -0.30    0.40
  -3   0   3   -0.50    0.50
  -3   0  -3   -0.80    0.50
  -3   0   3   -0.20    0.30
   3   0   3    0.80    0.70
   3   0  -3   -0.60    0.50
   3   0  -3   -0.30    0.30
  -3  -1   3  114.39    4.00
  -3   1  -3   99.89    4.40
  -3   1  -3  111.49    4.20
  -3   1  -3  112.99    4.40
  -3  -1   3  104.49    4.20
   3   1  -3  118.09    4.50
   3  -1   3  106.59    4.70
   3   1  -3  105.09    4.10
   3  -1   3  107.59    4.20
  -3  -2   3  540.35   18.70
  -3   2  -3  540.95   19.10
  -3   2  -3  530.75   18.80
  -3  -2   3  541.35   18.70
   3   2  -3  533.55   18.70
   3  -2   3  496.95   18.90
   3   2  -3  534.55   18.90
  -3   3  -3   79.59    3.30
  -3  -3   3   83.69    3.10
  -3   3  -3   76.39    4.10
  -3  -3   3   81.99    3.60
   3  -3   3   78.49    3.00
   3   3  -3   74.89    3.40
   3  -3   3   79.59    3.40
   3   3  -3   80.09    3.70
  -3  -4   3   30.30    1.50
  -3   4  -3   31.10    2.10
  -3   4  -3   35.10    2.80
  -3  -4   3   30.40    2.00
  -3  -4   3   23.60    1.70
   3  -4   3   31.50    1.60
   3   4  -3   32.90    2.00
   3  -4   3   32.10    2.00
   3  -4   3   28.00    2.50
   3   4  -3   31.80    2.40
  -3   5  -3  266.17   10.40
  -3  -5   3  249.08    9.80
  -3  -5   3  253.07    9.40
  -3  -5   3  242.48    9.30
   3   5  -3  247.58   10.40
   3   5  -3  255.57    9.60
   3  -5   3  256.07    9.30
   3  -5   3  246.28    9.30
   3  -5   3  257.87    9.80
   3  -5   3  269.87    9.70
  -3  -6   3    3.30    1.40
  -3  -6   3    2.00    1.20
  -3  -6   3    2.50    0.90
  -3  -6   3    2.50    1.50
  -3   6  -3    4.50    2.40
  -3  -6   3    2.30    0.70
  -3  -6   3    0.70    1.30
  -3  -6   3    2.50    1.30
   3  -6   3    2.20    1.40
   3  -6   3    2.30    1.30
   3  -6   3    2.50    1.70
   3  -6   3    1.80    1.20
   3  -6   3    2.40    0.90
   3  -6   3    1.50    0.70
   3   6  -3    2.30    2.00
   3   6  -3    1.00    2.30
   3  -6   3    0.30    1.50
  -3   7  -3   79.69    8.00
  -3  -7   3   81.89    3.80
  -3  -7   3   86.39    4.20
  -3  -7   3   82.19    4.20
  -3  -7   3   91.69    4.20
  -3  -7   3   82.19    3.80
  -3  -7   3   84.49    4.10
  -3  -7   3   88.39    4.40
  -3  -7   3   85.49    4.40
   3  -7   3   89.09    4.10
   3  -7   3   83.29    4.00
   3  -7   3   90.69    4.30
   3  -7   3   84.09    3.80
   3  -7   3   82.09    4.70
   3  -7   3   77.19    4.60
   3  -7   3   90.29    4.30
   3   7  -3   91.89    7.80
   3  -7   3   91.09    3.80
   3  -7   3   85.39    4.70
  -3  -8   3    8.40    2.30
  -3  -8   3    5.30    1.20
  -3  -8   3    7.10    1.30
  -3  -8   3    7.20    1.40
  -3   8  -3   10.00    2.00
  -3  -8   3    5.30    1.80
  -3  -8   3    7.70    1.80
  -3  -8   3   10.30    1.80
  -3  -8   3   11.50    2.20
   3  -8   3   10.40    1.80
   3  -8   3    6.30    1.30
   3  -8   3    6.70    1.70
   3  -8   3    8.80    2.60
   3  -8   3    4.30    1.80
   3  -8   3    7.10    1.30
   3  -8   3    6.80    1.50
   3  -8   3    7.30    1.40
   3  -8   3    7.60    1.80
  -3  -9   3    2.60    1.00
  -3  -9   3    3.00    1.00
  -3  -9   3    3.10    1.20
  -3  -9   3    6.60    1.60
  -3  -9   3    4.40    2.00
  -3   9  -3    3.90    1.10
  -3  -9   3    1.40    1.10
  -3  -9   3    2.50    1.20
  -3  -9   3    2.40    1.00
   3  -9   3    1.20    1.40
   3  -9   3    3.60    2.80
   3  -9   3    3.00    1.10
   3  -9   3    5.50    1.80
   3  -9   3    4.10    1.20
   3  -9   3    2.40    1.00
   3  -9   3    3.50    1.30
  -3 -10   3    8.00    1.30
  -3  10  -3    7.40    1.60
  -3 -10   3    7.40    1.50
  -3 -10   3   10.90    1.60
  -3 -10   3    6.30    1.20
  -3 -10   3    9.70    2.00
  -3 -10   3    7.30    1.40
   3 -10   3    7.50    1.40
   3 -10   3    8.60    1.50
   3 -10   3   10.50    2.50
   3 -10   3    8.80    1.90
   3 -10   3    8.30    1.40
  -3 -11   3   10.50    2.50
  -3 -11   3    8.10    1.80
  -3  11  -3   13.90    1.70
  -3 -11   3   10.40    1.30
  -3 -11   3    9.20    1.40
  -3 -11   3   12.50    1.40
  -3 -11   3   13.10    1.30
   3 -11   3   10.90    1.20
  -4 -11  -3    0.80    0.70
  -4  11   3    1.70    0.60
  -4 -11  -3    1.20    0.70
  -4 -11  -3    1.10    0.70
   4 -11  -3    2.80    1.00
   4 -11  -3    0.80    0.60
  -4 -10  -3    6.00    2.30
  -4 -10  -3    7.00    1.30
  -4 -10  -3    4.60    0.90
  -4 -10  -3    4.40    0.90
  -4 -10  -3    9.30    1.50
   4 -10  -3    6.00    1.50
   4 -10  -3    5.20    2.10
   4 -10  -3    4.90    1.30
   4 -10  -3    9.20    1.70
   4 -10  -3    7.50    1.50
   4 -10  -3    2.90    1.50
  -4  -9  -3   52.69    3.00
  -4  -9  -3   49.20    3.10
  -4  -9  -3   49.50    2.80
  -4  -9  -3   48.00    2.70
  -4  -9  -3   60.09    3.30
  -4  -9  -3   51.89    2.90
  -4  -9  -3   48.30    3.90
  -4  -9  -3   53.49    2.90
   4  -9  -3   49.99    2.80
   4  -9  -3   52.89    3.20
   4  -9  -3   49.80    3.10
   4  -9  -3   51.49    4.70
   4  -9  -3   49.50    2.90
   4  -9  -3   51.19    3.00
   4  -9  -3   53.89    2.70
   4  -9  -3   47.30    3.80
  -4  -8  -3    9.10    2.00
  -4  -8  -3   11.10    2.00
  -4  -8  -3    9.50    1.70
  -4  -8  -3    9.70    1.60
  -4  -8  -3   10.30    1.80
  -4  -8  -3   10.90    1.50
  -4  -8  -3   11.80    2.70
  -4  -8  -3    8.60    2.00
   4  -8  -3    8.00    2.60
   4  -8  -3    9.10    1.50
   4  -8  -3   11.00    1.50
   4  -8  -3   10.70    1.90
   4  -8  -3   11.90    1.90
   4  -8  -3   10.30    1.80
   4  -8  -3   11.00    2.10
   4  -8  -3    8.50    1.60
  -4  -7  -3   42.10    3.30
  -4  -7  -3   46.80    2.90
  -4  -7  -3   48.20    3.00
  -4  -7  -3   47.80    3.90
  -4  -7  -3   47.30    2.60
  -4  -7  -3   44.40    2.50
  -4  -7  -3   45.40    2.80
  -4  -7  -3   50.19    3.00
   4  -7  -3   49.70    2.70
   4  -7  -3   51.29    3.90
   4  -7  -3   46.40    2.50
   4  -7  -3   45.00    3.40
   4  -7  -3   48.40    3.00
   4  -7  -3   46.70    2.70
   4  -7  -3   46.80    3.20
   4  -7  -3   50.39    2.90
  -4  -6  -3   28.40    1.70
  -4   6   3   34.60    5.10
  -4  -6  -3   26.10    2.40
  -4  -6  -3   24.10    2.60
  -4  -6  -3   27.80    2.70
  -4  -6  -3   28.10    2.40
  -4  -6  -3   29.20    1.90
  -4  -6  -3   27.60    2.30
   4  -6  -3   23.90    2.30
   4  -6  -3   25.60    2.60
   4   6   3   40.70    3.40
   4  -6  -3   27.30    2.20
   4  -6  -3   25.30    2.90
   4  -6  -3   27.00    2.80
   4  -6  -3   35.80    4.40
   4  -6  -3   29.00    1.80
   4  -6  -3   31.00    1.80
   4   6   3   28.20    5.20
   4  -6  -3   26.10    3.60
   4  -6  -3   25.20    2.60
  -4  -5  -3   23.60    2.20
  -4  -5  -3   20.90    1.40
  -4  -5  -3   23.80    1.70
  -4   5   3   21.60    3.10
   4  -5  -3   19.90    2.50
   4  -5  -3   22.00    1.50
   4  -5  -3   26.10    2.70
   4  -5  -3   21.00    1.50
   4   5   3   24.90    3.30
   4  -5  -3   18.00    2.00
  -4  -4  -3   28.00    2.10
  -4  -4  -3   30.80    2.40
  -4   4   3   31.90    2.40
  -4  -4  -3   29.70    1.50
   4  -4  -3   31.30    2.60
   4   4   3   28.80    2.70
   4  -4  -3   27.30    1.70
   4  -4  -3   30.30    1.60
   4  -4  -3   30.60    2.30
  -4  -3  -3  357.86   12.20
  -4   3   3  341.57   12.60
  -4  -3  -3  335.27   12.50
  -4  -3  -3  339.37   12.60
   4  -3  -3  349.27   12.70
   4   3   3  325.97   12.40
   4  -3  -3  343.07   12.70
   4  -3  -3  349.67   12.30
  -4  -2  -3   92.29    3.70
  -4  -2  -3   94.29    3.40
  -4   2   3   92.19    3.70
   4   2   3   76.79    3.60
   4  -2  -3   87.19    3.70
  -4  -1  -3    0.50    0.50
  -4   1   3   -0.30    0.40
  -4  -1  -3    0.00    0.60
  -4  -1  -3    1.70    0.70
  -4   1   3    0.00    0.40
   4   1   3    0.30    0.40
   4  -1  -3   -0.20    1.20
   4  -1  -3    0.40    0.50
  -4   0   3   -0.30    0.40
  -4   0  -3   -0.50    0.50
  -4   0   3    0.40    0.50
  -4   0  -3   -0.20    0.50
   4   0  -3   -0.50    0.40
   4   0   3    0.40    0.40
   4   0  -3    0.10    1.20
  -4  -1   3    0.40    0.40
  -4   1  -3    0.00    0.60
  -4   1  -3    0.20    0.60
  -4  -1   3   -0.20    0.90
   4   1  -3    0.50    0.40
   4  -1   3    0.70    0.50
  -4   2  -3   85.49    3.50
  -4  -2   3   91.39    3.80
  -4  -2   3   73.89    3.40
  -4   2  -3   86.39    3.80
  -4  -2   3   84.19    3.70
   4   2  -3   87.29    3.40
   4  -2   3   89.39    3.70
  -4   3  -3  348.47   12.40
  -4  -3   3  338.47   12.60
  -4  -3   3  322.97   12.20
  -4   3  -3  352.96   13.40
   4   3  -3  345.67   12.60
   4  -3   3  348.37   12.10
   4  -3   3  326.57   12.60
   4   3  -3  347.97   12.20
   4   3  -3  353.36   13.00
  -4  -4   3   30.30    2.00
  -4  -4   3   31.30    1.60
  -4   4  -3   31.20    2.60
  -4  -4   3   27.20    2.40
   4  -4   3   30.00    2.30
   4  -4   3   30.40    1.60
   4  -4   3   27.60    1.70
   4   4  -3   33.40    2.80
   4   4  -3   29.90    2.10
  -4  -5   3   21.40    1.40
  -4  -5   3   23.00    1.60
  -4  -5   3   21.50    2.00
   4   5  -3   19.60    2.10
   4  -5   3   23.10    1.50
   4  -5   3   24.60    3.10
   4   5  -3   22.60    3.20
   4  -5   3   21.10    1.60
   4  -5   3   18.00    2.80
  -4   6  -3   26.30    4.80
  -4  -6   3   29.40    2.40
  -4  -6   3   30.70    2.30
  -4  -6   3   25.60    2.60
  -4  -6   3   27.60    2.20
  -4  -6   3   27.70    1.80
  -4  -6   3   29.50    2.50
  -4  -6   3   27.60    2.60
  -4   6  -3   27.90    3.00
  -4  -6   3   28.40    1.70
   4  -6   3   24.40    2.60
   4  -6   3   28.90    3.50
   4  -6   3   25.40    2.30
   4  -6   3   30.10    1.90
   4   6  -3   30.10    4.70
   4  -6   3   33.60    2.70
   4  -6   3   27.70    1.90
   4   6  -3   29.60    3.00
  -4  -7   3   45.40    2.50
  -4  -7   3   44.10    2.90
  -4  -7   3   44.40    2.80
  -4  -7   3   48.50    3.10
  -4   7  -3   45.90    2.90
  -4  -7   3   45.00    3.70
  -4  -7   3   47.00    2.90
  -4  -7   3   46.90    3.10
  -4  -7   3   46.90    3.20
  -4  -7   3   48.90    2.60
   4  -7   3   43.60    3.00
   4  -7   3   41.40    3.90
   4  -7   3   51.49    2.80
   4  -7   3   46.10    3.10
   4  -7   3   48.60    2.80
   4  -7   3   51.49    2.50
   4  -7   3   43.40    4.20
  -4  -8   3   10.20    2.60
  -4  -8   3    9.60    2.00
  -4  -8   3   12.90    1.80
  -4   8  -3   10.40    1.90
  -4  -8   3    7.40    1.80
  -4  -8   3   11.60    1.50
  -4  -8   3   11.20    1.80
  -4  -8   3   11.70    2.60
  -4  -8   3    8.50    1.50
   4  -8   3   11.30    2.20
   4  -8   3    9.50    3.30
   4  -8   3    9.90    2.00
   4  -8   3    8.80    1.60
   4  -8   3   11.40    1.90
   4  -8   3    7.10    1.70
  -4  -9   3   48.30    3.00
  -4  -9   3   49.70    2.80
  -4   9  -3   49.80    2.90
  -4  -9   3   51.09    2.80
  -4  -9   3   56.59    3.80
  -4  -9   3   51.59    3.00
  -4  -9   3   49.70    3.20
  -4  -9   3   48.80    2.70
  -4  -9   3   50.89    3.00
   4  -9   3   51.39    2.80
   4  -9   3   49.40    2.80
   4  -9   3   49.20    2.80
   4  -9   3   48.90    3.50
  -4 -10   3    7.60    1.70
  -4 -10   3    8.90    2.30
  -4 -10   3    4.80    0.90
  -4  10  -3    5.70    1.10
  -4 -10   3    5.00    0.90
  -4 -10   3    6.50    1.50
   4 -10   3    5.10    1.00
   4 -10   3    3.70    1.00
  -4  11  -3    0.70    0.70
  -4 -11   3    0.90    0.70
  -4 -11   3    4.30    1.00
  -4 -11   3    1.70    0.80
  -4 -11   3    1.20    0.60
   4 -11   3    0.40    0.60
  -5 -11  -3    4.10    1.00
  -5 -11  -3    1.70    0.60
  -5 -11  -3    1.80    0.90
  -5 -11  -3    2.10    0.60
  -5  11   3    1.60    0.60
   5 -11  -3    5.30    1.20
   5 -11  -3    0.30    0.70
  -5 -10  -3    3.40    2.30
  -5 -10  -3    2.30    0.70
  -5 -10  -3    3.60    0.90
  -5 -10  -3    2.50    0.80
  -5 -10  -3    2.00    0.80
  -5 -10  -3    3.60    1.00
   5 -10  -3    2.30    0.80
   5 -10  -3    3.90    1.00
   5 -10  -3    3.20    0.80
   5 -10  -3    4.70    1.20
  -5  -9  -3   24.70    1.90
  -5  -9  -3   21.60    2.00
  -5  -9  -3   23.00    2.00
  -5  -9  -3   22.10    3.30
  -5  -9  -3   24.10    2.00
  -5  -9  -3   21.90    1.80
  -5  -9  -3   26.50    2.40
   5  -9  -3   27.50    1.90
   5  -9  -3   19.60    3.00
   5  -9  -3   24.30    2.00
   5  -9  -3   23.90    1.90
   5  -9  -3   18.40    2.30
  -5  -8  -3   14.80    2.00
  -5  -8  -3   14.80    2.90
  -5  -8  -3   15.60    1.90
  -5  -8  -3   13.40    1.70
  -5  -8  -3   15.50    1.80
  -5  -8  -3   11.60    2.00
  -5  -8  -3   14.10    1.70
   5  -8  -3   15.90    1.80
   5  -8  -3   15.50    1.50
   5  -8  -3   14.70    3.00
   5  -8  -3   17.10    2.00
   5  -8  -3   13.90    2.40
   5  -8  -3   19.40    4.30
   5  -8  -3   15.70    2.30
   5  -8  -3   23.30    4.60
  -5  -7  -3   17.00    2.00
  -5  -7  -3   17.90    2.20
  -5  -7  -3   15.50    1.70
  -5  -7  -3   16.80    2.10
  -5  -7  -3   14.90    1.70
  -5  -7  -3   17.80    2.30
  -5  -7  -3   18.10    2.70
  -5  -7  -3   13.90    3.10
   5  -7  -3   17.50    1.60
   5  -7  -3   21.80    3.70
   5  -7  -3   15.00    1.80
   5  -7  -3   17.30    2.30
   5  -7  -3   20.60    3.60
   5  -7  -3   15.90    2.30
   5  -7  -3   19.20    2.30
   5  -7  -3   18.20    2.60
  -5  -6  -3    9.90    1.60
  -5  -6  -3   11.20    2.20
  -5  -6  -3   11.70    2.50
  -5  -6  -3   12.50    1.90
  -5  -6  -3    9.50    2.10
  -5  -6  -3    9.20    1.30
  -5  -6  -3   11.30    1.70
  -5  -6  -3    9.30    1.50
   5   6   3    9.90    4.00
   5  -6  -3   10.90    2.60
   5  -6  -3   10.70    2.30
   5  -6  -3    8.80    1.50
   5  -6  -3   10.60    2.40
   5  -6  -3    7.90    1.80
   5   6   3    6.50    2.10
   5  -6  -3   23.90    5.40
   5  -6  -3    9.60    1.20
   5  -6  -3   13.90    2.60
  -5  -5  -3   18.50    2.30
  -5  -5  -3   17.20    2.10
  -5  -5  -3   15.30    1.70
  -5  -5  -3   16.00    2.20
  -5  -5  -3   16.50    1.30
  -5  -5  -3   16.70    2.90
  -5   5   3   24.20    3.90
  -5  -5  -3   14.60    2.20
   5  -5  -3   17.70    2.30
   5  -5  -3   16.40    3.20
   5  -5  -3   17.50    2.00
   5   5   3   17.20    3.90
   5  -5  -3   20.20    3.10
   5  -5  -3   18.40    1.60
   5  -5  -3   20.60    2.90
  -5  -4  -3  146.59    5.80
  -5   4   3  143.49    6.50
  -5  -4  -3  145.99    6.50
  -5  -4  -3  154.28    5.70
   5   4   3  154.58    6.00
   5  -4  -3  143.19    5.70
   5  -4  -3  144.59    6.30
   5   4   3  148.29    6.90
   5  -4  -3  145.59    5.70
   5  -4  -3  154.38    6.50
  -5  -3  -3    1.70    0.80
  -5  -3  -3    1.20    0.60
  -5  -3  -3    2.70    1.60
  -5   3   3    1.50    1.00
   5  -3  -3    1.20    0.80
   5   3   3    1.10    0.90
   5  -3  -3    0.80    0.90
   5  -3  -3    0.20    1.90
  -5  -2  -3  159.38    6.60
  -5  -2  -3  176.98    6.30
  -5   2   3  174.08    6.30
  -5   2   3  168.68    6.70
   5  -2  -3  169.08    6.80
   5   2   3  178.78    6.60
  -5   1   3    0.10    0.70
  -5  -1  -3    0.70    0.70
  -5  -1  -3   -0.30    0.70
  -5   1   3    0.00    0.50
   5   1   3   -0.30    0.60
   5  -1  -3    0.30    0.70
  -5   0   3    0.20    0.60
  -5   0  -3   -1.60    0.70
  -5   0  -3   -0.30    0.60
  -5   0   3    0.60    0.40
   5   0  -3   -0.70    0.50
   5   0   3    0.60    0.60
  -5   1  -3   -0.30    0.70
  -5   1  -3   -0.10    0.70
  -5  -1   3    0.20    0.40
  -5  -1   3    3.00    1.40
   5   1  -3    0.10    0.60
   5  -1   3   -0.30    0.60
  -5   2  -3  160.48    6.50
  -5  -2   3  174.08    6.70
  -5  -2   3  172.08    6.20
  -5   2  -3  176.68    7.00
   5  -2   3  164.98    6.70
   5   2  -3  167.18    6.40
  -5  -3   3    1.30    0.60
  -5  -3   3   -0.60    1.30
  -5   3  -3   -0.70    1.10
  -5   3  -3    0.80    1.10
   5   3  -3    1.60    1.20
   5   3  -3    0.00    0.90
   5  -3   3    1.70    0.80
   5  -3   3    0.90    0.90
  -5  -4   3  151.28    5.70
  -5  -4   3  153.18    6.20
  -5  -4   3  151.68    5.80
  -5   4  -3  137.29    7.80
   5   4  -3  139.59    6.00
   5  -4   3  151.08    5.70
   5   4  -3  150.78    7.00
   5  -4   3  142.49    6.40
  -5  -5   3   15.70    2.30
  -5  -5   3   16.50    2.00
  -5  -5   3   16.70    1.50
  -5  -5   3   15.00    1.30
  -5  -5   3   17.20    2.20
  -5   5  -3   17.40    2.70
  -5  -5   3   16.50    2.10
  -5  -5   3   15.30    2.10
  -5   5  -3   26.90    3.90
  -5  -5   3   16.80    2.10
   5  -5   3   16.90    2.20
   5   5  -3   16.00    2.20
   5  -5   3   17.10    3.30
   5   5  -3   20.40    3.80
   5  -5   3   21.10    2.10
  -5  -6   3   11.20    1.90
  -5  -6   3   12.00    1.90
  -5  -6   3    7.90    1.50
  -5   6  -3    7.80    1.60
  -5  -6   3   10.10    1.20
  -5  -6   3    9.20    1.40
  -5  -6   3   11.40    2.10
  -5   6  -3   26.00    5.70
  -5  -6   3   10.20    1.90
  -5  -6   3    8.70    1.80
   5   6  -3    5.20    3.40
   5   6  -3   12.30    2.80
   5  -6   3    9.00    1.80
   5  -6   3    9.80    1.30
   5  -6   3   16.00    2.50
  -5   7  -3   15.60    2.30
  -5  -7   3   16.60    1.70
  -5  -7   3   18.50    2.70
  -5  -7   3   16.90    2.10
  -5  -7   3   15.10    1.60
  -5  -7   3   16.60    2.30
  -5  -7   3   18.70    2.10
  -5  -7   3   18.50    1.90
  -5  -7   3   18.30    2.00
   5  -7   3   19.30    2.40
   5  -7   3   17.30    1.90
   5  -7   3   17.30    1.60
  -5  -8   3   15.90    1.80
  -5  -8   3   12.50    1.80
  -5   8  -3   14.40    2.10
  -5  -8   3   16.50    2.80
  -5  -8   3   14.40    1.90
  -5  -8   3   13.30    1.60
  -5  -8   3   13.40    1.70
  -5  -8   3   13.10    2.10
   5  -8   3   14.20    1.50
   5  -8   3   10.50    2.00
   5  -8   3   14.10    1.80
  -5   9  -3   23.80    2.10
  -5  -9   3   27.80    3.20
  -5  -9   3   22.50    2.30
  -5  -9   3   20.90    1.80
  -5  -9   3   21.20    1.90
  -5  -9   3   21.90    2.00
  -5  -9   3   22.60    1.90
  -5  -9   3   23.70    1.90
   5  -9   3   24.80    2.00
   5  -9   3   21.80    1.90
   5  -9   3   24.00    1.80
  -5 -10   3    3.80    0.80
  -5  10  -3    3.30    1.00
  -5 -10   3    2.80    0.90
  -5 -10   3    3.20    0.90
  -5 -10   3    2.00    0.70
  -5  10  -3    2.70    0.80
  -5 -10   3    3.70    2.10
  -5 -10   3    2.10    0.80
   5 -10   3    5.60    1.30
   5 -10   3    2.30    0.80
  -5 -11   3    1.60    1.00
  -5 -11   3    1.60    0.60
  -5  11  -3    1.10    0.70
  -5 -11   3    1.80    0.70
  -5 -11   3    1.50    0.80
   5 -11   3    1.80    1.50
   5 -11   3    0.80    0.70
  -6  10   3    1.20    0.60
  -6 -10  -3    3.40    0.90
  -6 -10  -3    1.10    0.70
  -6 -10  -3    1.30    0.70
  -6 -10  -3    1.30    0.90
  -6 -10  -3    0.90    0.70
   6 -10  -3    2.50    0.80
   6 -10  -3    3.80    1.10
   6 -10  -3    2.20    0.70
  -6  -9  -3    9.10    2.70
  -6   9   3    8.60    1.70
  -6  -9  -3    7.70    2.10
  -6  -9  -3    8.40    1.60
  -6  -9  -3   10.30    1.50
  -6  -9  -3   10.40    1.60
  -6  -9  -3   12.20    1.60
  -6  -9  -3   12.60    1.60
   6  -9  -3    9.30    1.40
   6  -9  -3   10.10    1.50
   6  -9  -3    6.70    1.20
  -6  -8  -3   19.60    3.40
  -6  -8  -3   11.60    1.70
  -6  -8  -3   19.40    2.60
  -6  -8  -3   14.60    1.90
  -6  -8  -3   13.90    2.90
  -6  -8  -3   14.50    1.70
  -6  -8  -3   12.80    2.10
  -6  -8  -3   16.00    2.00
   6  -8  -3   16.30    1.70
   6  -8  -3   12.80    2.10
   6  -8  -3   12.20    1.50
   6  -8  -3   18.80    2.30
  -6  -7  -3  223.88    8.90
  -6  -7  -3  213.18    8.90
  -6  -7  -3  226.28    8.90
  -6  -7  -3  224.58    8.70
  -6  -7  -3  223.68    9.00
  -6  -7  -3  235.98    8.80
  -6  -7  -3  233.68    8.80
  -6  -7  -3  227.08    9.50
   6  -7  -3  228.78    8.80
   6  -7  -3  226.38    8.80
   6  -7  -3  225.68    9.00
   6  -7  -3  222.48    9.10
   6  -7  -3  225.58    8.60
  -6  -6  -3   66.59    3.30
  -6  -6  -3   66.29    3.50
  -6  -6  -3   68.59    3.60
  -6  -6  -3   61.09    3.40
  -6  -6  -3   61.09    3.80
  -6  -6  -3   65.09    3.40
  -6  -6  -3   63.49    3.10
  -6  -6  -3   66.29    4.00
   6   6   3   65.99    4.20
   6  -6  -3   64.79    4.00
   6  -6  -3   64.19    3.50
   6  -6  -3   65.49    3.30
   6  -6  -3   67.99    3.90
   6  -6  -3   62.09    3.00
  -6  -5  -3   74.29    3.30
  -6   5   3   68.69    6.30
  -6  -5  -3   71.29    4.60
  -6  -5  -3   77.19    4.00
  -6  -5  -3   74.99    4.20
  -6  -5  -3   73.79    3.80
  -6  -5  -3   74.89    3.70
  -6  -5  -3   72.89    3.60
   6  -5  -3   71.69    3.70
   6  -5  -3   71.19    5.50
   6  -5  -3   77.29    3.30
   6  -5  -3   76.99    3.70
   6  -5  -3   72.99    4.40
   6   5   3   69.49    6.50
  -6  -4  -3   47.50    4.60
  -6   4   3   54.89    4.10
  -6  -4  -3   49.50    3.40
  -6  -4  -3   50.29    3.10
  -6  -4  -3   48.80    3.00
  -6  -4  -3   56.39    3.50
  -6  -4  -3   49.90    2.40
  -6  -4  -3   47.30    3.10
   6  -4  -3   47.70    2.40
   6  -4  -3   48.70    3.10
   6   4   3   50.99    4.70
   6  -4  -3   56.99    3.90
  -6   3   3   77.59    3.30
  -6   3   3   76.29    4.20
  -6  -3  -3   79.49    4.50
  -6  -3  -3   80.29    3.30
   6   3   3   81.39    3.90
   6  -3  -3   73.49    3.30
   6  -3  -3   79.19    4.60
  -6   2   3  157.68    5.80
  -6   2   3  153.08    6.50
  -6  -2  -3  154.18    6.30
   6  -2  -3  157.68    6.60
   6  -2  -3  157.98    6.10
   6   2   3  166.28    6.50
  -6  -1  -3   11.00    1.40
  -6   1   3   14.50    1.10
  -6  -1  -3   12.80    2.10
  -6   1   3   15.10    1.90
   6   1   3   12.20    1.60
   6  -1  -3   14.50    1.80
  -6   0  -3    0.40    0.80
  -6   0   3    0.40    0.60
  -6   0   3   -0.20    0.90
  -6   0  -3    0.30    1.10
   6   0   3    0.60    0.90
   6   0  -3   -0.80    0.80
  -6  -1   3   13.20    1.00
  -6   1  -3   13.80    2.00
  -6  -1   3   13.00    2.40
  -6   1  -3   11.70    1.50
   6   1  -3   13.10    1.70
   6  -1   3   14.70    1.80
  -6   2  -3  155.38    6.70
  -6  -2   3  153.98    5.80
  -6  -2   3  154.88    6.40
  -6   2  -3  142.89    6.10
   6  -2   3  164.08    6.50
   6   2  -3  156.78    6.20
   6  -2   3  155.38    5.90
  -6  -3   3   79.19    3.20
  -6  -3   3   78.69    3.50
  -6   3  -3   75.79    3.70
  -6  -3   3   78.69    3.90
  -6   3  -3   75.79    4.50
   6  -3   3   74.69    3.30
   6   3  -3   78.39    4.60
   6   3  -3   81.29    3.80
   6  -3   3   74.09    4.10
   6   3  -3   72.99    3.70
  -6   4  -3   50.09    4.30
  -6  -4   3   46.90    2.30
  -6  -4   3   48.70    2.60
  -6   4  -3   50.79    3.20
  -6  -4   3   50.49    3.10
  -6  -4   3   49.10    3.10
  -6  -4   3   42.90    3.30
  -6  -4   3   46.40    2.80
  -6  -4   3   49.50    2.80
   6  -4   3   48.30    2.90
   6   4  -3   48.80    2.90
   6   4  -3   49.50    4.40
   6  -4   3   52.69    3.90
   6  -4   3   52.79    2.40
  -6  -5   3   77.59    3.60
  -6   5  -3   81.39    6.30
  -6  -5   3   71.99    4.00
  -6  -5   3   71.39    4.10
  -6  -5   3   67.89    3.70
  -6  -5   3   75.89    4.00
  -6  -5   3   76.09    3.40
  -6  -5   3   80.09    3.40
  -6   5  -3   77.39    4.00
  -6  -5   3   74.39    3.70
   6   5  -3   73.19    4.10
   6   5  -3   71.49    6.30
   6  -5   3   73.49    3.30
   6  -5   3   66.69    5.60
   6  -5   3   79.29    3.70
  -6  -6   3   66.29    3.20
  -6  -6   3   62.49    3.60
  -6  -6   3   66.99    3.40
  -6  -6   3   59.79    3.10
  -6  -6   3   64.19    3.30
  -6   6  -3   61.19    3.50
  -6  -6   3   59.09    3.40
  -6  -6   3   63.99    3.10
  -6  -6   3   60.39    3.80
   6  -6   3   65.09    3.80
   6  -6   3   61.79    3.80
   6   6  -3   65.49    4.30
   6  -6   3   66.99    3.30
   6  -6   3   64.89    3.00
  -6   7  -3  224.08    8.70
  -6  -7   3  219.68    8.70
  -6  -7   3  225.88    9.40
  -6  -7   3  219.78    8.50
  -6  -7   3  214.88    8.60
  -6  -7   3  222.98    8.70
  -6  -7   3  226.98    8.80
  -6  -7   3  227.08    8.90
  -6  -7   3  224.98    8.60
   6  -7   3  218.18    8.90
   6  -7   3  234.18    8.70
   6  -7   3  215.68    8.50
   6   7  -3  217.78   10.00
  -6  -8   3   14.70    1.90
  -6  -8   3   19.60    2.10
  -6  -8   3   16.70    2.00
  -6   8  -3   14.00    1.90
  -6  -8   3   16.60    3.00
  -6  -8   3   16.10    1.70
  -6  -8   3   16.60    1.90
  -6  -8   3   16.00    1.70
   6  -8   3   15.60    2.00
   6  -8   3   12.40    1.50
   6  -8   3   14.60    1.70
  -6   9  -3    7.00    1.50
  -6  -9   3    8.20    1.60
  -6   9  -3   10.10    1.70
  -6  -9   3   10.30    1.50
  -6  -9   3    7.80    1.80
  -6  -9   3    9.90    1.40
  -6  -9   3    9.20    1.40
  -6  -9   3    9.00    2.40
  -6  -9   3    7.90    1.50
   6  -9   3   10.30    1.50
   6  -9   3    9.90    1.50
   6  -9   3    8.30    1.70
  -6 -10   3    2.20    0.70
  -6 -10   3    1.70    0.70
  -6 -10   3   -1.70    2.40
  -6  10  -3    2.20    0.90
  -6 -10   3    0.40    0.60
  -6 -10   3    1.00    0.60
  -6 -10   3    3.20    0.90
   6 -10   3    1.50    1.30
   6 -10   3    2.50    0.80
   6 -10   3    1.60    0.70
  -7 -10  -3    2.00    0.60
  -7 -10  -3    0.60    0.60
  -7  10   3    0.90    0.60
  -7 -10  -3    2.00    0.90
   7 -10  -3    1.30    0.60
   7 -10  -3    3.20    1.00
  -7  -9  -3   10.50    2.20
  -7   9   3   10.20    1.40
  -7  -9  -3   12.10    1.70
  -7  -9  -3    8.80    1.60
  -7  -9  -3   10.90    1.50
  -7  -9  -3    7.50    1.60
  -7  -9  -3    9.60    3.60
   7  -9  -3   10.40    1.30
   7  -9  -3   10.70    1.90
   7  -9  -3   10.60    1.30
  -7  -8  -3   32.90    4.50
  -7   8   3   37.10    2.40
  -7  -8  -3   37.60    2.30
  -7  -8  -3   39.90    2.30
  -7  -8  -3   38.10    2.50
  -7  -8  -3   30.40    2.70
  -7  -8  -3   38.50    2.50
  -7  -8  -3   36.40    3.40
   7  -8  -3   39.80    2.30
   7  -8  -3   39.30    2.10
  -7  -7  -3   46.50    3.00
  -7  -7  -3   44.80    4.40
  -7  -7  -3   42.30    3.10
  -7  -7  -3   42.70    2.70
  -7  -7  -3   43.60    2.70
  -7   7   3   44.20    2.80
  -7  -7  -3   45.70    2.70
  -7  -7  -3   43.20    2.80
   7  -7  -3   46.70    2.80
   7  -7  -3   43.00    2.40
   7  -7  -3   44.20    2.60
   7  -7  -3   43.30    3.30
  -7   6   3   22.20    2.30
  -7  -6  -3   23.30    2.50
  -7  -6  -3   25.00    2.30
  -7  -6  -3   22.30    3.80
  -7  -6  -3   26.90    3.20
  -7  -6  -3   28.40    2.10
  -7  -6  -3   26.70    2.20
  -7  -6  -3   23.60    2.30
  -7  -6  -3   25.30    2.40
   7  -6  -3   24.00    2.20
   7   6   3   31.50    3.50
   7  -6  -3   23.90    1.80
   7  -6  -3   25.30    2.10
  -7  -5  -3   50.09    3.80
  -7  -5  -3   40.80    2.90
  -7  -5  -3   38.20    2.50
  -7  -5  -3   41.20    2.60
  -7  -5  -3   42.70    2.90
  -7  -5  -3   38.80    2.80
  -7   5   3   41.30    2.70
  -7  -5  -3   43.80    2.80
   7  -5  -3   42.80    2.30
   7  -5  -3   39.00    2.50
   7   5   3   39.10    3.40
   7  -5  -3   40.50    2.60
  -7  -4  -3  103.59    4.80
  -7   4   3  107.99    5.00
  -7  -4  -3  114.99    5.00
  -7  -4  -3  102.69    4.80
  -7  -4  -3  106.69    4.50
  -7  -4  -3  107.39    4.60
  -7  -4  -3  108.49    4.80
  -7   4   3  111.59    7.00
   7  -4  -3  106.49    4.80
   7   4   3  120.59    7.70
   7  -4  -3  107.09    6.30
   7  -4  -3  108.69    4.70
   7  -4  -3  105.99    4.40
  -7  -3  -3   19.90    2.20
  -7   3   3   17.50    2.50
  -7  -3  -3   19.10    1.90
  -7   3   3   15.30    3.50
  -7  -3  -3   15.40    2.40
  -7  -3  -3   15.10    2.30
   7  -3  -3   18.20    1.50
   7   3   3   19.20    3.30
   7  -3  -3   21.30    3.10
  -7  -2  -3   -0.10    0.90
  -7   2   3    1.00    1.60
   7  -2  -3   -0.30    1.40
   7  -2  -3    0.10    0.80
   7   2   3    1.70    1.40
   7  -2  -3    1.80    1.50
  -7   1   3    1.60    1.50
  -7  -1  -3    1.90    2.30
  -7  -1  -3    0.60    1.00
   7   1   3    0.00    1.20
   7  -1  -3    1.70    1.10
   7  -1  -3    0.50    1.20
  -7   0   3    1.30    1.30
  -7   0  -3    0.20    0.90
  -7   0  -3   -0.50    1.30
   7   0   3   -0.50    1.20
   7   0   3    0.00    1.10
   7   0  -3   -0.50    1.20
  -7  -1   3    2.40    0.80
  -7   1  -3    1.30    1.10
  -7   1  -3    0.50    1.40
   7  -1   3    0.10    0.90
   7   1  -3    1.00    1.20
  -7   2  -3    2.50    1.80
  -7  -2   3    0.00    0.80
  -7   2  -3    0.40    1.10
  -7  -2   3   -1.40    2.00
   7  -2   3   -0.30    0.80
   7   2  -3    0.40    1.20
   7  -2   3   -1.10    1.30
   7   2  -3    1.60    1.50
  -7  -3   3   21.40    2.10
  -7  -3   3   18.90    1.90
  -7  -3   3   17.80    2.60
  -7   3  -3   12.20    2.40
  -7   3  -3   11.20    2.50
  -7   3  -3   18.60    2.30
  -7   3  -3   17.50    2.10
  -7  -3   3   15.80    1.40
  -7  -3   3   20.00    2.30
  -7  -3   3   15.30    2.40
  -7   3  -3   14.10    2.50
  -7  -3   3   18.00    2.30
  -7  -3   3   14.80    2.80
   7   3  -3   19.50    2.20
   7  -3   3   22.00    2.50
   7   3  -3   23.20    4.10
   7  -3   3   20.70    1.40
   7  -3   3   20.90    3.30
  -7  -4   3  103.49    4.80
  -7  -4   3  106.69    4.90
  -7   4  -3  104.69    4.80
  -7  -4   3  104.99    4.60
  -7  -4   3  108.09    5.00
  -7  -4   3  108.69    5.20
  -7  -4   3  101.09    5.40
  -7  -4   3   98.89    4.70
  -7   4  -3  109.89    5.00
  -7  -4   3  110.99    4.40
  -7   4  -3  113.59    7.10
   7  -4   3  108.49    4.70
   7  -4   3  112.79    4.50
   7  -4   3  107.29    6.40
   7   4  -3  101.59    7.20
   7   4  -3  108.09    5.10
  -7  -5   3   35.70    3.10
  -7  -5   3   38.90    2.40
  -7  -5   3   38.50    2.80
  -7  -5   3   44.00    3.30
  -7  -5   3   40.50    2.40
  -7  -5   3   42.80    2.60
  -7  -5   3   38.00    2.60
  -7   5  -3   47.10    7.50
  -7   5  -3   38.80    2.80
  -7  -5   3   37.50    2.30
  -7   5  -3   44.20    2.80
   7  -5   3   39.20    2.40
   7   5  -3   40.20    3.30
   7  -5   3   39.00    2.50
   7  -5   3   42.20    6.90
  -7  -6   3   26.20    2.50
  -7   6  -3   23.20    2.30
  -7  -6   3   24.60    2.40
  -7  -6   3   21.60    3.20
  -7  -6   3   24.80    2.20
  -7   6  -3   27.80    2.40
  -7  -6   3   25.10    2.20
  -7  -6   3   27.10    2.10
  -7  -6   3   24.60    2.00
  -7  -6   3   23.80    2.00
   7   6  -3   28.60    3.50
   7  -6   3   18.90    2.40
   7  -6   3   22.80    2.10
   7  -6   3   25.40    1.70
  -7  -7   3   41.40    3.30
  -7  -7   3   43.60    3.80
  -7  -7   3   39.90    2.80
  -7  -7   3   41.20    2.80
  -7   7  -3   39.70    2.70
  -7  -7   3   42.20    2.70
  -7   7  -3   43.80    2.70
  -7  -7   3   43.80    2.50
  -7  -7   3   41.90    2.80
   7  -7   3   43.30    2.40
   7  -7   3   40.60    2.60
   7  -7   3   41.40    3.20
   7   7  -3   49.40    5.40
  -7   8  -3   40.20    2.50
  -7  -8   3   37.80    2.50
  -7  -8   3   41.80    3.80
  -7  -8   3   35.30    3.00
  -7  -8   3   36.20    2.30
  -7  -8   3   41.60    2.60
  -7  -8   3   42.50    2.40
  -7  -8   3   38.10    2.40
  -7   8  -3   40.10    2.50
   7  -8   3   40.70    2.30
   7  -8   3   36.70    2.30
  -7  -9   3   10.90    1.50
  -7  -9   3   12.80    1.70
  -7  -9   3   10.00    2.80
  -7   9  -3   10.80    1.50
  -7  -9   3    9.10    1.40
  -7   9  -3    7.50    1.70
  -7  -9   3   11.40    1.50
  -7  -9   3    8.90    1.50
   7  -9   3    9.30    1.30
   7  -9   3   11.40    1.40
   7  -9   3   10.70    2.10
  -7 -10   3    3.00    1.10
  -7 -10   3    1.90    0.60
  -7 -10   3    2.50    0.60
  -7 -10   3    1.00    0.60
  -7  10  -3    0.90    0.60
  -7 -10   3    3.20    1.10
   7 -10   3    2.20    0.70
  -8   9   3   49.50    2.40
  -8  -9  -3   47.70    2.30
  -8  -9  -3   46.60    2.40
  -8  -9  -3   45.90    2.30
   8  -9  -3   45.60    2.30
   8  -9  -3   48.30    2.30
  -8  -8  -3    1.50    0.80
  -8  -8  -3    0.40    1.00
  -8   8   3    1.30    0.80
  -8  -8  -3    0.50    1.30
  -8  -8  -3   -0.80    0.80
  -8  -8  -3    1.80    0.90
   8  -8  -3    0.40    0.80
   8  -8  -3    0.10    0.70
  -8  -7  -3    4.00    1.20
  -8  -7  -3    5.20    1.10
  -8   7   3    2.60    1.10
  -8  -7  -3    4.00    1.10
  -8  -7  -3    5.30    1.00
   8  -7  -3    8.00    1.80
   8  -7  -3    4.90    1.10
   8  -7  -3    4.60    1.10
  -8  -6  -3    3.10    1.00
  -8  -6  -3    3.90    1.10
  -8  -6  -3    3.50    1.20
  -8  -6  -3    3.40    1.20
  -8   6   3    3.40    1.20
   8  -6  -3    4.40    1.00
   8  -6  -3    3.00    1.10
   8  -6  -3    3.50    0.90
   8   6   3   -2.60    2.50
  -8  -5  -3  364.16   13.10
  -8  -5  -3  346.37   13.10
  -8   5   3  359.66   13.40
  -8  -5  -3  355.86   13.30
  -8  -5  -3  336.57   13.10
  -8  -5  -3  356.96   13.00
   8  -5  -3  355.86   13.00
   8  -5  -3  344.97   13.10
   8  -5  -3  351.16   12.90
   8   5   3  342.87   13.80
  -8  -4  -3   74.89    3.90
  -8   4   3   68.69    3.70
  -8  -4  -3   74.59    3.70
  -8  -4  -3   71.19    3.60
  -8  -4  -3   70.99    3.40
  -8  -4  -3   69.09    3.70
   8  -4  -3   70.09    3.50
   8  -4  -3   72.69    3.30
   8  -4  -3   66.69    3.70
  -8  -3  -3    8.30    1.80
  -8  -3  -3   10.30    2.40
  -8  -3  -3    8.50    2.10
  -8  -3  -3    8.70    1.40
  -8   3   3    9.90    1.60
  -8  -3  -3    9.40    1.80
  -8   3   3   13.60    3.60
  -8   3   3    6.20    1.80
   8  -3  -3    3.50    2.40
   8  -3  -3   10.50    1.70
   8  -3  -3    6.00    1.20
  -8  -2  -3    3.30    1.90
  -8  -2  -3    0.50    1.30
  -8   2   3    2.50    1.30
  -8   2   3    4.00    2.30
  -8  -2  -3    5.30    1.80
  -8  -2  -3    3.80    1.10
  -8   2   3    5.60    1.60
  -8   2   3    4.10    1.40
  -8  -2  -3    6.30    1.40
  -8   2   3    3.20    2.60
  -8  -2  -3    4.30    1.10
   8  -2  -3    1.40    2.00
   8   2   3    7.90    2.20
   8  -2  -3    3.10    1.00
   8  -2  -3    2.90    1.90
  -8  -1  -3   93.49    4.40
  -8  -1  -3   98.59    5.80
  -8   1   3   88.89    4.50
  -8  -1  -3   87.79    4.30
  -8   1   3   91.89    4.30
  -8  -1  -3   89.59    4.50
  -8  -1  -3   87.29    4.10
  -8  -1  -3   88.99    4.10
  -8   1   3   94.49    4.40
  -8   1   3   92.79    5.60
   8   1   3   89.89    5.20
   8  -1  -3   89.49    4.00
   8  -1  -3   93.09    5.40
   8  -1  -3   93.39    4.50
  -8   0  -3    1.30    1.30
  -8   0  -3    2.70    1.20
  -8   0  -3    1.80    1.40
  -8   0  -3   -0.50    1.20
  -8   0  -3   -0.20    1.30
  -8   0   3    0.50    1.60
  -8   0  -3    0.20    2.00
  -8   0   3   -0.80    1.10
  -8   0  -3   -2.30    1.30
  -8   0   3   -0.30    1.40
   8   0   3    1.20    1.70
   8   0  -3   -0.90    1.30
   8   0  -3   -0.60    1.70
   8   0   3    1.80    1.10
  -8   1  -3   89.59    4.40
  -8  -1   3   89.39    4.40
  -8  -1   3   85.69    4.20
  -8  -1   3   86.99    4.10
  -8   1  -3   91.09    4.30
  -8  -1   3   91.29    4.50
  -8   1  -3   87.29    4.20
  -8   1  -3   89.59    4.30
  -8   1  -3   93.09    4.40
  -8   1  -3   99.39    5.90
  -8   1  -3   91.99    4.10
  -8  -1   3   84.69    4.60
   8   1  -3   95.29    5.40
   8  -1   3   93.89    3.90
   8  -1   3   90.69    5.30
  -8   2  -3    3.70    1.40
  -8   2  -3    0.60    1.70
  -8   2  -3    4.50    1.10
  -8  -2   3    6.10    1.50
  -8   2  -3    3.90    1.40
  -8  -2   3    2.20    1.10
  -8   2  -3    4.50    1.40
  -8  -2   3    3.00    1.40
  -8   2  -3    2.70    2.40
  -8  -2   3    1.30    1.10
  -8   2  -3    4.60    1.60
  -8  -2   3    9.30    2.10
   8  -2   3    2.90    2.00
   8  -2   3    2.50    1.80
   8   2  -3    3.20    1.50
   8  -2   3    6.60    1.30
   8   2  -3    6.30    2.30
  -8  -3   3    8.70    1.80
  -8  -3   3    8.10    1.90
  -8  -3   3    8.70    1.50
  -8  -3   3    9.80    1.70
  -8   3  -3    8.00    1.60
  -8   3  -3    9.10    3.40
  -8   3  -3    8.90    1.70
  -8  -3   3    8.50    2.10
  -8   3  -3    8.60    1.60
  -8  -3   3    6.60    1.20
   8  -3   3    8.30    1.10
   8  -3   3    8.30    2.80
   8   3  -3   13.20    3.70
   8  -3   3    8.50    1.60
   8   3  -3    7.90    1.80
  -8   4  -3   74.09    3.60
  -8  -4   3   62.19    3.50
  -8  -4   3   67.29    3.40
  -8  -4   3   69.99    3.50
  -8  -4   3   67.69    3.50
  -8   4  -3   71.79    3.70
  -8  -4   3   72.19    3.40
  -8  -4   3   66.49    3.60
  -8   4  -3   83.09    7.90
  -8  -4   3   70.49    3.80
  -8  -4   3   65.89    4.50
   8  -4   3   67.89    3.50
   8   4  -3   69.09    4.00
   8  -4   3   69.39    3.20
  -8  -5   3  344.57   13.00
  -8  -5   3  350.16   12.90
  -8  -5   3  349.47   13.20
  -8  -5   3  363.56   13.00
  -8  -5   3  367.36   13.00
  -8   5  -3  342.87   13.30
  -8  -5   3  354.66   13.20
  -8  -5   3  340.67   13.70
  -8   5  -3  352.76   13.10
  -8  -5   3  358.06   13.30
   8   5  -3  336.57   13.70
   8  -5   3  339.27   13.00
   8  -5   3  345.57   13.10
  -8  -6   3    3.50    1.50
  -8  -6   3    3.60    1.10
  -8  -6   3    2.70    0.90
  -8   6  -3    3.90    1.30
  -8   6  -3    2.50    1.20
  -8  -6   3    2.80    1.10
  -8  -6   3    2.80    1.20
  -8  -6   3    7.50    2.80
  -8  -6   3    4.40    1.20
  -8  -6   3    4.80    1.40
   8   6  -3    5.20    2.70
   8  -6   3    4.20    1.20
   8  -6   3    4.00    1.00
   8  -6   3    5.40    1.20
  -8  -7   3    4.40    1.10
  -8  -7   3    5.80    1.30
  -8  -7   3    7.40    1.90
  -8  -7   3    6.20    2.70
  -8  -7   3    2.30    1.00
  -8   7  -3    3.60    1.10
  -8   7  -3    5.20    1.20
  -8  -7   3    5.40    1.20
  -8  -7   3    7.10    1.40
  -8  -7   3    3.60    1.00
   8  -7   3    4.90    1.00
   8   7  -3    2.50    3.80
   8  -7   3    3.30    1.00
   8  -7   3    3.80    1.20
  -8  -8   3   -0.20    0.90
  -8  -8   3   -4.00    2.90
  -8   8  -3    0.80    1.10
  -8  -8   3    0.60    1.10
  -8  -8   3    0.00    0.70
  -8  -8   3   -0.60    0.90
  -8  -8   3    1.30    0.80
  -8   8  -3   -0.60    0.80
   8  -8   3    1.20    0.90
   8  -8   3   -0.60    0.90
  -8  -9   3   49.50    2.50
  -8   9  -3   50.99    2.50
  -8  -9   3   50.09    2.70
  -8  -9   3   45.10    2.60
  -8  -9   3   46.90    2.50
  -8  -9   3   49.10    2.40
   8  -9   3   47.50    2.30
   8  -9   3   45.40    2.30
  -9   9   3    1.50    0.60
  -9  -9  -3    0.70    0.90
  -9  -9  -3    1.10    0.60
  -9  -9  -3    0.80    0.60
   9  -9  -3    0.30    0.70
   9  -9  -3   -0.20    0.60
  -9  -8  -3    0.90    1.10
  -9   8   3    1.80    0.70
  -9  -8  -3    2.30    0.70
  -9  -8  -3    2.60    0.80
   9  -8  -3    0.70    0.70
   9  -8  -3    0.90    0.80
  -9  -7  -3   16.50    1.60
  -9  -7  -3   14.70    1.70
  -9   7   3   19.50    2.20
  -9   7   3   15.10    2.20
   9  -7  -3   16.30    1.80
   9  -7  -3   16.60    1.50
  -9  -6  -3   25.10    1.90
  -9   6   3   25.10    2.50
  -9  -6  -3   22.80    2.10
  -9   6   3   25.00    2.20
  -9  -6  -3   26.40    2.20
  -9  -6  -3   25.50    2.00
   9  -6  -3   25.30    2.00
   9   6   3   24.00    4.40
   9  -6  -3   24.40    1.80
   9  -6  -3   28.40    1.90
  -9  -5  -3   18.60    1.70
  -9  -5  -3   18.30    2.10
  -9   5   3   16.10    2.00
  -9  -5  -3   17.50    2.10
  -9  -5  -3   16.90    2.00
  -9   5   3   16.10    2.40
  -9  -5  -3   17.70    1.90
   9  -5  -3   18.30    1.70
   9  -5  -3   18.30    2.00
   9  -5  -3   16.70    1.60
   9   5   3   18.20    3.50
  -9   4   3   35.00    2.90
  -9  -4  -3   36.80    2.50
  -9   4   3   37.80    2.70
  -9  -4  -3   38.70    2.60
  -9  -4  -3   34.10    2.70
  -9  -4  -3   37.50    2.40
  -9  -4  -3   37.70    2.70
   9  -4  -3   38.00    2.40
   9  -4  -3   37.60    2.70
   9   4   3   34.20    3.40
   9  -4  -3   39.20    2.20
  -9  -3  -3    2.20    1.10
  -9  -3  -3    0.60    0.90
  -9   3   3    0.60    1.40
  -9   3   3    0.30    1.40
  -9  -3  -3   -0.50    1.30
  -9  -3  -3    1.00    1.00
  -9  -3  -3    1.10    1.20
  -9   3   3    0.90    1.10
   9  -3  -3    3.20    1.60
   9  -3  -3    1.70    0.90
   9  -3  -3    1.30    0.90
  -9  -2  -3   36.40    2.80
  -9  -2  -3   36.80    2.60
  -9   2   3   37.40    3.00
  -9   2   3   41.30    2.70
  -9  -2  -3   40.10    2.40
  -9  -2  -3   36.10    2.50
  -9   2   3   35.40    2.60
  -9   2   3   33.00    3.40
  -9  -2  -3   37.80    3.00
  -9  -2  -3   42.40    3.20
   9  -2  -3   41.60    3.80
   9   2   3   39.90    7.20
   9  -2  -3   38.20    2.30
  -9  -1  -3    0.70    1.30
  -9   1   3    1.20    3.80
  -9  -1  -3    1.00    1.00
  -9  -1  -3    5.10    1.40
  -9   1   3    1.00    1.00
  -9   1   3    2.20    1.40
  -9  -1  -3    3.00    1.10
  -9  -1  -3    1.40    1.20
  -9   1   3    1.60    1.20
   9  -1  -3    2.50    2.80
   9  -1  -3    0.60    1.30
   9  -1  -3    3.50    1.90
   9   1   3    3.20    2.90
  -9   0  -3    0.90    1.30
  -9   0  -3    1.30    1.40
  -9   0   3    1.70    1.40
  -9   0   3    0.30    1.40
  -9   0   3   -1.60    1.60
  -9   0  -3    1.10    1.10
  -9   0  -3   -1.20    1.20
  -9   0   3   -1.20    1.00
  -9   0  -3    1.20    1.10
  -9   0   3    0.00    1.40
  -9   0  -3   -4.00    3.20
   9   0  -3   -0.80    2.70
   9   0   3    4.80    2.80
   9   0  -3    1.40    1.80
  -9  -1   3    1.40    1.20
  -9  -1   3    2.00    1.20
  -9  -1   3    1.30    1.40
  -9   1  -3    1.50    1.40
  -9  -1   3    4.20    1.50
  -9   1  -3    5.10    1.40
  -9   1  -3    2.90    1.10
  -9   1  -3    1.60    1.30
  -9   1  -3    3.30    1.20
  -9   1  -3    0.30    3.60
  -9  -1   3   -0.20    0.90
   9   1  -3    2.10    3.10
   9   1  -3    1.20    1.60
   9  -1   3    3.60    3.20
   9  -1   3    2.40    1.10
  -9  -2   3   34.80    2.60
  -9  -2   3   40.60    2.70
  -9  -2   3   38.60    2.40
  -9   2  -3   34.80    2.70
  -9   2  -3   37.00    2.70
  -9   2  -3   36.40    2.70
  -9  -2   3   38.40    2.40
  -9   2  -3   32.10    3.00
  -9   2  -3   38.00    7.20
  -9  -2   3   35.90    2.70
   9   2  -3   36.50    3.00
   9  -2   3   26.60    3.20
   9  -2   3   38.40    2.30
  -9  -3   3    1.10    1.10
  -9  -3   3    1.50    1.00
  -9   3  -3    0.50    1.20
  -9  -3   3    0.50    1.10
  -9  -3   3    0.80    0.90
  -9   3  -3    1.70    1.30
   9   3  -3    2.30    1.60
   9  -3   3    0.50    0.80
   9  -3   3    0.40    1.40
  -9   4  -3   36.20    2.60
  -9  -4   3   34.30    2.60
  -9  -4   3   35.50    2.40
  -9  -4   3   29.90    2.40
  -9   4  -3   32.50    2.60
  -9  -4   3   37.00    2.50
  -9  -4   3   37.80    2.20
   9  -4   3   37.00    2.50
   9  -4   3   33.60    2.30
   9   4  -3   31.90    3.20
  -9  -5   3   16.60    1.90
  -9  -5   3   16.20    1.60
  -9  -5   3   13.50    2.00
  -9   5  -3   16.20    2.10
  -9   5  -3   16.50    2.00
  -9  -5   3   13.20    1.80
   9  -5   3   15.00    1.50
   9   5  -3   20.00    3.30
   9  -5   3   16.50    1.80
  -9  -6   3   23.10    2.20
  -9   6  -3   27.80    2.20
  -9  -6   3   26.90    2.00
  -9  -6   3   26.70    2.10
  -9  -6   3   24.40    1.90
  -9   6  -3   25.00    2.20
   9  -6   3   24.70    2.30
   9   6  -3   23.60    4.40
   9  -6   3   26.70    1.90
   9  -6   3   24.70    1.80
  -9  -7   3   14.30    2.40
  -9   7  -3   17.40    1.90
   9  -7   3   18.10    1.90
   9  -7   3   15.70    1.40
   9   7  -3   17.30    5.10
  -9  -8   3    2.80    0.80
  -9   8  -3    3.20    1.20
  -9  -8   3    2.70    0.80
  -9  -8   3    1.30    1.10
  -9  -8   3    2.30    0.80
  -9   8  -3    5.80    1.50
   9  -8   3    2.60    0.70
   9  -8   3    1.20    0.60
  -9  -9   3   -0.20    0.60
  -9  -9   3    0.80    0.60
  -9   9  -3    1.10    0.70
  -9  -9   3    0.00    0.60
   9  -9   3   -0.60    0.80
   9  -9   3    1.50    0.60
 -10  -8  -3    5.00    1.00
 -10  -8  -3    3.80    0.80
 -10   8   3    6.60    1.20
 -10  -8  -3    6.10    1.20
  10  -8  -3    6.20    1.30
  10  -8  -3    6.50    1.10
 -10  -7  -3   36.70    2.30
 -10  -7  -3   38.00    2.10
 -10  -7  -3   41.90    2.30
 -10  -7  -3   41.50    2.40
 -10   7   3   38.30    2.20
  10  -7  -3   35.40    2.10
  10  -7  -3   39.80    2.10
  10  -7  -3   41.30    2.20
 -10  -6  -3    1.30    0.90
 -10  -6  -3    0.80    1.20
 -10   6   3    0.30    0.90
 -10   6   3    2.10    1.40
 -10  -6  -3    2.20    0.90
  10  -6  -3    1.50    0.80
  10   6   3    5.40    3.60
  10  -6  -3    2.80    1.00
  10  -6  -3    2.00    0.80
 -10  -5  -3    3.30    1.10
 -10  -5  -3    2.50    1.00
 -10  -5  -3    4.00    1.10
 -10  -5  -3    1.30    0.70
 -10  -5  -3    2.90    1.10
 -10   5   3    3.80    1.40
 -10   5   3    3.50    1.00
  10  -5  -3    1.90    0.90
  10  -5  -3    2.40    1.10
  10  -5  -3    2.90    0.90
  10   5   3    7.30    2.50
 -10  -4  -3    1.50    0.80
 -10   4   3   -0.60    1.30
 -10  -4  -3    0.60    1.10
 -10  -4  -3    1.10    1.10
 -10   4   3   -1.00    1.00
 -10  -4  -3    0.50    0.90
 -10  -4  -3    1.60    1.00
  10  -4  -3    0.60    0.90
  10  -4  -3    1.50    1.30
  10   4   3    0.90    2.30
  10  -4  -3    0.80    0.80
 -10   3   3  250.37    9.70
 -10  -3  -3  249.58    9.70
 -10   3   3  251.17   10.60
 -10  -3  -3  240.38    9.70
 -10  -3  -3  251.57    9.60
 -10  -3  -3  248.88    9.80
 -10  -3  -3  249.78    9.90
  10  -3  -3  261.87    9.70
  10   3   3  262.17   10.60
  10  -3  -3  261.77    9.50
 -10   2   3    0.80    1.10
 -10  -2  -3    2.10    1.50
 -10  -2  -3    1.00    1.00
 -10  -2  -3    0.50    0.90
 -10   2   3    1.20    1.10
 -10  -2  -3    1.50    1.00
 -10   2   3   -0.40    1.70
 -10   2   3    1.20    1.30
 -10  -2  -3    0.20    1.10
  10  -2  -3    3.90    1.10
  10  -2  -3   -2.20    3.20
  10  -2  -3    1.60    0.90
 -10  -1  -3  120.59    5.10
 -10  -1  -3  117.89    5.40
 -10   1   3  119.59    5.40
 -10   1   3  119.39    5.30
 -10   1   3  125.39    5.40
 -10   1   3  116.59    5.10
 -10  -1  -3  115.39    5.20
 -10  -1  -3  117.79    5.10
  10  -1  -3  128.49    6.20
 -10   0  -3    1.10    1.10
 -10   0  -3    0.40    1.10
 -10   0  -3    2.10    1.30
 -10   0   3    0.20    1.20
 -10   0   3   -1.30    1.20
 -10   0  -3   -0.10    0.90
 -10   0   3   -0.70    0.90
 -10   0   3   -3.20    1.40
 -10   0   3   -0.90    1.10
  10   0  -3   -1.30    2.00
 -10   1  -3  119.49    5.10
 -10  -1   3  113.79    5.20
 -10  -1   3  122.69    5.30
 -10   1  -3  115.29    5.10
 -10   1  -3  122.09    5.30
 -10  -1   3  126.19    5.10
 -10  -1   3  118.99    5.40
 -10   1  -3  122.09    5.40
 -10  -1   3  124.09    5.20
  10  -1   3  114.69    5.00
  10   1  -3  118.59    5.10
  10   1  -3  120.69    6.10
 -10   2  -3    0.30    1.10
 -10   2  -3    1.40    1.10
 -10  -2   3    1.70    1.20
 -10  -2   3    2.70    1.20
 -10   2  -3    1.20    1.40
 -10  -2   3    0.90    1.00
 -10  -2   3    1.60    1.20
 -10  -2   3    1.90    0.90
 -10   2  -3    1.50    1.10
  10   2  -3    1.90    1.90
  10  -2   3    0.50    1.00
 -10  -3   3  248.58    9.50
 -10  -3   3  243.78    9.70
 -10   3  -3  252.47    9.50
 -10   3  -3  247.58    9.70
 -10  -3   3  243.48    9.30
 -10  -3   3  245.08    9.50
 -10  -3   3  248.08    9.60
 -10   3  -3  244.98    9.40
  10  -3   3  257.77    9.50
  10  -3   3  244.28    9.30
  10   3  -3  238.18   10.30
 -10  -4   3   -0.10    1.00
 -10   4  -3    2.90    1.10
 -10  -4   3    0.50    1.00
 -10  -4   3    0.40    1.00
 -10  -4   3    0.80    0.80
 -10   4  -3    0.40    1.10
  10  -4   3    0.30    1.10
  10   4  -3    2.50    2.10
  10  -4   3    0.40    0.90
 -10  -5   3    1.90    0.90
 -10   5  -3    1.10    1.00
 -10  -5   3    1.40    0.70
 -10  -5   3    2.50    1.00
 -10  -5   3    2.30    1.00
 -10   5  -3    0.40    1.10
  10   5  -3    0.60    2.60
  10  -5   3    2.80    0.80
  10  -5   3   -0.10    0.80
  10  -5   3   -0.30    0.90
 -10  -6   3    1.10    1.00
 -10  -6   3    1.20    1.20
 -10  -6   3    1.60    0.90
 -10   6  -3    2.90    1.10
  10  -6   3    1.30    0.70
  10   6  -3    2.40    3.30
  10  -6   3    2.40    0.80
 -10  -7   3   38.00    2.20
 -10   7  -3   39.40    2.30
 -10   7  -3   42.30    2.50
 -10  -7   3   40.60    2.30
 -10  -7   3   36.80    2.10
 -10  -7   3   38.60    2.10
  10  -7   3   42.30    2.30
  10  -7   3   39.30    2.10
  10  -7   3   40.40    2.10
 -10  -8   3    7.20    1.30
 -10  -8   3    5.10    1.00
 -10  -8   3    5.60    1.10
 -10   8  -3    6.10    1.20
  10  -8   3    4.90    1.00
  10  -8   3    4.30    1.00
 -11  -7  -3   16.70    1.30
 -11  -7  -3   15.80    2.30
 -11   7   3   17.10    1.50
 -11  -7  -3   17.90    1.30
 -11  -7  -3   17.10    1.60
  11  -7  -3   18.50    1.50
  11  -7  -3   18.30    1.40
  11  -7  -3   18.10    1.80
 -11  -6  -3    6.20    1.10
 -11  -6  -3    5.40    1.30
 -11  -6  -3    5.50    1.10
 -11  -6  -3    5.70    1.10
  11  -6  -3    4.60    1.10
  11  -6  -3    5.40    1.00
  11  -6  -3    3.70    0.80
 -11  -5  -3    1.20    1.00
 -11  -5  -3    0.60    0.80
 -11   5   3    0.30    0.80
 -11  -5  -3    1.00    0.70
 -11  -5  -3   -1.80    0.90
  11   5   3    1.70    3.30
  11  -5  -3    0.70    1.10
  11  -5  -3    0.90    0.90
  11  -5  -3    1.60    0.70
 -11  -4  -3    1.70    0.90
 -11  -4  -3    1.70    0.80
 -11   4   3    1.40    1.00
 -11   4   3    2.00    1.30
 -11  -4  -3    4.00    1.30
 -11  -4  -3    2.00    0.80
  11  -4  -3    0.90    0.80
  11   4   3    1.60    2.40
  11  -4  -3    0.80    0.90
 -11  -3  -3   13.00    2.30
 -11  -3  -3   10.90    1.60
 -11  -3  -3   16.60    1.70
 -11   3   3   13.90    1.80
 -11  -3  -3   12.50    2.00
 -11   3   3   14.20    2.20
 -11  -3  -3   12.80    1.50
  11  -3  -3   16.70    1.80
  11   3   3   20.80    3.50
  11  -3  -3   13.90    1.50
 -11  -2  -3   -0.20    0.80
 -11  -2  -3    1.60    0.90
 -11   2   3    1.80    1.00
 -11   2   3    3.00    1.30
 -11  -2  -3   -0.10    2.40
 -11   2   3    1.80    1.60
 -11  -2  -3    2.40    1.00
 -11  -2  -3    1.20    1.00
  11  -2  -3    2.30    0.90
  11   2   3    0.70    2.20
 -11   1   3   19.10    2.40
 -11  -1  -3   16.20    2.00
 -11   1   3   17.40    2.30
 -11  -1  -3   18.70    1.70
 -11   1   3   16.90    1.80
 -11  -1  -3   14.50    1.90
 -11  -1  -3   16.30    1.80
 -11   1   3   17.70    2.10
  11  -1  -3   19.30    3.70
  11  -1  -3   17.30    1.70
 -11   0  -3    1.20    1.00
 -11   0  -3   -0.20    1.10
 -11   0   3    0.00    1.10
 -11   0   3    2.90    1.30
 -11   0  -3    0.60    1.10
 -11   0  -3    2.00    0.80
 -11   0   3    0.80    1.10
 -11   0   3   -1.30    1.10
 -11   0   3    0.00    1.30
  11   0  -3    0.10    1.00
  11   0  -3   -3.90    2.50
 -11  -1   3   15.10    2.10
 -11  -1   3   15.50    1.90
 -11   1  -3   20.20    2.00
 -11   1  -3   19.20    2.00
 -11  -1   3   18.40    2.10
 -11   1  -3   17.50    1.80
 -11  -1   3   18.20    1.80
 -11   1  -3   18.10    2.10
 -11  -1   3   18.40    2.00
  11   1  -3   14.90    2.90
  11   1  -3   20.90    2.00
 -11   2  -3    1.50    0.90
 -11  -2   3    0.90    1.00
 -11  -2   3    1.40    1.10
 -11  -2   3    0.70    0.80
 -11  -2   3    2.70    1.10
 -11   2  -3    2.40    1.10
 -11   2  -3    2.60    1.30
 -11  -2   3    3.10    0.90
 -11   2  -3    0.30    1.10
  11   2  -3   -1.50    2.10
  11  -2   3    2.50    1.10
  11  -2   3   -5.40    3.80
 -11  -3   3   14.50    1.80
 -11  -3   3   11.60    1.50
 -11  -3   3   15.30    1.70
 -11   3  -3   13.00    1.90
 -11   3  -3   13.10    1.80
 -11   3  -3   13.00    1.90
 -11  -3   3   15.80    1.90
  11  -3   3   12.70    1.60
  11   3  -3   17.50    3.50
 -11   4  -3    1.50    1.00
 -11   4  -3    2.50    1.00
 -11  -4   3    1.60    0.90
 -11  -4   3    1.80    0.70
 -11  -4   3    0.90    0.80
 -11  -4   3    1.50    0.90
  11  -4   3    1.70    1.20
  11  -4   3    1.70    0.80
  11  -4   3    1.30    0.80
  11   4  -3    1.40    2.40
 -11   5  -3    0.20    1.00
 -11   5  -3   -0.80    0.80
 -11  -5   3    0.80    0.70
 -11  -5   3    1.20    0.90
 -11  -5   3    0.30    0.80
 -11  -5   3   -0.70    0.90
  11   5  -3    0.20    3.20
  11  -5   3    0.30    0.90
  11  -5   3    0.30    0.70
  11  -5   3    0.30    0.70
 -11  -6   3    6.00    1.30
 -11   6  -3    3.90    0.90
 -11  -6   3    5.00    1.20
 -11  -6   3    6.00    1.00
 -11  -6   3    4.90    1.20
 -11   6  -3    5.10    1.20
  11  -6   3    6.40    1.20
  11  -6   3    6.30    1.20
  11  -6   3    4.10    0.90
  11   6  -3    6.10    1.30
 -11  -7   3   18.80    1.50
 -11  -7   3   19.40    1.40
 -11  -7   3   19.20    1.40
 -11   7  -3   18.00    1.40
  11  -7   3   19.20    1.40
  11  -7   3   18.70    1.60
  11  -7   3   18.50    1.40
 -12  -6  -3   10.60    1.20
 -12   6   3   12.20    1.20
 -12  -6  -3   10.50    1.40
  12  -6  -3   11.40    1.50
  12  -6  -3   13.90    1.10
 -12   5   3   16.30    1.50
 -12  -5  -3   17.00    1.30
 -12  -5  -3   16.20    1.40
 -12  -5  -3   17.40    1.50
 -12  -5  -3   17.50    2.40
  12  -5  -3   16.90    1.30
  12  -5  -3   14.00    1.70
 -12  -4  -3    3.20    0.90
 -12  -4  -3    5.10    1.10
 -12   4   3    3.60    0.90
 -12  -4  -3    3.30    0.80
 -12  -4  -3    5.20    1.40
  12  -4  -3    3.20    1.20
  12  -4  -3    4.60    1.10
 -12  -3  -3   30.90    2.40
 -12  -3  -3   28.40    2.20
 -12   3   3   30.80    3.10
 -12  -3  -3   30.80    2.30
 -12   3   3   36.70    3.30
 -12  -3  -3   30.00    2.00
  12   3   3   43.80    4.40
 -12  -2  -3    0.70    0.90
 -12  -2  -3    0.10    0.70
 -12  -2  -3    0.00    0.80
 -12   2   3   -1.20    1.20
 -12  -2  -3    0.00    0.70
 -12   2   3    0.30    0.90
  12   2   3    2.30    1.30
  12   2   3    2.40    2.60
  12  -2  -3   -0.10    0.80
 -12  -1  -3  115.79    4.90
 -12  -1  -3  120.29    5.00
 -12  -1  -3  118.39    5.20
 -12   1   3  115.39    5.10
 -12  -1  -3  124.29    5.00
  12  -1  -3  113.89    4.90
  12   1   3  131.39    6.70
 -12   0  -3   -0.20    0.90
 -12   0   3    0.10    1.10
 -12   0  -3    0.30    0.70
 -12   0   3    1.50    1.10
 -12   0  -3   -0.10    0.90
 -12   0   3    0.20    1.20
 -12   0   3   -0.30    1.00
 -12   0  -3    0.70    0.90
  12   0   3    5.70    3.10
  12   0  -3    0.30    0.90
  12   0  -3    3.70    3.30
 -12  -1   3  122.59    5.10
 -12   1  -3  121.09    5.10
 -12   1  -3  126.59    5.20
 -12   1  -3  119.49    5.10
 -12  -1   3  120.79    5.00
 -12  -1   3  118.29    5.30
 -12  -1   3  123.89    5.20
 -12   1  -3  120.09    5.30
  12   1  -3  127.79    5.70
  12   1  -3  140.39    6.90
  12  -1   3  127.59    7.80
 -12   2  -3    0.40    0.90
 -12  -2   3    1.20    0.70
 -12   2  -3    0.20    0.90
 -12  -2   3   -0.30    0.90
 -12   2  -3   -0.90    1.00
  12   2  -3    3.60    2.90
 -12   3  -3   27.40    2.10
 -12  -3   3   31.10    2.10
 -12  -3   3   26.00    2.60
 -12  -3   3   31.00    1.90
 -12   3  -3   32.80    2.20
 -12  -3   3   28.60    2.00
  12   3  -3   28.50    4.40
  12  -3   3   24.70    2.10
 -12  -4   3    7.10    1.30
 -12   4  -3    2.80    0.90
 -12  -4   3    4.50    1.00
 -12  -4   3    3.60    0.90
 -12   4  -3    3.40    1.00
 -12  -4   3    3.10    0.70
  12  -4   3    5.70    1.40
  12  -4   3    2.90    0.70
 -12  -5   3   16.80    1.40
 -12   5  -3   17.00    1.60
 -12  -5   3   18.60    1.50
 -12  -5   3   14.50    1.20
 -12  -5   3   16.00    1.50
 -12   5  -3   16.60    2.00
  12  -5   3   15.00    1.30
  12   5  -3   16.30    1.50
  12  -5   3   15.30    2.00
  12  -5   3   15.30    1.70
 -12   6  -3   10.40    1.20
 -12  -6   3   11.70    1.20
  12  -6   3   11.80    1.30
  12  -6   3    8.60    1.50
  12  -6   3   10.20    1.10
 -13  -5  -3   32.20    1.80
 -13   5   3   30.00    1.70
 -13  -5  -3   33.10    1.60
  13  -5  -3   31.20    1.60
 -13  -4  -3    0.60    0.50
 -13  -4  -3   -1.00    0.70
 -13  -4  -3   -1.20    0.60
 -13   4   3   -0.40    0.60
  13  -4  -3    0.50    0.50
 -13  -3  -3    2.50    0.90
 -13   3   3    1.70    0.70
 -13  -3  -3    4.70    1.20
 -13  -3  -3    2.70    0.90
  13  -3  -3    2.70    0.60
 -13  -2  -3   15.70    1.30
 -13  -2  -3   13.60    1.30
 -13  -2  -3   14.50    1.40
 -13  -2  -3   15.70    1.60
 -13   2   3   17.20    1.60
  13  -2  -3   14.40    1.30
 -13  -1  -3   -0.30    0.70
 -13  -1  -3   -0.30    0.70
 -13   1   3   -0.60    0.70
 -13   1   3    0.60    1.20
 -13  -1  -3   -0.10    0.80
 -13  -1  -3    0.00    0.70
  13   1   3   -1.10    0.80
  13  -1  -3   -0.20    0.70
 -13   0  -3   -0.40    0.80
 -13   0  -3    1.40    0.80
 -13   0  -3   -0.10    0.80
 -13   0   3   -0.20    0.80
 -13   0   3    1.40    1.00
 -13   0  -3   -0.70    0.80
 -13   0   3   -1.90    1.10
  13   0  -3    0.10    0.80
  13   0   3   -0.20    0.70
 -13   1  -3    0.00    0.80
 -13  -1   3    2.30    1.00
 -13  -1   3   -0.40    0.80
 -13  -1   3   -1.20    1.00
 -13   1  -3   -0.20    1.00
 -13   1  -3   -0.20    0.70
 -13   1  -3    0.90    0.70
 -13  -1   3    0.20    0.80
  13   1  -3   -0.70    1.10
  13  -1   3    0.00    0.70
 -13  -2   3   18.50    1.70
 -13   2  -3   13.70    1.50
 -13  -2   3   13.50    1.40
 -13  -2   3   16.80    1.60
 -13   2  -3   16.20    1.60
 -13  -2   3   13.10    1.60
  13  -2   3   18.80    1.80
 -13  -3   3    2.60    0.90
 -13  -3   3    3.00    0.80
 -13   3  -3    1.70    0.90
 -13   3  -3    2.00    0.70
 -13  -3   3    2.10    0.60
 -13  -3   3    3.10    0.80
  13  -3   3    2.80    0.60
 -13  -4   3    0.70    0.80
 -13  -4   3    0.40    0.70
 -13   4  -3   -0.60    0.60
 -13  -4   3    0.70    0.60
 -13  -4   3   -0.60    0.70
 -13   4  -3   -0.60    1.10
  13  -4   3    0.90    0.50
 -13  -5   3   32.60    1.70
 -13  -5   3   29.60    1.80
 -13   5  -3   30.90    2.10
  13   5  -3   29.80    1.80
  13  -5   3   34.20    2.10
 -14   3   3   12.50    1.60
 -14  -3  -3   15.50    1.10
  14  -3  -3   18.20    1.40
 -14  -2  -3    0.30    0.60
 -14  -2  -3   -0.20    0.60
 -14   2   3    0.00    0.60
  14  -2  -3   -1.00    0.50
  14  -2  -3    0.20    0.90
 -14   1   3   19.80    1.40
 -14  -1  -3   19.90    1.40
 -14  -1  -3   19.80    1.40
 -14  -1  -3   14.80    2.00
  14  -1  -3   20.30    1.40
  14  -1  -3   18.50    1.30
 -14   0  -3   -0.40    0.60
 -14   0   3   -1.10    0.60
 -14   0  -3   -1.00    0.70
 -14   0  -3    1.00    1.00
  14   0  -3    0.30    0.90
  14   0   3    0.90    1.10
 -14   1  -3   19.00    1.70
 -14  -1   3   20.80    1.60
 -14   1  -3   22.30    2.10
  14  -1   3   22.20    1.40
 -14  -2   3    1.00    0.70
 -14  -2   3    1.30    0.60
 -14   2  -3    0.60    0.60
 -14   2  -3    1.10    0.90
  14  -2   3    0.30    0.50
 -14   3  -3   15.80    1.20
 -14  -3   3   11.80    1.50
  14   3  -3   17.30    1.40
  14  -3   3   20.40    1.70
   0 -11  -4    0.10    0.60
   0 -11  -4   -0.60    0.70
   0 -11  -4   -0.20    0.70
   0 -11  -4   -0.60    0.70
   0 -11  -4    0.30    0.70
   0 -11  -4   -2.50    2.40
   0 -10  -4   98.49    4.50
   0 -10  -4  102.59    4.50
   0 -10  -4   98.99    4.50
   0 -10  -4  100.49    4.70
   0 -10  -4  102.19    4.50
   0 -10  -4  103.19    4.50
   0  10   4  107.19    5.80
   0 -10  -4   98.99    5.40
   0  -9  -4    0.50    0.90
   0  -9  -4   -0.30    1.80
   0  -9  -4    0.30    0.90
   0  -9  -4   -0.70    0.90
   0  -9  -4    0.50    1.00
   0  -9  -4    0.80    1.10
   0  -9  -4   -0.30    1.00
   0  -8  -4  174.68    7.00
   0  -8  -4  166.78    6.90
   0  -8  -4  169.08    7.40
   0  -8  -4  169.48    7.10
   0  -8  -4  163.38    6.70
   0  -8  -4  173.28    7.00
   0  -8  -4  166.38    6.70
   0   7   4   -3.00    3.20
   0  -7  -4    1.80    1.40
   0  -7  -4    1.00    0.80
   0  -7  -4    0.00    1.20
   0  -7  -4   -0.90    1.10
   0  -7  -4    0.40    1.20
   0  -7  -4   -0.30    0.60
   0  -7  -4    1.70    1.40
   0  -7  -4   -0.30    1.80
   0  -7  -4    6.50    2.20
   0  -7  -4   -0.30    1.30
   0  -6  -4   82.79    4.00
   0  -6  -4   83.79    3.50
   0  -6  -4   78.09    3.70
   0   6   4   75.99    4.80
   0  -6  -4   77.39    3.40
   0  -5  -4    0.50    0.80
   0   5   4    0.10    1.10
   0  -5  -4    0.70    1.00
   0  -5  -4    0.30    0.80
   0  -5  -4    1.70    0.80
   0  -4  -4  121.59    4.60
   0   4   4  120.59    5.00
   0   4   4  117.39    5.10
   0  -4  -4  127.89    5.00
   0  -4  -4  122.49    4.80
   0  -3  -4   -2.20    1.00
   0   3   4   -1.00    0.40
   0  -3  -4   -1.10    0.40
   0   3   4   -1.10    0.60
   0  -3  -4   -1.00    0.30
   0   2   4  197.08    7.30
   0  -2  -4  204.58    7.20
   0  -2  -4  199.98    7.30
   0   2   4  199.98    7.30
   0  -1  -4   -0.90    0.20
   0  -1  -4   -1.10    0.20
   0   1   4   -1.30    0.30
   0   1   4   -0.90    0.20
   0   0  -4   50.39    2.00
   0   0   4   53.09    2.00
   0   0  -4   46.60    2.00
   0   0   4   51.29    2.10
   0   1  -4   -1.20    0.50
   0  -1   4   -0.90    0.20
   0  -1   4   -1.50    0.30
   0   1  -4   -0.90    0.20
   0   1  -4   -0.90    0.20
   0  -2   4  198.38    6.90
   0  -2   4  200.08    6.90
   0   2  -4  189.38    7.10
   0  -2   4  196.68    6.90
   0   2  -4  174.28    7.20
   0  -2   4  199.08    7.40
   0  -3   4   -1.20    0.20
   0   3  -4   -1.00    0.70
   0   3  -4   -0.80    0.50
   0  -3   4   -0.80    0.30
   0   4  -4  125.79    5.00
   0  -4   4  127.89    5.20
   0   4  -4  126.99    5.50
   0  -4   4  130.89    4.80
   0  -5   4    0.40    0.80
   0  -5   4   -1.70    1.10
   0  -5   4   -0.80    0.40
   0   5  -4    0.60    1.00
   0   5  -4   -0.50    1.30
   0   6  -4   78.29    4.90
   0  -6   4   79.19    3.40
   0  -6   4   73.79    3.20
   0  -6   4   73.79    3.80
   0  -7   4    0.70    1.30
   0  -7   4    1.50    1.30
   0  -7   4   -1.90    1.60
   0  -7   4   -2.50    1.30
   0  -7   4   -0.70    0.90
   0   7  -4    1.60    2.70
   0  -7   4    0.30    0.70
   0  -7   4   -0.20    1.30
   0  -7   4    1.70    1.50
   0  -8   4  167.58    6.90
   0  -8   4  176.88    7.00
   0  -8   4  173.58    7.10
   0  -8   4  145.99    8.70
   0  -8   4  167.78    6.70
   0  -8   4  169.28    6.70
   0  -8   4  172.28    7.10
   0  -9   4   -0.40    1.00
   0  -9   4    0.30    1.30
   0  -9   4    0.80    1.00
   0  -9   4    1.30    1.80
   0  -9   4    0.20    0.90
   0  -9   4    0.50    0.90
   0  -9   4   -0.10    1.10
   0 -10   4   95.49    4.30
   0 -10   4   87.89    4.50
   0 -10   4   98.79    5.40
   0 -10   4   97.59    4.20
   0 -10   4  101.69    4.50
   0 -10   4  103.59    4.50
   0 -11   4    0.30    1.00
   0 -11   4    0.20    0.60
   0 -11   4   -0.60    2.70
   0  11  -4   -0.60    0.80
   0 -11   4    0.20    0.80
   0 -11   4   -0.80    0.70
  -1 -11  -4    0.10    0.70
  -1 -11  -4    0.00    0.70
  -1 -11  -4   -0.30    0.70
  -1 -11  -4    0.40    0.70
  -1 -11  -4    0.00    0.60
  -1 -11  -4    0.00    2.20
   1 -11  -4    0.80    0.60
   1 -11  -4    4.30    2.70
   1 -11  -4    0.50    0.90
   1 -11  -4    0.20    0.70
   1 -11  -4   -0.50    0.60
  -1 -10  -4    6.90    1.40
  -1 -10  -4    8.40    1.50
  -1 -10  -4    5.80    2.10
  -1 -10  -4    5.20    1.00
  -1 -10  -4    6.80    1.60
  -1 -10  -4    6.50    1.30
   1 -10  -4    3.50    1.10
   1 -10  -4    5.20    1.40
   1 -10  -4    4.60    1.10
   1 -10  -4    5.70    1.40
   1 -10  -4    4.30    1.00
   1 -10  -4    1.40    2.20
   1 -10  -4    7.10    1.40
  -1  -9  -4    0.70    1.00
  -1  -9  -4    0.40    1.00
  -1  -9  -4    0.20    1.20
  -1  -9  -4    0.80    1.10
  -1  -9  -4   -0.10    0.90
  -1  -9  -4    2.90    2.00
  -1  -9  -4    0.70    1.10
   1  -9  -4    0.00    1.30
   1  -9  -4    0.80    0.90
   1  -9  -4    0.30    1.00
   1  -9  -4    1.90    1.10
   1  -9  -4   -1.10    1.90
   1  -9  -4    2.00    1.00
   1  -9  -4    0.10    1.10
   1  -9  -4    2.10    1.20
  -1  -8  -4    7.60    1.50
  -1  -8  -4    9.10    2.10
  -1  -8  -4   13.60    2.10
  -1  -8  -4   17.60    2.70
  -1  -8  -4    9.30    2.00
  -1  -8  -4    8.90    1.80
  -1  -8  -4    8.10    1.80
  -1  -8  -4    7.60    1.40
   1  -8  -4    8.00    1.80
   1  -8  -4   10.00    2.00
   1  -8  -4    6.70    1.40
   1  -8  -4    8.60    2.00
   1  -8  -4    5.20    1.60
   1  -8  -4    8.70    1.90
   1  -8  -4    9.40    1.50
   1  -8  -4   11.70    2.30
   1  -8  -4    5.40    1.80
  -1  -7  -4   15.70    3.20
  -1  -7  -4   22.20    1.60
  -1  -7  -4   21.60    2.20
  -1  -7  -4   18.50    2.20
  -1  -7  -4   24.70    2.20
  -1  -7  -4   19.30    2.50
  -1   7   4   23.30    5.70
  -1  -7  -4   21.30    2.20
  -1  -7  -4   18.80    1.50
   1  -7  -4   19.70    2.40
   1  -7  -4   21.40    1.70
   1  -7  -4   21.00    2.30
   1  -7  -4   21.50    2.40
   1  -7  -4   17.90    2.50
   1  -7  -4   22.50    1.60
   1  -7  -4   24.90    2.40
   1   7   4   26.60    5.80
   1  -7  -4   22.00    2.00
   1  -7  -4   21.00    2.30
  -1  -6  -4    0.30    0.60
  -1  -6  -4   -2.10    1.60
  -1  -6  -4    1.50    1.90
  -1   6   4    0.70    1.80
  -1  -6  -4    1.30    1.20
  -1  -6  -4    1.10    0.80
   1  -6  -4    0.90    0.80
   1  -6  -4   -2.20    1.10
   1  -6  -4    2.90    1.00
   1  -6  -4    1.40    1.70
   1  -6  -4    0.30    0.50
   1   6   4    1.70    2.00
  -1   5   4   17.50    2.30
  -1  -5  -4   20.20    1.20
  -1  -5  -4   17.50    1.80
  -1  -5  -4   20.80    1.50
   1  -5  -4   19.00    1.80
   1  -5  -4   17.20    1.60
   1   5   4   19.00    2.30
   1  -5  -4   20.50    1.50
   1  -5  -4   19.40    1.90
   1  -5  -4   18.10    1.10
  -1  -4  -4    8.50    1.00
  -1  -4  -4    9.50    1.50
  -1   4   4    9.40    1.30
  -1  -4  -4    8.00    0.80
   1  -4  -4    8.70    0.70
   1  -4  -4    9.60    1.30
   1  -4  -4    8.30    1.40
   1   4   4    7.50    1.40
   1   4   4   12.20    1.70
  -1  -3  -4  373.56   13.50
  -1   3   4  394.16   13.70
  -1  -3  -4  375.86   13.80
  -1  -3  -4  387.06   13.50
  -1  -3  -4  384.06   13.50
  -1   3   4  380.36   13.80
   1   3   4  373.66   13.70
   1   3   4  325.07   13.80
   1  -3  -4  384.96   13.80
   1  -3  -4  353.46   13.60
   1   3   4  389.56   13.60
   1  -3  -4  400.26   13.80
   1  -3  -4  414.86   13.50
  -1  -2  -4 1010.00   34.00
  -1   2   4  962.80   34.10
  -1  -2  -4  923.11   34.10
  -1  -2  -4  978.20   34.10
  -1   2   4 1002.40   34.30
   1  -2  -4  989.90   34.10
   1  -2  -4  975.00   34.10
   1  -2  -4  999.90   34.20
   1   2   4  979.60   34.20
   1   2   4  936.21   34.20
  -1  -1  -4  238.98    9.40
  -1  -1  -4  264.37    9.40
  -1   1   4  275.27    9.50
  -1   1   4  275.87    9.20
  -1  -1  -4  277.97    9.40
   1  -1  -4  255.47    9.40
   1   1   4  249.18    9.40
   1  -1  -4  261.17    9.30
   1   1   4  272.97    9.40
   1  -1  -4  250.97    9.20
  -1   0   4  547.45   19.20
  -1   0   4  591.94   19.30
  -1   0  -4  538.25   19.30
  -1   0  -4  526.45   19.30
   1   0   4  523.35   19.30
   1   0   4  535.35   19.30
   1   0  -4  535.45   19.10
   1   0  -4  588.64   19.30
  -1  -1   4  275.57    9.40
  -1   1  -4  250.77    9.50
  -1  -1   4  275.27    9.60
  -1  -1   4  278.07    9.40
  -1   1  -4  266.77    9.60
   1   1  -4  262.87    9.50
   1  -1   4  263.77    9.70
   1  -1   4  266.97    9.50
   1   1  -4  260.37    9.40
   1   1  -4  253.97    9.50
  -1   2  -4  981.40   34.50
  -1  -2   4 1016.80   34.40
  -1  -2   4 1019.80   34.30
  -1  -2   4 1000.50   34.80
   1  -2   4  981.30   34.90
   1   2  -4  961.90   34.50
   1   2  -4  901.01   34.70
   1  -2   4  985.40   34.50
   1  -2   4 1025.80   34.40
  -1   3  -4  385.66   13.80
  -1  -3   4  370.76   14.00
  -1   3  -4  383.26   14.20
  -1  -3   4  385.06   13.70
   1  -3   4  420.76   13.70
   1  -3   4  390.56   13.70
   1   3  -4  354.36   14.10
   1   3  -4  399.96   13.90
  -1  -4   4    6.90    1.40
  -1   4  -4    9.80    1.40
  -1   4  -4    7.30    1.50
  -1  -4   4    9.90    0.80
   1  -4   4    9.60    0.80
   1   4  -4    9.40    1.40
   1   4  -4    8.40    1.50
   1  -4   4    7.20    1.50
   1  -4   4    8.10    0.90
  -1  -5   4   17.60    1.80
  -1  -5   4   21.70    1.50
  -1  -5   4   18.60    1.20
  -1   5  -4   19.40    3.10
   1  -5   4   18.10    2.10
   1  -5   4   20.00    1.80
   1   5  -4   22.30    2.50
   1   5  -4   15.80    2.10
   1  -5   4   21.50    1.20
   1  -5   4   20.00    1.40
  -1   6  -4    0.10    1.80
  -1  -6   4    0.90    0.60
  -1  -6   4   -0.90    1.20
  -1  -6   4    1.00    0.80
   1  -6   4    4.30    1.30
   1   6  -4   -0.40    1.70
   1  -6   4    0.40    0.90
   1  -6   4   -0.60    1.50
   1  -6   4    0.80    0.60
   1  -6   4   -0.40    1.30
  -1  -7   4   27.50    2.10
  -1  -7   4   16.30    2.40
  -1  -7   4   23.10    2.40
  -1  -7   4   19.80    2.60
  -1  -7   4   20.70    1.80
  -1  -7   4   18.20    2.40
  -1   7  -4   24.10    5.40
  -1  -7   4   18.80    1.60
  -1  -7   4   20.00    2.30
   1   7  -4   24.80    5.30
   1  -7   4   18.70    2.70
   1  -7   4   17.50    2.90
   1  -7   4   23.70    2.30
   1  -7   4   21.00    3.00
   1  -7   4   21.80    1.60
   1  -7   4   21.30    2.60
   1  -7   4   20.50    2.60
   1  -7   4   21.70    1.90
  -1  -8   4   10.60    2.00
  -1  -8   4    9.50    2.10
  -1  -8   4   13.80    2.10
  -1  -8   4    7.20    1.90
  -1  -8   4    9.10    1.90
  -1  -8   4    8.90    1.80
  -1  -8   4    9.70    2.20
  -1  -8   4    7.20    1.40
   1  -8   4   10.80    2.10
   1  -8   4   11.70    2.30
   1  -8   4    8.60    1.70
   1  -8   4    8.50    1.50
   1  -8   4    8.20    2.00
   1  -8   4   10.20    1.50
   1  -8   4    8.70    3.50
  -1  -9   4    2.60    1.10
  -1  -9   4    0.90    1.10
  -1  -9   4    1.50    1.00
  -1  -9   4    1.10    1.00
  -1  -9   4   -0.20    2.00
  -1  -9   4    0.90    1.90
  -1  -9   4   -0.50    1.10
   1  -9   4    0.70    1.30
   1  -9   4    2.40    2.20
   1  -9   4    1.30    1.00
   1  -9   4   -0.20    1.10
   1  -9   4    2.00    1.20
   1  -9   4   -0.20    1.10
  -1 -10   4    7.50    1.90
  -1 -10   4    4.20    1.00
  -1 -10   4    7.20    1.50
  -1 -10   4    6.10    1.50
  -1 -10   4    4.00    2.10
  -1 -10   4    4.70    1.30
   1 -10   4    4.00    1.10
   1 -10   4    7.40    1.80
   1 -10   4    5.80    1.40
   1 -10   4    8.40    1.60
   1 -10   4    4.80    2.60
   1 -10   4    5.40    1.60
   1 -10   4    6.40    1.50
  -1 -11   4    0.10    0.70
  -1  11  -4   -0.50    0.70
  -1 -11   4    0.80    0.70
  -1 -11   4   -0.30    2.50
  -1 -11   4   -0.60    0.70
  -1 -11   4   -0.80    0.90
  -1 -11   4    0.70    1.40
   1 -11   4   -0.20    1.00
   1 -11   4    0.00    0.60
   1 -11   4    1.30    0.80
   1  11  -4   -0.20    0.70
  -2 -11  -4   26.30    2.10
  -2 -11  -4   37.80    3.70
  -2 -11  -4   34.70    2.00
  -2 -11  -4   32.90    2.20
  -2 -11  -4   30.30    1.80
  -2 -11  -4   30.20    1.90
   2 -11  -4   32.00    1.90
   2 -11  -4   29.40    2.00
   2 -11  -4   27.90    1.80
   2 -11  -4   31.70    1.90
  -2 -10  -4   28.50    2.20
  -2 -10  -4   36.40    2.60
  -2 -10  -4   33.80    3.30
  -2 -10  -4   36.20    2.40
   2 -10  -4   29.30    2.20
   2 -10  -4   34.30    5.40
   2 -10  -4   32.70    2.40
   2 -10  -4   35.90    2.40
   2 -10  -4   31.40    2.20
   2 -10  -4   30.20    3.10
  -2  -9  -4  109.79    4.80
  -2  -9  -4  106.19    5.50
  -2  -9  -4  107.19    4.80
  -2  -9  -4  106.39    4.80
  -2  -9  -4  104.99    4.80
  -2  -9  -4  107.29    4.70
  -2  -9  -4   90.29    4.70
  -2  -9  -4  106.99    4.80
   2  -9  -4  106.09    4.80
   2  -9  -4  102.29    4.80
   2  -9  -4  105.19    4.80
   2  -9  -4  103.49    4.80
   2  -9  -4  103.89    5.30
   2  -9  -4  102.89    4.80
   2  -9  -4  107.89    5.60
   2  -9  -4  108.39    4.90
   2  -9  -4  114.59    4.80
  -2  -8  -4   30.30    2.40
  -2  -8  -4   30.40    2.60
  -2  -8  -4   30.50    2.40
  -2  -8  -4   32.30    2.00
  -2  -8  -4   25.00    2.00
  -2  -8  -4   35.40    2.60
  -2  -8  -4   31.70    2.90
  -2  -8  -4   30.70    2.90
   2  -8  -4   29.90    2.40
   2  -8  -4   34.50    2.60
   2  -8  -4   30.10    2.30
   2  -8  -4   26.50    2.60
   2  -8  -4   29.80    2.50
   2  -8  -4   33.70    2.10
   2  -8  -4   32.80    3.20
   2  -8  -4   32.90    2.40
   2  -8  -4   29.80    2.10
  -2  -7  -4   24.10    2.40
  -2  -7  -4   19.20    2.30
  -2  -7  -4   22.10    2.50
  -2  -7  -4   24.40    1.70
  -2  -7  -4   23.60    1.70
  -2  -7  -4   20.60    2.80
  -2  -7  -4   29.40    2.30
  -2   7   4   22.00    7.10
  -2  -7  -4   24.90    2.40
   2  -7  -4   23.70    2.60
   2   7   4   18.10    4.10
   2  -7  -4   26.40    1.90
   2  -7  -4   20.90    2.30
   2  -7  -4   21.90    1.70
   2  -7  -4   23.50    2.30
   2  -7  -4   22.20    2.50
   2  -7  -4   27.50    2.40
   2  -7  -4   25.00    1.90
   2  -7  -4   23.40    2.40
  -2  -6  -4    7.60    1.70
  -2  -6  -4   10.00    1.60
  -2  -6  -4   10.00    2.40
  -2   6   4    8.00    2.30
  -2  -6  -4    8.50    1.40
  -2  -6  -4    8.70    1.00
  -2  -6  -4   10.90    2.10
   2  -6  -4    9.60    1.40
   2   6   4    9.70    2.20
   2  -6  -4   11.40    2.10
   2  -6  -4   12.80    2.00
   2  -6  -4   14.80    2.40
   2  -6  -4    9.40    1.10
   2  -6  -4   10.50    2.90
   2  -6  -4   11.90    2.30
   2  -6  -4    8.40    2.00
   2  -6  -4    5.80    1.40
   2  -6  -4   10.50    2.50
  -2  -5  -4   27.30    1.60
  -2  -5  -4   27.30    2.10
  -2   5   4   29.00    2.60
  -2  -5  -4   26.30    1.70
   2  -5  -4   28.40    1.80
   2  -5  -4   28.60    1.50
   2   5   4   27.30    1.80
   2  -5  -4   26.80    1.90
   2  -5  -4   26.90    2.30
   2  -5  -4   28.90    2.30
   2   5   4   28.90    2.50
   2   5   4   25.90    2.80
  -2  -4  -4   34.30    2.10
  -2   4   4   30.10    2.10
  -2  -4  -4   32.20    1.50
   2   4   4   31.90    2.30
   2  -4  -4   31.00    1.90
   2   4   4   30.60    2.20
   2  -4  -4   31.60    1.50
   2  -4  -4   32.60    2.20
  -2   3   4  437.16   15.70
  -2  -3  -4  438.96   15.60
  -2  -3  -4  459.85   15.50
  -2  -3  -4  425.96   15.80
   2   3   4  416.06   15.90
   2  -3  -4  441.96   15.80
   2  -3  -4  439.06   15.70
   2  -3  -4  446.96   15.80
   2  -3  -4  456.75   15.50
   2   3   4  413.46   15.60
  -2  -2  -4   51.99    2.10
  -2  -2  -4   58.19    2.30
  -2   2   4   54.79    2.20
   2  -2  -4   53.99    2.30
   2   2   4   50.29    2.40
   2  -2  -4   54.69    2.10
   2  -2  -4   50.29    2.30
   2   2   4   53.69    2.60
  -2   1   4 1386.66   46.00
  -2  -1  -4 1307.47   45.90
  -2   1   4 1306.07   45.70
  -2  -1  -4 1333.17   45.90
   2  -1  -4 1227.28   45.80
   2  -1  -4 1245.68   45.90
   2   1   4 1351.16   45.90
   2  -1  -4 1311.97   45.70
   2   1   4 1345.17   46.00
  -2   0   4    1.70    0.50
  -2   0   4    2.80    0.40
  -2   0  -4    2.10    0.50
  -2   0  -4    2.60    0.60
   2   0   4    2.50    0.50
   2   0   4    2.40    0.60
   2   0  -4    2.30    0.50
   2   0  -4    1.30    0.50
   2   0  -4    2.00    0.50
  -2   1  -4 1420.76   47.50
  -2  -1   4 1288.57   47.20
  -2   1  -4 1418.46   47.40
  -2  -1   4 1554.54   47.30
   2   1  -4 1292.27   47.20
   2  -1   4 1254.07   47.30
   2   1  -4 1254.47   47.40
   2   1  -4 1385.06   47.40
   2   1  -4 1339.57   47.40
   2  -1   4 1350.56   47.60
  -2  -2   4   50.59    2.00
  -2  -2   4   51.19    2.00
  -2   2  -4   50.29    2.20
   2   2  -4   53.59    2.20
   2  -2   4   49.10    2.20
   2  -2   4   48.40    1.90
   2   2  -4   51.69    1.90
   2   2  -4   49.30    2.30
  -2   3  -4  434.06   15.70
  -2  -3   4  442.96   15.90
  -2   3  -4  435.86   16.10
  -2  -3   4  444.76   15.60
   2  -3   4  433.46   15.70
   2   3  -4  430.26   16.10
   2   3  -4  431.66   15.80
   2  -3   4  471.25   15.50
  -2   4  -4   31.30    2.00
  -2  -4   4   32.50    1.50
  -2  -4   4   34.70    2.10
  -2   4  -4   30.20    2.30
   2  -4   4   32.30    2.40
   2   4  -4   30.30    2.00
   2  -4   4   33.00    1.80
   2   4  -4   33.40    2.60
   2  -4   4   31.50    1.50
  -2   5  -4   25.90    2.80
  -2  -5   4   24.70    1.90
  -2  -5   4   25.10    1.40
  -2  -5   4   26.10    1.70
   2   5  -4   29.90    2.30
   2  -5   4   28.70    2.00
   2  -5   4   27.00    2.10
   2  -5   4   31.10    1.90
   2   5  -4   29.60    2.90
   2  -5   4   27.10    2.40
   2  -5   4   24.60    1.40
  -2  -6   4    8.80    1.20
  -2  -6   4   10.90    2.20
  -2   6  -4    7.80    2.30
  -2  -6   4   14.00    1.70
  -2  -6   4    6.50    1.40
  -2  -6   4   16.50    3.90
  -2  -6   4   15.90    2.60
  -2  -6   4   10.40    1.00
   2   6  -4    9.00    2.00
   2  -6   4    7.30    1.10
   2  -6   4    9.60    2.20
   2  -6   4    9.70    2.50
   2  -6   4    7.80    1.70
   2  -6   4   10.80    1.60
   2   6  -4    7.90    2.10
   2  -6   4    8.30    2.20
  -2  -7   4   26.10    1.80
  -2  -7   4   18.20    2.40
  -2  -7   4   26.50    2.40
  -2  -7   4   24.30    2.40
  -2  -7   4   22.80    2.20
  -2   7  -4   21.70    4.40
  -2  -7   4   26.00    2.10
  -2  -7   4   22.20    1.60
  -2  -7   4   21.90    2.30
   2  -7   4   25.40    2.80
   2  -7   4   22.90    1.70
   2  -7   4   26.50    2.60
   2  -7   4   18.90    3.40
   2  -7   4   25.10    2.10
   2   7  -4   27.70    6.20
   2  -7   4   25.10    2.40
   2  -7   4   20.80    2.40
   2  -7   4   29.20    2.90
   2  -7   4   27.20    2.10
  -2  -8   4   32.70    2.50
  -2  -8   4   30.50    2.00
  -2  -8   4   30.60    2.60
  -2  -8   4   26.40    2.90
  -2  -8   4   27.60    2.30
  -2  -8   4   28.70    2.30
  -2  -8   4   30.30    2.00
  -2  -8   4   34.70    2.60
   2  -8   4   21.50    3.20
   2  -8   4   32.50    2.30
   2  -8   4   31.30    2.60
   2  -8   4   28.80    2.60
   2  -8   4   30.20    3.30
   2  -8   4   32.50    2.80
   2  -8   4   33.40    2.50
   2  -8   4   32.60    2.10
  -2  -9   4  110.59    4.70
  -2  -9   4  109.59    4.90
  -2  -9   4  110.69    4.70
  -2  -9   4  107.09    4.80
  -2  -9   4  105.09    4.80
  -2  -9   4  107.49    4.80
  -2  -9   4  104.59    5.50
  -2  -9   4   94.49    4.80
  -2   9  -4  107.79    4.70
   2  -9   4   85.29    4.90
   2  -9   4  110.49    5.10
   2  -9   4  102.59    4.80
   2  -9   4  109.89    4.70
   2  -9   4  109.49    5.40
   2  -9   4  105.59    4.90
   2  -9   4  112.59    5.90
   2  -9   4  107.59    4.80
  -2 -10   4   30.80    2.20
  -2 -10   4   33.60    2.10
  -2  10  -4   31.50    2.10
  -2 -10   4   39.50    3.60
  -2 -10   4   30.90    2.20
   2 -10   4   36.80    2.30
   2 -10   4   29.10    2.30
   2 -10   4   38.10    2.70
   2 -10   4   25.60    4.50
  -2 -11   4   29.70    2.00
  -2 -11   4   33.80    2.00
  -2 -11   4   30.80    3.80
  -2 -11   4   30.20    2.00
  -2  11  -4   35.50    1.90
  -2 -11   4   31.40    2.20
  -2 -11   4   32.60    2.20
   2 -11   4   30.40    1.90
   2 -11   4   37.50    3.20
  -3 -11  -4    1.90    0.80
  -3 -11  -4    6.20    1.00
  -3 -11  -4    5.10    1.10
  -3 -11  -4    2.20    1.20
  -3 -11  -4    2.60    0.80
   3 -11  -4    3.00    0.70
   3 -11  -4    4.90    1.20
   3 -11  -4    8.90    1.90
   3 -11  -4    6.10    1.60
   3 -11  -4    4.00    0.90
  -3 -10  -4   33.40    2.20
  -3 -10  -4   34.00    2.20
  -3 -10  -4   37.40    2.30
  -3 -10  -4   34.70    2.40
  -3 -10  -4   38.10    2.70
  -3 -10  -4   38.80    3.40
  -3 -10  -4   34.00    2.40
   3 -10  -4   34.70    2.20
   3 -10  -4   36.20    2.30
   3 -10  -4   34.10    4.30
   3 -10  -4   34.40    2.30
   3 -10  -4   33.30    2.30
   3 -10  -4   35.40    2.30
  -3  -9  -4   -1.40    1.30
  -3  -9  -4    1.00    0.90
  -3  -9  -4   -0.50    1.20
  -3  -9  -4   -0.80    0.80
  -3  -9  -4   -0.90    0.90
  -3  -9  -4    1.10    1.10
  -3  -9  -4    2.00    1.90
  -3  -9  -4    0.60    1.10
   3  -9  -4   -1.40    1.00
   3  -9  -4    1.00    0.80
   3  -9  -4    1.80    1.50
   3  -9  -4    1.50    2.50
   3  -9  -4   -0.20    1.00
   3  -9  -4    0.30    1.10
   3  -9  -4    0.30    1.10
   3  -9  -4    0.20    1.10
  -3  -8  -4    3.30    0.90
  -3  -8  -4    3.80    1.20
  -3  -8  -4    2.50    1.50
  -3  -8  -4    4.00    1.30
  -3  -8  -4    3.10    1.00
  -3  -8  -4    3.80    1.30
  -3  -8  -4    3.80    2.00
  -3  -8  -4    1.80    1.10
   3  -8  -4    5.20    1.10
   3  -8  -4    3.60    1.00
   3  -8  -4    4.10    1.20
   3  -8  -4    6.90    2.20
   3  -8  -4    4.50    1.30
   3  -8  -4    5.60    1.40
   3  -8  -4    5.20    1.20
   3  -8  -4    3.30    1.10
   3  -8  -4    3.00    1.30
  -3  -7  -4    4.40    1.50
  -3  -7  -4    0.70    0.80
  -3  -7  -4    0.10    0.80
  -3  -7  -4   -0.80    1.10
  -3  -7  -4    0.10    1.10
  -3  -7  -4    0.30    1.20
  -3  -7  -4   -1.50    1.60
  -3  -7  -4    1.50    1.50
   3  -7  -4    0.50    0.90
   3   7   4   -5.50    4.30
   3  -7  -4   -0.80    1.10
   3  -7  -4    1.00    1.30
   3  -7  -4   -0.70    0.90
   3  -7  -4   -0.40    1.30
   3  -7  -4    2.20    1.60
   3  -7  -4    0.10    0.90
   3  -7  -4   -0.20    1.10
   3  -7  -4    0.90    1.40
  -3  -6  -4    8.00    1.10
  -3  -6  -4   10.40    1.80
  -3  -6  -4   10.70    1.80
  -3  -6  -4    7.80    1.60
  -3  -6  -4    7.50    1.40
  -3  -6  -4   10.30    2.20
  -3   6   4    8.90    2.60
  -3  -6  -4    7.60    1.70
   3  -6  -4    7.70    1.50
   3  -6  -4    7.20    1.10
   3   6   4    7.60    2.40
   3  -6  -4    7.20    1.40
   3  -6  -4    7.40    1.80
   3  -6  -4    8.40    1.70
   3  -6  -4    9.70    2.30
   3  -6  -4    9.60    2.10
   3  -6  -4    8.00    1.50
   3  -6  -4   11.50    2.20
   3  -6  -4    7.90    1.70
  -3   5   4   66.99    3.80
  -3  -5  -4   63.69    3.00
  -3  -5  -4   63.39    3.30
  -3  -5  -4   64.19    2.80
   3  -5  -4   63.59    3.00
   3  -5  -4   65.09    2.90
   3  -5  -4   67.59    3.50
   3  -5  -4   65.79    3.50
   3  -5  -4   62.69    2.80
   3   5   4   65.49    4.20
  -3   4   4  215.48    8.20
  -3  -4  -4  210.18    7.70
  -3  -4  -4  210.98    8.10
   3   4   4  211.38    8.50
   3  -4  -4  196.78    7.80
   3  -4  -4  212.68    7.70
   3  -4  -4  212.68    8.10
   3  -4  -4  211.88    8.10
  -3  -3  -4   26.10    1.20
  -3  -3  -4   22.30    1.70
  -3  -3  -4   30.10    2.00
  -3   3   4   25.90    1.60
   3  -3  -4   26.40    1.30
   3   3   4   26.30    2.30
   3  -3  -4   23.40    2.20
   3  -3  -4   24.40    2.80
   3  -3  -4   25.00    1.70
   3   3   4   23.60    1.40
  -3  -2  -4  160.08    5.40
  -3  -2  -4  154.38    5.70
  -3   2   4  154.98    5.60
   3  -2  -4  141.29    5.80
   3   2   4  153.88    5.60
   3  -2  -4  141.09    5.70
   3  -2  -4  154.68    5.50
   3   2   4  145.99    5.80
   3  -2  -4  139.99    5.60
  -3  -1  -4   36.90    1.90
  -3  -1  -4   39.80    1.90
  -3   1   4   37.90    1.70
   3   1   4   35.40    1.80
   3  -1  -4   40.70    2.00
   3   1   4   40.00    2.10
   3  -1  -4   37.60    1.80
   3  -1  -4   37.70    1.80
  -3   0   4    2.90    0.60
  -3   0   4    3.80    0.50
  -3   0  -4    3.60    0.80
  -3   0  -4    4.60    0.80
  -3   0   4    4.00    0.80
   3   0  -4    5.50    0.90
   3   0  -4    3.60    0.70
   3   0   4    3.30    0.70
   3   0   4    5.10    1.10
  -3  -1   4   41.50    1.90
  -3   1  -4   35.70    1.80
  -3  -1   4   40.10    1.60
  -3   1  -4   35.70    1.90
   3  -1   4   37.80    1.80
   3   1  -4   35.20    1.70
   3   1  -4   35.70    2.20
   3   1  -4   40.50    1.90
  -3   2  -4  149.88    5.60
  -3   2  -4  143.59    5.90
  -3  -2   4  152.78    5.50
  -3  -2   4  155.98    5.50
  -3  -2   4  141.99    5.80
   3   2  -4  148.49    5.40
   3   2  -4  148.09    5.70
   3   2  -4  149.99    5.90
   3  -2   4  148.29    5.70
  -3  -3   4   21.90    1.80
  -3   3  -4   24.10    1.90
  -3   3  -4   30.80    1.70
  -3  -3   4   26.80    1.30
   3  -3   4   25.20    1.30
   3  -3   4   24.70    1.60
   3   3  -4   28.10    2.00
   3   3  -4   25.60    1.60
  -3  -4   4  203.88    7.80
  -3   4  -4  220.18    8.50
  -3  -4   4  209.38    8.10
  -3  -4   4  207.68    7.70
  -3   4  -4  211.88    7.80
   3   4  -4  207.98    8.50
   3  -4   4  216.08    7.90
   3  -4   4  198.18    8.10
   3   4  -4  216.98    8.00
   3  -4   4  208.98    8.00
  -3   5  -4   70.39    4.30
  -3  -5   4   69.49    3.50
  -3  -5   4   69.89    3.10
  -3  -5   4   68.89    2.90
   3   5  -4   69.29    3.40
   3  -5   4   66.59    3.50
   3   5  -4   63.19    4.10
   3  -5   4   64.99    2.90
   3  -5   4   63.39    3.70
   3  -5   4   65.59    2.80
  -3   6  -4    7.60    2.30
  -3  -6   4    7.20    1.50
  -3  -6   4    7.70    1.60
  -3  -6   4    8.40    1.50
  -3  -6   4    8.90    1.70
  -3  -6   4    7.10    1.60
  -3  -6   4    8.20    1.30
  -3  -6   4    7.80    2.00
   3   6  -4    9.00    2.00
   3  -6   4   11.00    2.20
   3  -6   4    8.20    1.90
   3   6  -4    7.80    2.50
   3  -6   4    7.80    1.30
   3  -6   4    7.40    1.50
   3  -6   4   17.30    2.50
   3  -6   4    8.00    1.40
   3  -6   4    8.10    1.80
  -3  -7   4    0.00    1.20
  -3  -7   4   -1.10    1.10
  -3  -7   4    1.20    1.10
  -3  -7   4    0.50    1.50
  -3  -7   4    1.70    1.50
  -3  -7   4    0.60    0.80
  -3   7  -4   -1.70    3.80
  -3  -7   4    0.00    0.70
  -3  -7   4    1.50    1.10
   3  -7   4    1.00    0.90
   3  -7   4   -1.00    2.10
   3  -7   4    1.60    1.20
   3   7  -4    3.90    3.70
   3  -7   4   -0.50    1.10
   3  -7   4    0.50    1.30
   3  -7   4   -1.90    1.90
   3  -7   4   -0.10    1.20
   3  -7   4   -0.40    1.80
   3  -7   4    0.40    1.00
  -3  -8   4    4.30    1.20
  -3  -8   4    2.90    0.90
  -3  -8   4    4.90    1.30
  -3  -8   4    2.80    1.10
  -3  -8   4    4.30    1.30
  -3   8  -4    4.70    1.40
  -3  -8   4    4.10    0.90
  -3  -8   4    2.70    1.60
  -3  -8   4    3.00    1.00
   3  -8   4    3.60    1.40
   3  -8   4    3.70    1.30
   3  -8   4    5.40    2.50
   3  -8   4    3.70    2.00
   3  -8   4    3.80    1.20
   3  -8   4    5.60    1.40
   3  -8   4    3.60    1.50
   3  -8   4    6.10    1.70
   3  -8   4    5.20    1.30
  -3  -9   4    3.10    1.10
  -3  -9   4    0.60    1.00
  -3  -9   4   -0.30    1.20
  -3   9  -4    1.20    1.00
  -3  -9   4   -1.20    0.90
  -3  -9   4    0.70    1.10
  -3  -9   4   -2.00    1.10
  -3  -9   4   -0.80    0.80
  -3  -9   4   -1.50    1.90
   3  -9   4    1.10    1.60
   3  -9   4   -0.20    1.20
   3  -9   4    0.40    1.40
   3  -9   4   -0.20    2.90
   3  -9   4    0.90    0.90
   3  -9   4    0.20    1.10
  -3  10  -4   32.70    2.20
  -3 -10   4   30.50    2.40
  -3 -10   4   36.00    2.30
  -3 -10   4   30.10    3.70
  -3 -10   4   34.90    2.20
  -3 -10   4   37.80    2.60
  -3 -10   4   31.90    2.20
  -3 -10   4   34.30    2.20
   3 -10   4   39.00    2.80
   3 -10   4   35.10    2.20
   3 -10   4   33.80    2.40
  -3 -11   4    4.50    1.00
  -3 -11   4    0.50    1.00
  -3 -11   4    3.20    0.80
  -3 -11   4    5.60    1.30
  -3  11  -4    5.80    1.50
  -3 -11   4    3.50    0.80
   3 -11   4    4.50    1.00
  -4 -11  -4   51.69    2.40
  -4 -11  -4   52.79    2.40
  -4 -11  -4   45.80    2.30
  -4 -11  -4   52.49    2.50
  -4  11   4   46.70    2.40
   4 -11  -4   48.90    2.50
   4 -11  -4   51.79    2.40
  -4 -10  -4   10.90    1.40
  -4 -10  -4   11.50    1.40
  -4 -10  -4    9.00    2.20
  -4 -10  -4   11.40    1.40
  -4 -10  -4   12.10    1.60
   4 -10  -4   10.90    1.50
   4 -10  -4   10.00    2.00
   4 -10  -4   10.70    2.20
   4 -10  -4   17.50    1.80
   4 -10  -4    8.90    1.90
  -4  -9  -4   41.30    2.80
  -4  -9  -4   43.80    2.70
  -4  -9  -4   40.20    2.90
  -4  -9  -4   41.80    2.50
  -4  -9  -4   43.10    2.70
  -4  -9  -4   40.70    3.60
  -4  -9  -4   39.30    2.40
  -4  -9  -4   41.50    2.60
   4  -9  -4   49.10    4.60
   4  -9  -4   40.80    2.50
   4  -9  -4   44.50    2.70
   4  -9  -4   41.20    2.60
   4  -9  -4   45.00    2.70
   4  -9  -4   39.20    2.90
   4  -9  -4   44.40    2.50
   4  -9  -4   43.40    3.60
  -4  -8  -4    0.80    0.90
  -4  -8  -4    2.00    1.10
  -4  -8  -4   -0.10    1.00
  -4  -8  -4    0.30    1.50
  -4  -8  -4    0.60    1.30
  -4  -8  -4    0.50    1.00
  -4  -8  -4    1.80    1.10
  -4  -8  -4    0.70    2.00
   4  -8  -4    0.70    1.30
   4  -8  -4   -0.10    1.20
   4  -8  -4    0.30    1.00
   4  -8  -4    1.20    0.90
   4  -8  -4    3.10    2.60
   4  -8  -4    1.80    1.10
   4  -8  -4   -0.10    1.40
   4  -8  -4   -0.50    1.10
  -4  -7  -4   51.99    3.30
  -4  -7  -4   49.50    3.00
  -4  -7  -4   42.70    2.60
  -4  -7  -4   45.70    3.10
  -4  -7  -4   47.10    3.70
  -4  -7  -4   48.20    2.60
  -4  -7  -4   44.70    3.10
  -4  -7  -4   48.50    3.00
   4  -7  -4   43.40    3.00
   4  -7  -4   48.00    3.30
   4  -7  -4   39.90    2.90
   4  -7  -4   50.89    3.00
   4  -7  -4   49.30    3.70
   4  -7  -4   42.90    2.50
   4  -7  -4   50.39    2.70
   4  -7  -4   50.89    2.70
  -4  -6  -4    9.70    1.30
  -4  -6  -4   16.00    2.20
  -4  -6  -4    9.60    2.50
  -4  -6  -4   11.50    2.20
  -4  -6  -4    7.70    1.80
  -4  -6  -4   12.50    1.60
  -4  -6  -4    9.80    2.30
   4  -6  -4   10.30    2.10
   4  -6  -4   11.00    1.90
   4  -6  -4   10.20    1.30
   4  -6  -4   18.90    4.30
   4  -6  -4   11.40    2.20
   4  -6  -4   10.20    2.30
   4  -6  -4   10.80    2.00
   4  -6  -4   12.30    2.10
   4  -6  -4   10.20    1.30
   4   6   4   10.20    2.50
   4   6   4   11.80    3.30
  -4  -5  -4   12.90    1.20
  -4  -5  -4   13.20    2.00
  -4   5   4   16.70    2.90
  -4  -5  -4   15.10    1.60
   4   5   4   16.10    3.30
   4  -5  -4   15.00    1.30
   4  -5  -4   13.10    1.70
   4  -5  -4   10.90    2.50
   4  -5  -4   10.80    2.40
   4  -5  -4   12.10    1.20
  -4   4   4    3.00    1.10
  -4  -4  -4    3.40    0.80
  -4  -4  -4    3.00    1.20
  -4  -4  -4    6.10    1.40
   4   4   4    2.80    0.90
   4  -4  -4    2.00    1.00
   4  -4  -4    2.40    0.60
   4   4   4    2.50    1.40
   4  -4  -4    4.90    1.50
   4  -4  -4    2.40    0.80
  -4  -3  -4  287.17   10.20
  -4  -3  -4  287.67   10.50
  -4  -3  -4  290.87   10.60
  -4   3   4  294.17   10.50
   4  -3  -4  269.87   10.60
   4  -3  -4  289.67   10.70
   4   3   4  265.47   10.40
   4  -3  -4  285.97   10.20
  -4  -2  -4   60.09    2.80
  -4   2   4   65.19    2.80
  -4  -2  -4   69.89    2.50
  -4  -2  -4   67.29    3.20
   4  -2  -4   60.49    2.90
   4  -2  -4   59.59    3.70
   4   2   4   64.29    2.80
   4  -2  -4   62.39    3.30
   4  -2  -4   63.19    2.90
  -4  -1  -4  453.75   15.90
  -4  -1  -4  396.66   16.00
  -4   1   4  467.35   15.60
   4   1   4  458.75   15.90
   4  -1  -4  447.56   16.10
   4  -1  -4  420.76   15.90
   4  -1  -4  441.46   15.80
  -4   0  -4  428.16   16.80
  -4   0  -4  445.76   16.90
  -4   0   4  471.45   16.70
  -4   0   4  486.85   16.40
   4   0  -4  470.55   16.90
   4   0  -4  501.55   16.70
   4   0   4  459.35   16.70
  -4  -1   4  453.55   15.30
  -4   1  -4  413.86   15.80
  -4   1  -4  428.06   15.50
   4   1  -4  434.76   15.50
   4  -1   4  432.96   15.70
   4   1  -4  434.96   15.60
  -4   2  -4   63.09    3.10
  -4   2  -4   64.49    2.80
  -4  -2   4   58.29    3.00
  -4  -2   4   65.59    3.10
  -4  -2   4   65.09    2.60
   4   2  -4   63.09    3.10
   4   2  -4   63.09    2.90
   4  -2   4   63.79    3.00
   4   2  -4   66.69    2.70
  -4   3  -4  271.57   10.80
  -4   3  -4  277.77   10.40
  -4  -3   4  291.17   10.20
  -4  -3   4  298.07   10.60
   4  -3   4  281.27   10.10
   4   3  -4  276.47   10.50
   4  -3   4  281.27   10.60
   4   3  -4  285.47   10.10
   4   3  -4  291.37   10.90
  -4  -4   4    2.50    0.60
  -4   4  -4    1.80    1.20
  -4  -4   4    2.90    0.90
  -4  -4   4    3.00    1.20
  -4   4  -4    4.20    1.30
   4   4  -4    2.90    1.10
   4  -4   4    1.20    0.90
   4   4  -4    2.20    1.40
   4  -4   4    3.80    1.00
   4  -4   4    3.20    0.80
  -4  -5   4   12.40    1.90
  -4  -5   4   13.80    1.10
  -4   5  -4   15.00    3.10
  -4  -5   4   13.40    1.40
   4  -5   4   13.00    1.80
   4   5  -4   16.80    3.20
   4   5  -4   13.00    2.00
   4  -5   4   12.00    1.20
   4  -5   4   14.40    1.30
   4  -5   4   15.60    2.80
  -4  -6   4   12.00    2.10
  -4  -6   4   12.60    2.00
  -4  -6   4   11.30    2.10
  -4  -6   4   13.60    1.40
  -4  -6   4   14.10    2.10
  -4  -6   4   12.80    2.10
  -4   6  -4   14.80    3.20
  -4   6  -4   13.00    2.50
  -4  -6   4    9.40    2.00
  -4  -6   4    8.90    1.20
   4  -6   4   16.50    3.40
   4   6  -4   11.60    3.20
   4  -6   4    8.80    1.30
   4  -6   4   11.70    1.80
   4   6  -4    8.20    1.90
   4  -6   4   12.80    1.60
   4  -6   4   11.80    2.40
  -4  -7   4   47.50    3.70
  -4  -7   4   49.70    2.60
  -4  -7   4   34.30    3.70
  -4  -7   4   49.20    2.60
  -4  -7   4   47.40    3.40
  -4   7  -4   48.00    2.90
  -4  -7   4   48.70    3.00
  -4  -7   4   48.90    3.00
   4  -7   4   49.60    2.60
   4  -7   4   47.70    3.00
   4  -7   4   44.00    4.40
   4  -7   4   49.10    2.90
   4  -7   4   46.90    2.80
  -4  -8   4    1.10    1.50
  -4  -8   4   -1.00    1.00
  -4  -8   4   -0.30    1.00
  -4  -8   4    1.10    1.80
  -4   8  -4    0.40    1.20
  -4  -8   4    1.90    1.10
  -4  -8   4   -0.30    0.90
  -4  -8   4    0.00    1.00
  -4  -8   4    0.40    1.10
   4  -8   4    0.60    1.00
   4  -8   4    1.10    1.10
   4  -8   4    1.00    1.00
  -4  -9   4   44.20    2.70
  -4  -9   4   42.30    3.00
  -4   9  -4   40.00    2.60
  -4  -9   4   42.90    2.60
  -4  -9   4   40.00    2.40
  -4  -9   4   42.10    3.50
  -4  -9   4   41.30    2.60
  -4  -9   4   40.80    2.50
  -4  -9   4   44.60    2.80
   4  -9   4   44.10    2.60
   4  -9   4   43.40    2.50
   4  -9   4   41.90    2.70
  -4  10  -4   11.10    1.60
  -4 -10   4   13.70    1.50
  -4 -10   4   17.10    3.00
  -4 -10   4   14.40    1.60
  -4 -10   4   10.60    1.60
  -4 -10   4   11.20    1.40
   4 -10   4   12.70    1.70
  -4  11  -4   47.30    2.40
  -4 -11   4   52.39    2.40
  -4 -11   4   49.20    2.40
  -4 -11   4   51.79    2.50
  -4  11  -4   50.19    2.50
  -4 -11   4   52.09    2.40
   4 -11   4   52.19    2.40
  -5 -11  -4   -0.30    0.60
  -5  11   4   -0.60    0.70
  -5 -11  -4   -0.80    0.70
  -5 -11  -4    0.00    0.70
   5 -11  -4   -0.90    0.60
   5 -11  -4   -0.60    0.80
  -5 -10  -4   -4.00    2.30
  -5 -10  -4   -1.20    0.70
  -5  10   4    0.30    0.70
  -5 -10  -4    1.30    0.80
  -5 -10  -4    0.10    0.80
  -5 -10  -4   -0.30    0.70
  -5 -10  -4    0.30    1.00
   5 -10  -4    0.10    0.70
   5 -10  -4    0.90    0.90
   5 -10  -4    0.60    0.70
   5 -10  -4    1.40    1.10
  -5  -9  -4    3.10    1.00
  -5  -9  -4    1.30    1.00
  -5  -9  -4    2.60    1.30
  -5  -9  -4    1.50    0.80
  -5  -9  -4    3.60    1.60
  -5  -9  -4    1.00    2.30
  -5  -9  -4    6.00    1.50
   5  -9  -4    2.50    0.90
   5  -9  -4    2.90    1.00
   5  -9  -4    4.40    1.00
   5  -9  -4    4.10    1.80
   5  -9  -4    2.80    1.20
  -5  -8  -4   26.20    2.20
  -5  -8  -4   31.80    3.40
  -5  -8  -4   28.20    2.30
  -5  -8  -4   25.90    2.30
  -5  -8  -4   24.20    2.10
  -5  -8  -4   25.10    2.30
  -5  -8  -4   32.10    2.60
   5  -8  -4   27.70    2.60
   5  -8  -4   26.80    2.10
   5  -8  -4   26.20    2.30
   5  -8  -4   30.30    2.40
   5  -8  -4   34.90    4.60
   5  -8  -4   25.80    3.10
   5  -8  -4   29.00    2.70
  -5  -7  -4    5.90    2.00
  -5  -7  -4    7.70    1.40
  -5  -7  -4    7.30    1.60
  -5  -7  -4    8.60    2.10
  -5  -7  -4    6.40    1.30
  -5  -7  -4    8.00    2.00
  -5  -7  -4    6.90    1.40
   5  -7  -4   10.20    2.30
   5  -7  -4    6.40    2.70
   5  -7  -4    7.40    1.30
   5  -7  -4    6.60    1.70
   5  -7  -4   10.40    2.30
   5  -7  -4    9.80    2.00
   5  -7  -4    9.50    2.10
   5  -7  -4    8.90    2.00
  -5  -6  -4   11.10    2.10
  -5  -6  -4    8.30    1.90
  -5  -6  -4   14.90    2.60
  -5  -6  -4   11.20    2.10
  -5  -6  -4    7.80    1.60
  -5  -6  -4   11.60    1.70
  -5  -6  -4    6.40    1.30
  -5  -6  -4    8.20    2.00
   5  -6  -4    8.80    1.30
   5  -6  -4   12.60    2.40
   5  -6  -4   11.40    1.70
   5  -6  -4    9.70    2.50
   5  -6  -4   13.10    3.30
   5  -6  -4   14.60    3.00
   5  -6  -4   11.90    2.40
   5  -6  -4    8.50    2.00
   5   6   4   15.30    4.20
   5  -6  -4   11.90    1.60
   5  -6  -4   12.00    2.50
   5   6   4    7.80    2.30
  -5   5   4   21.40    3.00
  -5  -5  -4   18.10    2.40
  -5  -5  -4   25.30    1.90
  -5  -5  -4   18.90    1.50
  -5  -5  -4   18.10    2.70
  -5  -5  -4   24.30    2.60
  -5  -5  -4   22.70    2.50
  -5  -5  -4   24.70    2.70
   5  -5  -4   20.70    1.60
   5  -5  -4   22.30    2.50
   5   5   4   20.30    4.20
   5  -5  -4   20.50    2.30
   5  -5  -4   21.70    3.30
   5  -5  -4   24.80    2.90
   5  -5  -4   21.70    1.70
   5  -5  -4   19.30    2.90
   5  -5  -4   25.20    2.20
  -5  -4  -4   73.39    3.50
  -5   4   4   75.89    4.10
  -5  -4  -4   71.89    3.90
  -5  -4  -4   73.49    3.10
   5  -4  -4   72.19    4.00
   5  -4  -4   70.99    3.10
   5  -4  -4   71.29    3.70
   5  -4  -4   74.89    4.00
   5   4   4   64.89    4.70
   5   4   4   76.29    3.70
  -5   3   4  213.78    8.40
  -5  -3  -4  213.18    8.40
  -5  -3  -4  214.98    8.30
  -5  -3  -4  226.18    7.90
   5  -3  -4  222.38    8.60
   5  -3  -4  220.98    8.60
   5  -3  -4  206.98    8.00
   5   3   4  214.48    8.30
  -5  -2  -4   36.80    1.60
  -5   2   4   33.10    2.10
  -5  -2  -4   32.10    1.90
  -5  -2  -4   34.20    2.40
   5   2   4   33.60    2.10
   5  -2  -4   31.50    2.10
   5  -2  -4   32.50    2.20
  -5   1   4   35.40    2.00
  -5   1   4   34.40    2.50
  -5   1   4   37.10    1.60
  -5  -1  -4   34.30    2.00
  -5  -1  -4   35.60    3.30
   5  -1  -4   36.20    2.10
   5   1   4   33.90    2.00
   5  -1  -4   35.10    2.00
  -5   0  -4    7.10    1.10
  -5   0  -4    5.20    1.40
  -5   0   4    7.50    1.70
  -5   0   4    5.80    0.70
  -5   0   4    5.30    1.10
   5   0   4    5.60    1.10
   5   0  -4    4.10    1.00
  -5   1  -4   34.00    2.30
  -5  -1   4   33.40    2.40
  -5   1  -4   32.50    1.90
  -5  -1   4   33.70    1.60
   5  -1   4   34.40    2.10
   5   1  -4   34.90    1.90
   5   1  -4   31.90    2.00
  -5  -2   4   34.10    1.60
  -5   2  -4   32.50    2.30
  -5   2  -4   33.20    2.00
  -5  -2   4   32.60    2.30
   5   2  -4   34.10    1.90
   5   2  -4   33.80    2.00
   5  -2   4   32.20    2.20
  -5  -3   4  217.38    8.10
  -5   3  -4  220.28    8.20
  -5   3  -4  217.38    8.80
  -5  -3   4  222.28    8.00
  -5  -3   4  214.08    8.40
   5   3  -4  207.58    8.30
   5  -3   4  213.68    8.00
   5  -3   4  218.98    8.50
   5   3  -4  218.98    8.90
  -5  -4   4   76.59    3.80
  -5   4  -4   78.99    4.50
  -5  -4   4   78.59    3.20
  -5  -4   4   74.09    3.40
  -5   4  -4   66.19    3.80
   5   4  -4   79.49    3.70
   5  -4   4   74.99    3.20
   5  -4   4   77.29    4.10
  -5   5  -4   25.70    4.10
  -5  -5   4   21.40    2.10
  -5  -5   4   18.70    2.50
  -5  -5   4   19.70    1.60
  -5   5  -4   19.10    2.60
  -5  -5   4   18.30    2.60
  -5  -5   4   20.30    1.40
  -5  -5   4   20.00    2.10
  -5  -5   4   18.20    2.20
  -5  -5   4   23.40    2.10
   5  -5   4   21.40    2.30
   5  -5   4   19.80    3.60
   5  -5   4   21.20    1.50
   5   5  -4   19.00    2.20
   5   5  -4   24.10    4.20
  -5  -6   4    9.10    1.30
  -5  -6   4    7.90    1.90
  -5   6  -4    9.50    2.20
  -5  -6   4   10.30    1.80
  -5  -6   4    8.40    1.80
  -5  -6   4    9.00    1.40
  -5   6  -4   15.40    3.90
  -5  -6   4    9.40    1.90
  -5  -6   4    9.80    2.20
  -5  -6   4    8.00    1.90
   5  -6   4    8.20    1.60
   5   6  -4    9.00    2.10
   5   6  -4    8.40    3.80
   5  -6   4    7.70    1.70
   5  -6   4    8.00    1.30
  -5  -7   4    6.60    1.40
  -5  -7   4   10.70    2.00
  -5  -7   4    7.30    1.40
  -5  -7   4   10.40    1.80
  -5  -7   4    9.20    1.40
  -5   7  -4    6.40    1.50
  -5  -7   4    8.60    1.70
  -5  -7   4    5.60    1.30
  -5  -7   4    4.80    1.90
   5  -7   4    8.70    1.40
   5  -7   4    6.30    1.70
   5  -7   4    9.90    2.00
   5   7  -4   21.70    4.50
  -5   8  -4   26.20    2.40
  -5  -8   4   26.30    2.00
  -5  -8   4   30.40    2.20
  -5  -8   4   31.00    3.30
  -5  -8   4   25.80    2.20
  -5  -8   4   31.00    2.20
  -5  -8   4   29.00    2.30
  -5  -8   4   28.50    2.40
   5  -8   4   26.30    2.40
   5  -8   4   31.50    2.20
  -5  -9   4    2.50    2.00
  -5   9  -4    3.10    1.10
  -5  -9   4    2.00    0.90
  -5  -9   4    2.10    0.90
  -5  -9   4    3.30    1.00
  -5  -9   4    2.30    1.30
  -5  -9   4    2.20    0.90
  -5  -9   4    1.50    1.10
   5  -9   4    2.50    0.90
   5  -9   4    1.80    0.90
   5  -9   4    3.10    1.10
  -5 -10   4    0.90    0.80
  -5 -10   4   -1.00    0.70
  -5 -10   4   -0.30    0.70
  -5  10  -4    1.00    0.80
  -5  10  -4   -0.20    0.70
  -5 -10   4    2.20    2.10
  -5 -10   4   -0.20    0.70
   5 -10   4    0.10    0.70
   5 -10   4    0.50    0.80
  -5 -11   4    0.10    0.60
  -5 -11   4   -0.40    0.80
  -5 -11   4   -0.20    0.90
  -5 -11   4    0.20    0.60
  -5  11  -4    0.00    0.60
   5 -11   4   -1.00    0.60
  -6 -10  -4   32.50    2.00
  -6 -10  -4   36.00    2.00
  -6 -10  -4   36.60    2.20
  -6 -10  -4   37.10    2.00
  -6  10   4   32.00    1.90
  -6 -10  -4   32.60    2.00
   6 -10  -4   37.40    2.10
   6 -10  -4   36.20    2.10
   6 -10  -4   33.50    1.90
  -6  -9  -4   24.30    1.90
  -6  -9  -4   21.10    1.90
  -6  -9  -4   22.20    1.90
  -6  -9  -4   17.00    3.80
  -6  -9  -4   21.70    1.80
  -6  -9  -4   24.30    2.00
  -6   9   4   20.50    1.80
   6  -9  -4   25.00    1.80
   6  -9  -4   20.20    1.90
   6  -9  -4   20.70    1.70
  -6  -8  -4   99.59    4.50
  -6  -8  -4   99.49    4.50
  -6  -8  -4   98.19    4.30
  -6  -8  -4   91.99    5.50
  -6  -8  -4   93.59    4.60
  -6  -8  -4   99.19    4.40
  -6  -8  -4  100.29    4.40
   6  -8  -4  100.69    4.60
   6  -8  -4  100.49    4.60
   6  -8  -4  100.59    4.40
   6  -8  -4   94.09    4.20
  -6  -7  -4    2.50    1.20
  -6  -7  -4    3.60    1.20
  -6  -7  -4    3.30    1.10
  -6  -7  -4    4.30    1.40
  -6  -7  -4    1.50    1.10
  -6  -7  -4    3.90    1.30
  -6  -7  -4    3.10    1.20
  -6  -7  -4    2.90    2.10
   6  -7  -4    4.60    1.00
   6  -7  -4    5.20    1.50
   6  -7  -4    2.60    1.30
   6  -7  -4    2.50    1.50
   6  -7  -4    4.80    1.20
  -6  -6  -4    2.40    1.20
  -6  -6  -4    3.90    1.30
  -6  -6  -4    5.50    1.70
  -6  -6  -4    2.30    1.40
  -6  -6  -4    3.10    1.90
  -6  -6  -4    5.20    1.30
  -6  -6  -4    7.00    2.20
  -6  -6  -4    3.10    1.10
   6  -6  -4    4.30    1.30
   6  -6  -4    4.50    1.80
   6  -6  -4    6.60    1.60
   6  -6  -4    3.20    0.90
   6   6   4    4.10    2.40
   6  -6  -4    1.70    2.90
   6  -6  -4    3.60    1.60
  -6  -5  -4    7.80    1.60
  -6  -5  -4    8.80    2.10
  -6  -5  -4    5.70    1.40
  -6  -5  -4    6.80    1.40
  -6  -5  -4    7.80    1.60
  -6  -5  -4    7.60    2.00
  -6  -5  -4    7.40    1.50
   6   5   4    4.80    3.00
   6  -5  -4    6.20    1.20
   6  -5  -4    5.10    1.00
   6  -5  -4    5.00    1.30
   6  -5  -4    8.10    1.90
   6  -5  -4    7.40    2.70
   6  -5  -4    8.50    2.50
  -6   4   4    9.00    2.40
  -6  -4  -4   12.10    1.40
  -6  -4  -4    9.40    2.00
  -6  -4  -4   10.80    2.40
  -6  -4  -4   12.20    2.30
  -6  -4  -4   10.60    2.20
  -6  -4  -4   14.80    2.30
  -6   4   4   12.50    2.20
   6  -4  -4   10.00    1.80
   6  -4  -4    8.90    1.60
   6  -4  -4   11.70    2.70
   6  -4  -4   10.30    1.30
   6   4   4   18.30    3.90
   6  -4  -4   11.40    2.70
   6  -4  -4   12.80    2.90
  -6   3   4   20.00    2.70
  -6   3   4   23.30    1.50
  -6  -3  -4   21.70    2.00
  -6  -3  -4   21.00    1.50
   6   3   4   20.30    2.50
   6  -3  -4   22.80    1.50
   6  -3  -4   20.20    2.50
  -6   2   4  280.47   10.20
  -6  -2  -4  302.07   11.50
  -6   2   4  279.47   10.90
   6   2   4  276.97   10.80
   6  -2  -4  276.07   10.60
   6  -2  -4  290.67   10.40
  -6   1   4   61.39    3.20
  -6   1   4   59.79    2.50
  -6  -1  -4   60.19    2.90
  -6   1   4   57.49    3.60
  -6  -1  -4   61.19    3.40
   6  -1  -4   62.39    3.00
   6  -1  -4   54.59    3.10
   6   1   4   60.79    3.40
  -6   0   4   18.80    1.20
  -6   0  -4   20.50    1.60
  -6   0  -4   20.20    2.20
  -6   0   4   20.60    1.90
  -6   0   4   19.80    2.70
   6   0   4   19.10    1.90
   6   0  -4   17.40    1.80
  -6  -1   4   61.79    2.60
  -6  -1   4   56.99    3.40
  -6   1  -4   66.59    3.60
  -6   1  -4   61.69    3.00
   6   1  -4   66.19    3.10
   6  -1   4   58.19    3.30
   6   1  -4   63.89    3.10
  -6  -2   4  276.17   10.30
  -6  -2   4  266.97    9.80
  -6   2  -4  267.17   10.80
  -6   2  -4  275.57   10.20
   6  -2   4  284.57   10.60
   6   2  -4  272.57   10.20
   6   2  -4  259.17   10.30
  -6  -3   4   21.60    2.40
  -6  -3   4   21.30    1.40
  -6   3  -4   23.40    2.10
  -6   3  -4   23.00    3.00
  -6  -3   4   24.90    1.90
   6   3  -4   22.00    1.90
   6   3  -4   21.30    2.30
   6  -3   4   21.70    1.60
   6  -3   4   22.40    3.30
   6   3  -4   23.90    3.10
  -6  -4   4    8.50    2.00
  -6   4  -4   18.50    2.60
  -6  -4   4   12.70    1.90
  -6  -4   4    9.70    1.70
  -6  -4   4   13.80    1.60
  -6   4  -4   11.60    2.50
  -6  -4   4    8.80    2.20
  -6   4  -4    7.90    2.20
  -6  -4   4   11.30    2.20
  -6  -4   4    9.60    1.10
  -6   4  -4    9.90    1.80
   6  -4   4   12.60    1.30
   6   4  -4   13.10    1.90
   6   4  -4    9.50    2.40
   6  -4   4    8.90    2.10
   6  -4   4   13.00    2.00
  -6   5  -4    7.20    1.60
  -6  -5   4    6.70    1.60
  -6  -5   4    6.60    1.70
  -6  -5   4    8.20    1.90
  -6  -5   4    5.10    1.30
  -6  -5   4    6.90    1.20
  -6  -5   4    8.10    1.40
  -6  -5   4    7.40    1.60
  -6  -5   4    6.90    1.20
  -6   5  -4   10.10    3.30
   6  -5   4    8.30    1.80
   6  -5   4    5.80    1.20
   6   5  -4    9.70    2.20
   6   5  -4    8.50    3.40
   6  -5   4    5.40    2.80
  -6   6  -4    3.00    1.40
  -6  -6   4    4.50    1.30
  -6  -6   4    4.50    1.80
  -6  -6   4    2.60    1.00
  -6  -6   4    1.80    0.90
  -6  -6   4    4.40    1.00
  -6  -6   4    5.60    1.50
   6   6  -4    1.60    2.00
   6  -6   4    3.60    1.60
   6  -6   4    3.50    1.00
  -6  -7   4    3.80    0.90
  -6  -7   4    3.30    1.10
  -6   7  -4    8.90    2.00
  -6  -7   4    2.50    1.20
  -6  -7   4    3.00    1.00
  -6  -7   4    4.50    1.10
  -6  -7   4    4.60    1.20
  -6  -7   4    4.50    1.10
  -6  -7   4    8.00    2.00
   6  -7   4    3.30    1.40
   6  -7   4    3.60    0.90
   6   7  -4   -0.50    3.30
   6  -7   4    4.20    1.10
  -6  -8   4   96.89    4.50
  -6  -8   4  101.09    4.40
  -6   8  -4   96.79    4.40
  -6  -8   4   99.99    4.50
  -6  -8   4   99.79    4.50
  -6  -8   4   93.09    5.20
  -6  -8   4   94.69    4.30
  -6  -8   4  101.79    4.50
   6  -8   4   98.99    4.50
   6  -8   4   99.99    4.20
   6  -8   4  100.49    4.40
  -6  -9   4   19.00    1.80
  -6  -9   4   16.80    2.60
  -6  -9   4   21.50    1.80
  -6  -9   4   21.40    1.70
  -6  -9   4   21.10    3.30
  -6  -9   4   21.30    1.70
  -6   9  -4   20.50    1.80
  -6  -9   4   22.00    1.70
  -6   9  -4   21.70    1.90
   6  -9   4   22.50    2.00
   6  -9   4   19.90    1.70
   6  -9   4   21.90    1.80
  -6 -10   4   32.50    2.00
  -6 -10   4   31.40    1.90
  -6 -10   4   33.10    1.90
  -6 -10   4   33.20    2.20
  -6  10  -4   29.80    2.80
  -6  10  -4   32.10    1.90
  -6 -10   4   31.90    1.90
   6 -10   4   36.00    1.90
   6 -10   4   35.20    2.10
  -7 -10  -4    7.80    1.60
  -7 -10  -4    8.30    1.30
  -7  10   4    8.10    1.10
  -7 -10  -4    7.60    1.10
  -7 -10  -4    8.80    1.10
   7 -10  -4    7.50    1.00
   7 -10  -4   11.50    1.50
  -7  -9  -4    5.80    1.60
  -7  -9  -4    8.90    1.40
  -7  -9  -4    9.40    1.80
  -7   9   4    9.90    1.40
  -7  -9  -4   10.10    1.50
  -7  -9  -4    7.20    1.40
   7  -9  -4   10.50    1.30
   7  -9  -4   14.10    2.10
   7  -9  -4   11.30    1.30
  -7  -8  -4    2.60    2.10
  -7  -8  -4    0.40    0.80
  -7  -8  -4   -2.70    3.20
  -7  -8  -4   -1.30    0.90
  -7  -8  -4    2.30    1.30
  -7  -8  -4    1.30    1.00
  -7  -8  -4    1.80    1.20
  -7   8   4    1.00    0.90
   7  -8  -4   -0.60    1.90
   7  -8  -4    0.80    0.90
   7  -8  -4   -0.20    0.80
  -7  -7  -4    7.60    2.40
  -7  -7  -4    8.70    2.30
  -7  -7  -4    9.70    1.90
  -7  -7  -4    7.90    1.90
  -7  -7  -4   11.80    3.10
  -7  -7  -4    9.80    1.70
  -7  -7  -4    7.30    1.40
  -7   7   4    8.80    1.80
  -7  -7  -4    7.10    1.70
   7  -7  -4    9.80    2.10
   7  -7  -4    9.00    2.00
   7  -7  -4   14.90    2.60
   7  -7  -4   11.00    1.70
  -7   6   4  184.98    7.70
  -7  -6  -4  190.08    7.60
  -7  -6  -4  188.68    8.00
  -7  -6  -4  180.08    7.40
  -7  -6  -4  186.98    8.40
  -7  -6  -4  191.18    7.50
  -7  -6  -4  188.78    7.70
  -7  -6  -4  186.18    7.40
  -7  -6  -4  188.68    7.50
   7  -6  -4  181.48    7.40
   7   6   4  187.78    8.40
   7  -6  -4  192.88    7.50
   7  -6  -4  187.48    7.30
  -7  -5  -4   10.30    2.10
  -7  -5  -4    9.60    1.90
  -7   5   4    5.60    1.30
  -7  -5  -4   18.60    3.60
  -7  -5  -4    5.20    1.20
  -7  -5  -4    6.10    1.50
  -7  -5  -4    5.40    1.40
   7  -5  -4    7.10    1.20
   7  -5  -4    8.00    1.80
   7  -5  -4    8.10    1.70
  -7  -4  -4   21.70    2.20
  -7  -4  -4   20.10    2.50
  -7  -4  -4   26.00    2.70
  -7  -4  -4   20.70    2.50
  -7   4   4   24.70    2.50
  -7  -4  -4   22.40    2.10
   7  -4  -4   21.70    1.50
   7   4   4   22.70    5.50
   7  -4  -4   24.10    4.30
   7  -4  -4   22.80    2.30
   7  -4  -4   22.10    1.90
  -7  -3  -4   97.79    4.40
  -7   3   4  101.29    4.90
  -7  -3  -4   99.79    4.80
  -7  -3  -4  102.59    4.70
  -7  -3  -4   98.09    4.60
  -7   3   4  107.19    6.00
   7  -3  -4  100.99    4.20
   7   3   4  100.69    5.40
   7  -3  -4  104.39    5.50
  -7  -2  -4    9.40    1.60
  -7   2   4    8.20    2.00
   7  -2  -4    9.30    1.40
   7  -2  -4    9.50    1.80
   7  -2  -4    9.80    2.40
   7   2   4    8.80    1.70
  -7  -1  -4    3.00    1.60
  -7  -1  -4    2.80    1.00
  -7   1   4    1.80    1.40
   7  -1  -4    2.60    1.30
   7   1   4    1.70    1.40
   7  -1  -4    2.00    1.10
   7  -1  -4    1.90    2.00
  -7   0  -4  153.08    6.40
  -7   0   4  157.48    5.90
   7   0   4  165.98    6.90
   7   0  -4  161.38    6.50
   7   0  -4  149.88    6.70
  -7   1  -4   -1.10    1.60
  -7  -1   4    2.70    0.80
  -7  -1   4   -0.80    2.10
  -7   1  -4    0.90    1.00
   7   1  -4    0.30    1.10
   7   1  -4    0.60    1.00
   7  -1   4    0.50    1.20
  -7  -2   4    9.50    1.20
  -7  -2   4   15.40    2.70
  -7   2  -4    6.00    1.80
  -7   2  -4    7.90    1.40
   7  -2   4    7.50    1.20
   7   2  -4    9.30    1.70
   7  -2   4    7.70    1.70
   7   2  -4    7.20    1.50
  -7  -3   4  105.29    4.40
  -7  -3   4   99.39    4.10
  -7   3  -4   99.49    4.50
  -7   3  -4   96.49    4.70
  -7  -3   4   98.89    4.90
  -7  -3   4   99.39    4.70
  -7  -3   4   94.39    4.60
  -7  -3   4   98.59    4.80
  -7  -3   4   99.99    4.50
  -7   3  -4  113.29    6.20
  -7  -3   4  102.09    4.40
  -7   3  -4  107.59    4.70
  -7   3  -4   96.59    4.80
   7  -3   4  105.79    5.60
   7   3  -4   98.39    6.20
   7   3  -4  103.59    4.80
   7  -3   4   90.19    4.80
  -7  -4   4   18.80    3.10
  -7  -4   4   19.10    2.70
  -7   4  -4   17.20    2.30
  -7  -4   4   19.40    2.30
  -7  -4   4   18.50    2.10
  -7  -4   4   24.30    2.40
  -7  -4   4   27.00    1.80
  -7   4  -4   24.90    2.50
  -7  -4   4   22.70    2.50
  -7   4  -4   26.60    5.20
  -7  -4   4   22.20    1.90
   7  -4   4   21.90    4.40
   7   4  -4   20.10    2.40
   7  -4   4   20.70    2.10
   7   4  -4   20.70    5.40
   7  -4   4   21.70    1.50
  -7  -5   4    8.70    1.70
  -7  -5   4    5.40    2.00
  -7  -5   4    8.00    1.60
  -7   5  -4    7.70    1.60
  -7   5  -4    7.80    1.50
  -7  -5   4    6.60    1.50
  -7  -5   4    6.60    1.30
  -7   5  -4    8.70    5.50
  -7  -5   4    6.90    1.60
  -7  -5   4    7.00    1.60
  -7  -5   4    8.90    1.50
   7   5  -4    6.50    2.00
   7  -5   4    6.30    1.20
   7  -5   4    8.00    1.80
  -7  -6   4  196.68    7.40
  -7  -6   4  188.48    7.60
  -7  -6   4  198.68    8.20
  -7  -6   4  181.58    7.40
  -7  -6   4  183.28    7.60
  -7  -6   4  190.58    7.70
  -7   6  -4  182.98    7.50
  -7  -6   4  191.08    7.40
  -7   6  -4  186.18    7.60
  -7  -6   4  180.38    7.30
   7  -6   4  182.48    7.30
   7  -6   4  179.48    7.40
   7   6  -4  189.98    8.30
  -7  -7   4    7.50    1.60
  -7  -7   4   10.20    1.90
  -7   7  -4    9.30    1.80
  -7  -7   4   10.50    1.90
  -7  -7   4    8.20    2.40
  -7  -7   4   10.10    1.60
  -7  -7   4   10.00    1.70
  -7  -7   4   13.10    2.00
  -7   7  -4    9.90    1.80
   7  -7   4    8.00    1.60
   7  -7   4    8.10    1.60
   7   7  -4   11.00    3.70
  -7  -8   4    0.30    2.20
  -7  -8   4    0.50    0.90
  -7   8  -4   -0.70    1.00
  -7  -8   4    1.00    0.80
  -7  -8   4   -1.10    0.80
  -7  -8   4    0.20    1.60
  -7  -8   4   -0.10    0.90
  -7  -8   4    0.30    0.90
  -7   8  -4    0.60    1.00
   7  -8   4   -0.90    0.80
   7  -8   4    0.00    0.70
  -7  -9   4    5.90    2.60
  -7   9  -4    9.20    1.50
  -7  -9   4    8.50    1.20
  -7  -9   4   10.10    1.30
  -7  -9   4    9.60    1.40
  -7  -9   4    9.20    1.40
  -7   9  -4    9.10    1.50
  -7  -9   4    8.30    1.40
   7  -9   4    6.70    1.20
   7  -9   4   11.30    1.40
   7  -9   4   15.20    2.00
  -7 -10   4    9.30    1.20
  -7  10  -4    9.60    1.10
  -7 -10   4    8.00    1.10
  -7 -10   4   13.50    1.60
  -7 -10   4   10.50    2.00
   7 -10   4    8.50    1.10
  -8  -9  -4   23.00    1.70
  -8   9   4   27.50    2.00
  -8  -9  -4   28.10    1.70
  -8  -9  -4   25.20    1.70
   8  -9  -4   25.70    1.60
   8  -9  -4   27.40    1.70
  -8  -8  -4    1.20    0.90
  -8  -8  -4    0.80    0.90
  -8  -8  -4    0.30    1.10
  -8  -8  -4    0.80    0.90
  -8   8   4    0.30    0.80
   8  -8  -4    0.00    0.80
   8  -8  -4    2.40    0.90
  -8  -7  -4    0.40    0.90
  -8  -7  -4   -0.70    1.10
  -8   7   4   -1.50    0.90
  -8  -7  -4    0.70    0.90
  -8  -7  -4    0.00    1.00
   8  -7  -4    0.50    1.00
   8  -7  -4    0.30    0.80
   8  -7  -4   -0.30    1.00
  -8  -6  -4    7.90    1.70
  -8   6   4    7.50    1.40
  -8  -6  -4    8.60    1.90
  -8  -6  -4   12.20    1.60
  -8  -6  -4    8.30    1.90
   8  -6  -4   10.90    1.70
   8   6   4   13.20    2.80
   8  -6  -4    8.50    1.30
   8  -6  -4    9.80    1.60
  -8  -5  -4   13.80    2.20
  -8  -5  -4   16.60    1.90
  -8  -5  -4   16.30    2.40
  -8   5   4   14.10    2.10
  -8  -5  -4   11.10    2.10
  -8  -5  -4   18.50    2.00
   8  -5  -4   16.00    1.80
   8  -5  -4   13.30    2.10
   8  -5  -4   16.90    1.60
   8   5   4   12.50    2.30
  -8  -4  -4    4.00    1.10
  -8  -4  -4   -0.10    1.10
  -8  -4  -4    1.70    1.30
  -8  -4  -4   -0.90    1.10
  -8  -4  -4    1.50    1.30
  -8   4   4    2.00    1.10
   8  -4  -4    3.70    1.30
   8  -4  -4    0.40    0.90
   8  -4  -4    3.10    0.90
  -8  -3  -4    7.50    1.40
  -8   3   4    7.80    1.50
  -8  -3  -4   10.00    2.10
  -8  -3  -4    5.60    1.70
  -8  -3  -4   10.30    1.80
  -8  -3  -4   11.30    2.00
   8  -3  -4    7.60    1.50
   8  -3  -4    7.90    1.30
   8  -3  -4   11.80    2.50
   8  -3  -4    8.80    2.70
  -8  -2  -4   22.30    2.40
  -8  -2  -4   19.90    3.10
  -8  -2  -4   15.90    3.10
  -8  -2  -4   19.10    2.10
  -8  -2  -4   19.20    1.90
  -8   2   4   20.40    4.80
  -8  -2  -4   24.20    2.50
  -8   2   4   19.20    2.50
  -8   2   4   23.10    2.40
  -8   2   4   22.60    2.50
   8   2   4   23.90    4.10
   8  -2  -4   25.60    3.80
   8  -2  -4   24.20    2.90
   8  -2  -4   22.20    2.00
  -8  -1  -4   35.60    2.60
  -8  -1  -4   40.20    4.50
  -8   1   4   37.90    2.70
  -8   1   4   41.20    4.30
  -8  -1  -4   27.60    3.20
  -8   1   4   37.10    2.40
  -8  -1  -4   34.40    3.00
  -8  -1  -4   34.30    2.40
  -8  -1  -4   29.50    2.80
  -8   1   4   35.70    2.90
  -8  -1  -4   36.80    2.60
   8  -1  -4   35.20    3.90
   8  -1  -4   36.70    2.40
   8   1   4   35.60    3.80
   8  -1  -4   33.30    2.80
  -8   0   4   27.90    2.70
  -8   0   4   28.40    2.70
  -8   0  -4   26.40    2.50
  -8   0  -4   30.10    2.50
  -8   0  -4   34.30    4.20
  -8   0  -4   30.30    2.40
  -8   0  -4   29.80    2.80
  -8   0  -4   32.00    2.40
  -8   0   4   28.80    2.30
  -8   0  -4   27.20    2.20
   8   0  -4   34.10    2.70
   8   0   4   35.20    3.70
   8   0  -4   32.40    3.60
   8   0   4   34.70    2.20
  -8   1  -4   34.80    2.80
  -8  -1   4   32.40    2.50
  -8  -1   4   32.60    2.70
  -8   1  -4   32.10    2.70
  -8  -1   4   32.00    3.10
  -8   1  -4   34.70    2.40
  -8   1  -4   35.90    2.60
  -8   1  -4   35.40    2.80
  -8   1  -4   41.50    4.30
  -8  -1   4   32.10    2.70
  -8   1  -4   35.80    2.50
  -8  -1   4   28.30    2.50
   8  -1   4   33.00    3.60
   8  -1   4   34.60    2.10
   8   1  -4   39.20    3.90
  -8   2  -4   14.50    2.90
  -8   2  -4   25.60    2.30
  -8  -2   4   25.20    1.90
  -8   2  -4   23.50    2.60
  -8   2  -4   20.40    2.40
  -8   2  -4   20.30    2.50
  -8   2  -4   26.50    2.20
  -8  -2   4   19.60    2.30
  -8  -2   4   19.80    2.40
  -8   2  -4   20.60    4.50
  -8  -2   4   22.60    2.80
  -8  -2   4   22.10    2.10
  -8  -2   4   17.70    2.60
   8   2  -4   33.80    4.50
   8  -2   4   19.70    2.70
   8   2  -4   21.90    5.30
   8   2  -4   23.10    2.30
   8  -2   4   24.30    1.60
   8  -2   4   20.90    4.00
  -8   3  -4    7.80    2.10
  -8  -3   4    5.50    1.10
  -8   3  -4    6.20    1.40
  -8  -3   4    9.10    1.50
  -8  -3   4    7.60    1.70
  -8   3  -4    9.10    1.70
  -8  -3   4    8.80    2.50
  -8  -3   4    6.20    1.30
  -8  -3   4    7.80    1.50
  -8  -3   4    8.80    1.50
  -8   3  -4    7.00    3.30
  -8   3  -4    6.90    1.50
  -8   3  -4   12.30    2.80
   8  -3   4    7.90    1.60
   8   3  -4    9.40    2.20
   8  -3   4    7.80    1.20
   8  -3   4    3.80    2.70
   8   3  -4    4.40    3.90
  -8  -4   4    0.90    1.00
  -8   4  -4    1.90    1.20
  -8  -4   4    2.90    1.20
  -8  -4   4    0.50    1.10
  -8  -4   4    3.50    2.30
  -8  -4   4    0.90    1.10
  -8  -4   4    1.50    1.20
  -8   4  -4    0.70    1.20
  -8  -4   4    2.40    1.30
   8   4  -4   -0.80    1.70
   8  -4   4    0.90    0.80
   8  -4   4    0.90    1.20
  -8   5  -4   14.40    2.10
  -8  -5   4   15.40    1.60
  -8  -5   4    9.20    2.00
  -8  -5   4   15.80    1.90
  -8  -5   4   16.70    2.90
  -8  -5   4   10.90    1.90
  -8  -5   4   16.00    2.00
  -8  -5   4   16.30    3.50
  -8  -5   4   13.80    2.10
  -8   5  -4   14.70    2.10
   8  -5   4   15.00    1.40
   8  -5   4   14.20    1.90
   8   5  -4   13.30    2.90
  -8  -6   4    8.70    1.70
  -8  -6   4    7.80    2.40
  -8  -6   4    9.90    1.40
  -8   6  -4    8.80    1.90
  -8  -6   4    8.10    1.70
  -8  -6   4    7.40    1.70
  -8  -6   4    9.20    2.20
  -8   6  -4    5.80    1.30
  -8  -6   4    7.10    1.60
  -8  -6   4    9.40    1.80
   8   6  -4    5.00    2.40
   8  -6   4    9.00    1.60
   8  -6   4    8.10    1.30
   8  -6   4    6.50    1.50
  -8   7  -4    1.50    1.10
  -8  -7   4    0.70    1.00
  -8  -7   4    0.40    1.70
  -8  -7   4    0.70    2.50
  -8  -7   4    0.80    0.80
  -8   7  -4   -2.30    0.90
  -8  -7   4    0.50    1.10
  -8  -7   4   -0.20    1.10
  -8  -7   4    0.00    0.80
  -8  -7   4   -0.30    0.80
   8  -7   4    0.60    0.70
   8  -7   4    0.40    1.20
   8  -7   4   -0.90    0.90
   8   7  -4   -0.20    3.90
  -8  -8   4    0.30    1.00
  -8  -8   4    0.60    0.90
  -8  -8   4    6.60    3.00
  -8   8  -4    2.30    1.00
  -8  -8   4    1.70    0.80
  -8   8  -4    0.80    0.80
  -8  -8   4    1.10    0.80
  -8  -8   4    1.80    0.90
   8  -8   4    0.70    0.90
   8  -8   4    1.00    0.80
  -8  -9   4   26.10    1.70
  -8   9  -4   24.80    2.00
  -8  -9   4   23.40    2.00
  -8   9  -4   27.30    1.80
  -8  -9   4   24.70    1.80
  -8  -9   4   22.90    1.70
  -8  -9   4   23.10    1.70
   8  -9   4   25.10    1.70
   8  -9   4   25.00    1.60
  -9  -9  -4   36.70    1.90
  -9   9   4   34.50    1.80
  -9  -9  -4   27.50    2.10
  -9  -9  -4   31.90    1.80
   9  -9  -4   36.30    1.80
  -9   8   4    0.60    0.70
  -9  -8  -4    0.00    0.80
  -9  -8  -4    0.10    0.70
  -9  -8  -4    1.20    0.80
   9  -8  -4    1.00    0.80
   9  -8  -4    0.80    0.70
  -9  -7  -4    2.70    0.80
  -9  -7  -4    3.40    1.00
  -9   7   4    8.00    1.90
   9  -7  -4    1.40    0.80
   9  -7  -4    2.80    1.40
   9  -7  -4    2.80    1.00
  -9  -6  -4   -0.50    1.00
  -9  -6  -4   -0.10    0.80
  -9   6   4    0.90    1.10
  -9  -6  -4    2.00    1.20
  -9   6   4   -0.60    1.00
  -9  -6  -4   -0.20    0.90
   9  -6  -4    1.20    0.90
   9  -6  -4    0.50    1.00
   9  -6  -4    0.10    0.80
   9   6   4   -1.90    3.10
  -9  -5  -4    8.40    1.90
  -9  -5  -4    8.20    1.60
  -9   5   4    6.90    1.40
  -9  -5  -4    9.00    2.00
  -9   5   4    7.20    1.40
  -9  -5  -4    5.30    1.10
  -9  -5  -4    9.40    1.90
   9   5   4   12.40    2.80
   9  -5  -4   10.60    1.90
   9  -5  -4    7.00    1.50
   9  -5  -4    6.50    1.30
  -9  -4  -4   25.60    2.30
  -9  -4  -4   28.50    2.10
  -9   4   4   26.70    2.60
  -9  -4  -4   29.90    2.40
  -9   4   4   26.00    2.40
  -9  -4  -4   26.00    2.20
  -9  -4  -4   26.40    2.50
   9  -4  -4   28.50    1.90
   9  -4  -4   25.60    2.50
   9  -4  -4   29.30    2.00
  -9  -3  -4   63.39    3.50
  -9   3   4   64.19    3.50
  -9  -3  -4   61.79    3.30
  -9  -3  -4   58.39    3.60
  -9  -3  -4   61.19    3.20
  -9  -3  -4   62.39    3.30
  -9   3   4   60.69    4.20
   9  -3  -4   57.19    3.80
   9  -3  -4   63.49    3.20
   9  -3  -4   61.99    3.00
  -9  -2  -4   27.90    2.20
  -9  -2  -4   26.60    2.50
  -9   2   4   28.50    2.40
  -9  -2  -4   31.20    2.20
  -9  -2  -4   31.50    2.70
  -9  -2  -4   28.90    2.40
  -9   2   4   26.70    2.70
  -9   2   4   28.20    2.30
  -9  -2  -4   26.70    3.40
   9   2   4   27.00    6.80
   9  -2  -4   30.20    2.10
   9  -2  -4   18.00    3.70
   9  -2  -4   29.30    2.10
  -9   1   4    0.40    1.10
  -9  -1  -4    0.50    0.90
  -9  -1  -4    0.50    1.10
  -9  -1  -4    2.50    1.20
  -9   1   4    1.80    1.30
  -9   1   4    0.30    1.90
  -9   1   4    2.50    1.40
  -9  -1  -4    0.10    1.00
  -9  -1  -4    2.10    1.20
   9  -1  -4    2.80    1.90
   9   1   4   -0.20    3.20
   9  -1  -4   -0.30    3.00
  -9   0   4    4.10    1.20
  -9   0   4    3.40    1.30
  -9   0  -4    3.60    1.20
  -9   0   4    7.60    1.90
  -9   0   4    4.30    1.50
  -9   0   4    7.10    1.50
  -9   0  -4    3.50    1.20
  -9   0  -4    5.40    3.50
  -9   0  -4    4.40    1.30
  -9   0  -4    3.70    1.10
  -9   0  -4    3.20    1.40
   9   0   4    5.70    3.10
   9   0  -4    4.50    1.70
   9   0   4    5.60    1.30
   9   0  -4    0.50    2.90
  -9  -1   4    3.10    1.20
  -9   1  -4    2.10    3.50
  -9  -1   4    2.20    1.00
  -9   1  -4    0.90    1.20
  -9  -1   4    2.90    1.30
  -9  -1   4   -0.40    1.20
  -9   1  -4    1.80    1.30
  -9   1  -4    1.70    1.30
  -9   1  -4    1.30    1.20
  -9   1  -4   -0.10    1.00
  -9  -1   4    3.10    1.50
   9   1  -4    1.60    1.70
   9   1  -4    8.90    3.30
   9  -1   4    2.10    2.80
   9  -1   4    0.40    1.00
  -9  -2   4   27.80    2.00
  -9  -2   4   28.10    2.10
  -9  -2   4   28.80    2.40
  -9  -2   4   27.90    2.50
  -9   2  -4   29.60    2.20
  -9   2  -4   27.90    2.50
  -9   2  -4   28.10    2.70
  -9   2  -4   25.00    2.40
  -9   2  -4   27.30    2.50
  -9  -2   4   22.30    2.50
   9   2  -4   26.70    2.80
   9  -2   4   22.70    2.90
   9  -2   4   29.70    1.90
  -9   3  -4   59.99    3.30
  -9   3  -4   61.89    3.50
  -9  -3   4   61.29    3.40
  -9  -3   4   57.39    3.50
  -9  -3   4   60.59    3.40
  -9   3  -4   59.79    3.50
  -9  -3   4   65.59    3.20
  -9  -3   4   62.89    3.20
   9   3  -4   62.29    4.10
   9  -3   4   63.49    3.60
   9  -3   4   61.09    3.00
  -9  -4   4   24.00    2.30
  -9  -4   4   24.70    2.20
  -9  -4   4   25.60    2.20
  -9  -4   4   23.80    1.90
  -9   4  -4   27.80    2.30
  -9   4  -4   27.90    2.30
   9  -4   4   30.30    2.30
   9  -4   4   26.60    1.80
   9   4  -4   26.30    3.10
  -9  -5   4    6.80    1.60
  -9   5  -4    8.10    1.90
  -9  -5   4    6.60    1.60
  -9   5  -4    7.70    1.90
  -9  -5   4    7.10    1.60
  -9  -5   4    5.90    1.40
   9   5  -4    5.90    2.50
   9  -5   4    7.30    1.60
   9  -5   4    6.00    1.30
  -9   6  -4   -0.10    1.10
  -9  -6   4    1.00    1.40
  -9  -6   4   -0.40    1.40
  -9  -6   4   -0.20    1.00
  -9  -6   4    0.10    0.70
  -9  -6   4    0.90    0.80
  -9  -6   4    0.10    0.90
  -9   6  -4    0.90    1.00
   9  -6   4   -0.10    0.80
   9   6  -4   -0.50    2.80
   9  -6   4    0.00    0.90
   9  -6   4   -0.70    0.70
  -9   7  -4    1.60    1.00
  -9  -7   4    2.00    0.90
  -9  -7   4    1.90    1.40
  -9   7  -4    3.30    1.00
  -9  -7   4    1.80    1.20
   9   7  -4   -0.40    4.50
   9  -7   4    2.80    1.10
   9  -7   4    1.80    0.70
  -9   8  -4    0.00    1.00
  -9  -8   4   -0.10    0.70
  -9  -8   4    0.50    1.10
  -9  -8   4    1.00    0.70
  -9   8  -4    1.90    0.80
  -9  -8   4    1.40    0.70
   9  -8   4    0.30    0.60
   9  -8   4   -0.10    0.70
  -9  -9   4   32.90    1.80
  -9   9  -4   34.90    2.20
  -9  -9   4   33.90    1.80
   9  -9   4   34.10    1.90
   9  -9   4   32.60    1.70
   9   9  -4   32.30    1.80
 -10  -8  -4   -0.80    0.80
 -10  -8  -4    0.30    0.60
 -10  -8  -4   -0.30    0.70
 -10   8   4   -0.10    0.60
  10  -8  -4    0.10    0.60
  10  -8  -4    0.70    0.70
 -10   7   4   11.60    1.50
 -10  -7  -4   12.90    1.60
 -10  -7  -4   16.20    1.40
 -10  -7  -4   13.30    1.50
 -10  -7  -4   14.60    1.40
  10  -7  -4   15.80    1.50
  10  -7  -4   12.80    1.40
  10  -7  -4   15.60    1.50
 -10   6   4   17.90    2.20
 -10  -6  -4   22.20    2.00
 -10  -6  -4   18.70    1.70
  10   6   4   18.00    4.20
  10  -6  -4   20.80    1.70
  10  -6  -4   20.10    1.60
  10  -6  -4   20.30    1.80
 -10  -5  -4   19.90    2.00
 -10   5   4   18.60    2.10
 -10   5   4   25.20    2.30
 -10  -5  -4   22.40    1.70
 -10  -5  -4   18.40    1.90
 -10  -5  -4   25.10    2.10
 -10  -5  -4   22.50    2.00
  10   5   4   20.50    3.90
  10  -5  -4   19.80    1.80
  10  -5  -4   23.10    1.80
  10  -5  -4   21.20    2.10
 -10   4   4    2.30    1.10
 -10  -4  -4    3.60    1.10
 -10  -4  -4    2.30    1.00
 -10   4   4    4.50    1.40
 -10  -4  -4    1.40    1.00
 -10  -4  -4    2.70    1.20
 -10  -4  -4    4.00    1.30
  10  -4  -4    2.70    0.90
  10  -4  -4    2.80    1.40
  10   4   4    3.70    2.30
 -10   3   4    2.10    1.20
 -10   3   4    1.90    1.10
 -10  -3  -4    0.50    0.90
 -10  -3  -4   -0.30    1.50
 -10  -3  -4    1.10    1.00
 -10  -3  -4   -0.70    0.80
 -10  -3  -4    1.40    1.10
  10  -3  -4    0.90    0.90
  10  -3  -4    1.80    1.00
 -10  -2  -4   54.39    2.90
 -10  -2  -4   50.09    2.80
 -10   2   4   46.60    3.10
 -10  -2  -4   51.69    2.90
 -10   2   4   46.80    3.00
 -10  -2  -4   51.39    3.10
  10  -2  -4   51.19    2.80
  10  -2  -4   49.20    2.80
 -10   1   4   37.60    2.80
 -10   1   4   39.50    2.50
 -10  -1  -4   41.90    2.70
 -10  -1  -4   40.00    2.50
 -10   1   4   39.30    2.80
 -10  -1  -4   41.70    2.40
 -10   1   4   40.30    3.30
 -10  -1  -4   40.90    2.80
  10  -1  -4   39.50    2.50
  10  -1  -4   33.90    4.00
 -10   0   4  153.18    6.30
 -10   0  -4  155.88    6.50
 -10   0   4  154.28    6.50
 -10   0   4  155.48    6.50
 -10   0  -4  155.48    6.60
 -10   0  -4  157.38    6.40
 -10   0   4  166.38    6.70
 -10   0   4  154.78    6.40
 -10   0  -4  159.08    6.30
  10   0  -4  155.58    6.30
  10   0  -4  156.58    7.20
 -10   1  -4   34.30    2.70
 -10  -1   4   37.30    2.80
 -10  -1   4   42.00    2.40
 -10  -1   4   40.30    2.80
 -10  -1   4   38.00    2.60
 -10   1  -4   41.80    2.70
 -10   1  -4   39.50    2.60
 -10   1  -4   40.80    2.60
 -10  -1   4   40.90    2.90
  10  -1   4   39.50    2.50
  10   1  -4   40.40    2.80
  10   1  -4   43.20    3.50
 -10  -2   4   51.19    3.10
 -10  -2   4   47.30    2.70
 -10   2  -4   46.80    2.80
 -10  -2   4   49.40    2.90
 -10   2  -4   42.60    3.00
 -10  -2   4   47.60    2.70
 -10  -2   4   49.99    2.90
 -10   2  -4   49.10    2.90
 -10   2  -4   47.90    3.00
  10  -2   4   50.49    2.70
  10   2  -4   43.90    3.90
 -10   3  -4    1.40    1.20
 -10  -3   4    2.00    1.10
 -10  -3   4    0.50    0.90
 -10   3  -4    1.60    1.10
 -10  -3   4    0.00    0.90
 -10  -3   4    1.90    1.20
 -10   3  -4    0.30    1.20
  10   3  -4    1.00    2.10
  10  -3   4    0.40    1.30
  10  -3   4    1.10    0.90
 -10   4  -4    1.90    1.20
 -10  -4   4    3.00    1.10
 -10  -4   4    0.80    0.90
 -10  -4   4    1.40    1.00
 -10   4  -4    0.60    1.10
 -10  -4   4    2.70    0.80
  10   4  -4    2.70    2.20
  10  -4   4    1.60    1.10
 -10  -5   4   23.30    1.70
 -10   5  -4   21.60    2.00
 -10  -5   4   21.30    1.90
 -10   5  -4   22.10    2.10
 -10  -5   4   20.70    2.10
 -10  -5   4   20.80    2.00
  10   5  -4   25.70    3.90
  10  -5   4   23.80    1.70
  10  -5   4   20.90    1.90
  10  -5   4   19.90    1.80
 -10   6  -4   15.40    2.60
 -10   6  -4   24.40    2.00
  10  -6   4   20.80    1.70
  10  -6   4   19.90    1.60
  10  -6   4   19.40    2.00
  10   6  -4   25.30    2.30
  10   6  -4   20.10    3.60
 -10   7  -4   14.30    1.50
 -10   7  -4   19.00    1.80
 -10  -7   4   13.60    1.40
 -10  -7   4   12.90    1.40
 -10  -7   4   14.30    1.60
  10  -7   4   10.60    1.30
  10  -7   4   14.70    1.30
  10  -7   4   11.70    1.60
 -10   8  -4    0.40    0.60
 -10  -8   4    0.50    0.70
 -10  -8   4   -1.30    0.60
 -10  -8   4    0.40    0.60
  10  -8   4    0.30    0.50
  10  -8   4    0.80    0.70
 -11   7   4   16.70    1.30
 -11  -7  -4   15.80    1.70
 -11  -7  -4   16.70    1.30
 -11  -7  -4   19.00    1.50
  11  -7  -4   25.10    2.10
  11  -7  -4   18.20    1.40
  11  -7  -4   25.00    2.10
 -11  -6  -4    3.00    0.70
 -11  -6  -4    3.50    1.00
 -11  -6  -4    3.60    0.90
 -11  -6  -4    3.10    0.90
 -11   6   4    1.90    0.80
  11  -6  -4    2.50    0.70
  11  -6  -4    3.10    0.90
  11  -6  -4    2.30    0.90
 -11   5   4   12.40    2.10
 -11   5   4   10.90    1.50
 -11  -5  -4    9.50    1.60
 -11  -5  -4   10.70    1.60
 -11  -5  -4    8.50    1.40
 -11  -5  -4   11.50    1.90
  11  -5  -4    9.20    1.50
  11   5   4    3.60    3.40
  11  -5  -4    9.90    1.30
  11  -5  -4   11.40    1.90
 -11   4   4    0.40    0.90
 -11  -4  -4    1.00    1.30
 -11  -4  -4   -0.40    0.60
 -11  -4  -4   -0.10    0.90
 -11   4   4    0.60    1.20
 -11  -4  -4    0.50    0.80
 -11  -4  -4    0.10    0.80
  11   4   4   -0.60    2.50
  11  -4  -4   -0.40    0.70
  11  -4  -4   -0.50    0.90
 -11   3   4    5.80    1.30
 -11  -3  -4    4.90    1.20
 -11  -3  -4    3.40    0.80
 -11  -3  -4    3.00    1.00
 -11  -3  -4    2.70    0.90
 -11  -3  -4    5.20    1.90
 -11   3   4    2.60    1.10
  11  -3  -4    3.90    0.90
  11  -3  -4    3.70    1.20
  11   3   4    5.70    2.60
 -11  -2  -4    4.40    1.10
 -11   2   4    7.10    1.70
 -11  -2  -4    8.70    1.70
 -11  -2  -4    3.50    0.90
 -11   2   4    5.00    1.30
 -11  -2  -4    6.80    1.70
  11   2   4    3.50    3.60
  11  -2  -4    8.10    1.60
 -11   1   4   21.90    2.30
 -11  -1  -4   22.90    2.20
 -11  -1  -4   20.30    2.60
 -11   1   4   29.60    2.60
 -11  -1  -4   20.20    1.80
 -11   1   4   19.70    2.10
 -11  -1  -4   21.10    1.90
  11  -1  -4   23.30    4.70
  11  -1  -4   22.30    1.80
 -11   0  -4  148.59    5.90
 -11   0   4  138.29    6.00
 -11   0  -4  137.09    6.40
 -11   0   4  144.69    5.90
 -11   0   4  150.28    6.30
 -11   0   4  143.29    6.10
 -11   0  -4  145.99    6.00
 -11   0  -4  146.49    6.20
  11   0  -4  151.68    5.90
  11   0  -4  145.29    7.30
 -11  -1   4   25.20    2.20
 -11  -1   4   20.60    2.30
 -11  -1   4   19.10    2.10
 -11   1  -4   24.20    2.20
 -11   1  -4   22.00    2.10
 -11  -1   4   21.20    2.00
 -11   1  -4   24.80    2.10
 -11   1  -4   20.00    1.90
  11   1  -4   21.70    3.70
  11   1  -4   24.30    2.20
 -11  -2   4    4.60    1.10
 -11   2  -4    7.10    1.80
 -11   2  -4    3.90    1.10
 -11   2  -4    4.80    1.00
 -11   2  -4    6.50    1.30
 -11  -2   4    5.70    1.30
 -11  -2   4    4.50    1.20
 -11  -2   4    6.30    1.50
  11  -2   4    6.90    1.70
  11  -2   4    2.20    3.70
 -11  -3   4    2.30    0.90
 -11   3  -4    4.30    1.00
 -11  -3   4    4.90    1.10
 -11   3  -4    4.60    1.10
 -11  -3   4    4.00    1.10
 -11   3  -4    7.10    1.70
 -11  -3   4    3.00    0.80
  11  -3   4    3.00    0.90
  11  -3   4    2.90    1.40
  11   3  -4    5.90    2.30
 -11   4  -4    1.10    0.90
 -11  -4   4    0.60    1.00
 -11   4  -4    0.00    1.00
 -11  -4   4   -0.50    0.70
 -11  -4   4   -0.30    0.80
 -11  -4   4   -1.50    0.90
  11   4  -4   -0.70    2.80
  11  -4   4   -0.10    0.80
  11  -4   4   -0.70    1.60
 -11  -5   4    8.20    1.50
 -11  -5   4   10.40    1.20
 -11   5  -4   12.10    1.70
 -11  -5   4   10.60    1.40
 -11  -5   4    9.70    1.60
 -11   5  -4   13.20    1.70
  11  -5   4   10.10    1.60
  11  -5   4   12.60    1.30
  11  -5   4   11.40    1.30
  11   5  -4    6.90    3.10
 -11  -6   4    2.80    0.90
 -11   6  -4    1.90    1.00
 -11  -6   4    2.30    0.60
 -11   6  -4    2.90    0.80
 -11  -6   4    2.60    0.80
 -11  -6   4    2.40    0.70
  11   6  -4    3.90    1.20
  11  -6   4    5.00    1.20
  11  -6   4    2.80    0.80
  11  -6   4    3.10    0.80
 -11  -7   4   18.20    1.50
 -11   7  -4   17.40    1.40
 -11  -7   4   17.00    1.30
 -11  -7   4   18.60    1.40
  11  -7   4   18.20    1.40
  11  -7   4   18.90    1.40
  11  -7   4   20.10    1.60
 -12   6   4   -0.50    0.70
 -12  -6  -4    0.20    0.50
 -12  -6  -4    0.20    0.60
 -12  -6  -4    1.10    0.50
  12  -6  -4    1.30    0.60
  12  -6  -4   -0.20    0.90
 -12   5   4    0.30    0.70
 -12  -5  -4    0.30    0.50
 -12  -5  -4    0.10    0.60
 -12  -5  -4   -0.60    0.70
  12  -5  -4    1.40    1.00
  12  -5  -4    0.40    0.60
 -12   4   4    0.40    0.80
 -12  -4  -4    2.30    0.80
 -12  -4  -4    0.70    0.70
 -12  -4  -4    0.80    0.70
 -12  -4  -4    1.80    0.60
  12  -4  -4    1.80    1.80
  12  -4  -4    1.80    0.70
 -12   3   4    3.30    0.90
 -12  -3  -4    1.80    0.80
 -12  -3  -4    1.80    0.80
 -12   3   4    2.60    1.20
 -12  -3  -4    1.90    0.70
 -12  -3  -4    2.60    0.80
  12  -3  -4    2.30    0.80
  12   3   4   -0.80    2.60
 -12  -2  -4   28.70    2.00
 -12   2   4   33.40    2.30
 -12   2   4   26.20    2.10
 -12  -2  -4   27.70    1.90
 -12  -2  -4   27.60    1.90
 -12  -2  -4   27.40    2.10
  12   2   4   32.30    4.20
  12  -2  -4   27.20    1.80
 -12  -1  -4   13.40    1.70
 -12  -1  -4   13.90    1.40
 -12  -1  -4   12.40    1.60
 -12   1   4   13.60    1.70
 -12  -1  -4   12.60    1.60
  12  -1  -4   14.30    1.50
  12   1   4    9.80    2.90
 -12   0   4  191.38    7.60
 -12   0  -4  189.38    7.50
 -12   0  -4  193.08    7.60
 -12   0  -4  195.18    7.70
 -12   0  -4  187.78    7.40
 -12   0   4  192.18    7.70
  12   0   4  194.88    9.20
  12   0  -4  205.48    9.50
  12   0  -4  196.18    7.50
 -12  -1   4   15.50    1.70
 -12  -1   4   11.30    1.80
 -12  -1   4   13.20    1.80
 -12   1  -4   13.60    1.80
 -12   1  -4   16.80    1.60
 -12   1  -4   17.60    2.60
 -12   1  -4   13.60    1.70
  12   1  -4   15.10    3.30
  12  -1   4   13.10    4.10
 -12   2  -4   23.70    2.40
 -12  -2   4   29.40    2.10
 -12  -2   4   27.10    2.40
 -12   2  -4   32.90    2.60
 -12   2  -4   27.80    2.20
  12   2  -4   27.90    4.40
 -12  -3   4    2.80    0.80
 -12  -3   4    6.00    1.40
 -12   3  -4    3.20    1.00
 -12   3  -4    3.00    1.00
 -12  -3   4    3.20    1.00
 -12  -3   4    5.90    1.50
 -12   3  -4    1.50    0.90
  12  -3   4    2.60    1.10
  12   3  -4   11.60    3.20
 -12   4  -4    1.80    0.90
 -12  -4   4    1.40    0.80
 -12  -4   4    1.10    0.80
 -12  -4   4    0.60    0.80
 -12   4  -4    0.30    0.90
 -12  -4   4    1.30    0.60
  12  -4   4   -0.20    0.80
 -12  -5   4    1.00    1.10
 -12   5  -4   -1.70    0.90
 -12  -5   4    1.10    0.70
 -12  -5   4   -0.40    0.60
 -12  -5   4    0.10    0.70
 -12   5  -4    0.10    0.70
  12  -5   4   -0.10    0.60
  12   5  -4    2.20    0.80
  12  -5   4    0.40    1.10
  12  -5   4    0.20    0.80
 -12  -6   4    1.30    0.70
 -12   6  -4    0.00    0.70
 -12  -6   4    0.80    0.60
 -12  -6   4    0.60    0.60
  12  -6   4   -0.50    0.80
  12  -6   4    0.50    0.90
  12  -6   4    0.90    0.80
 -13  -5  -4    4.00    0.80
 -13   5   4    2.00    0.80
 -13  -5  -4    3.70    0.80
 -13  -5  -4    3.10    0.90
  13  -5  -4    2.20    0.60
 -13  -4  -4   -0.30    0.50
 -13   4   4   -0.10    0.60
 -13  -4  -4    0.30    0.60
 -13  -4  -4    0.80    0.60
  13  -4  -4   -0.10    0.70
 -13  -3  -4    1.50    0.70
 -13  -3  -4    1.70    0.60
 -13   3   4    1.00    0.70
 -13  -3  -4    0.70    0.70
  13  -3  -4    1.30    0.60
 -13  -2  -4   29.80    1.70
 -13  -2  -4   26.90    2.00
 -13  -2  -4   29.70    2.00
 -13  -2  -4   26.90    1.70
 -13   2   4   28.10    1.90
  13  -2  -4   27.10    1.60
 -13  -1  -4    7.90    1.30
 -13  -1  -4    7.00    1.20
 -13   1   4    8.30    1.80
 -13  -1  -4    7.90    1.40
 -13   1   4    6.20    1.30
  13   1   4    6.60    1.40
  13  -1  -4    6.30    1.20
 -13   0  -4    0.00    0.80
 -13   0   4    1.60    0.90
 -13   0  -4    0.20    0.80
 -13   0  -4    0.30    0.80
 -13   0   4   -0.20    0.80
 -13   0  -4    0.50    0.80
  13   0  -4   -0.20    0.80
  13   0   4    0.50    0.70
 -13   1  -4    8.10    1.50
 -13   1  -4    7.50    1.20
 -13  -1   4    9.20    1.50
 -13  -1   4    4.20    0.90
 -13   1  -4    6.30    1.30
 -13   1  -4    5.30    1.10
 -13  -1   4    9.80    1.50
 -13  -1   4    6.30    1.20
  13   1  -4    6.10    1.60
  13  -1   4    9.40    1.20
 -13  -2   4   28.70    2.00
 -13   2  -4   29.60    1.90
 -13  -2   4   27.90    2.00
 -13  -2   4   29.80    1.90
 -13  -2   4   29.00    1.80
 -13   2  -4   30.50    1.90
  13  -2   4   27.60    1.70
 -13  -3   4    1.40    0.70
 -13   3  -4    5.40    1.30
 -13  -3   4    2.00    0.80
 -13  -3   4    0.90    0.70
 -13   3  -4    2.50    0.80
 -13  -3   4    0.90    0.90
  13  -3   4    1.20    0.50
 -13  -4   4    0.20    0.50
 -13   4  -4    0.10    0.70
 -13  -4   4   -0.10    0.80
 -13  -4   4    0.10    0.70
 -13   4  -4   -1.00    0.90
 -13  -4   4   -0.50    0.70
  13   4  -4    0.30    0.60
  13  -4   4    0.40    0.50
 -13   5  -4    2.30    0.60
 -13  -5   4    3.90    0.80
 -13  -5   4    1.40    0.70
 -13  -5   4    2.70    0.70
  13  -5   4    2.40    0.60
  13   5  -4    2.80    0.80
 -14  -3  -4    0.50    0.50
 -14  -3  -4    0.40    0.60
 -14  -3  -4    0.00    0.40
 -14   3   4    0.00    0.60
  14  -3  -4    0.50    0.50
 -14   2   4   39.10    1.90
  14  -2  -4   36.80    1.80
  14  -2  -4   33.70    2.10
 -14  -1  -4   49.50    2.40
 -14  -1  -4   52.79    2.50
 -14   1   4   54.99    2.50
  14  -1  -4   58.09    2.50
 -14   0   4   -0.50    0.60
 -14   0  -4    1.00    0.70
 -14   0  -4   -0.50    0.90
 -14   0  -4    0.90    0.70
  14   0   4    0.90    1.10
  14   0  -4    1.00    0.60
  14   0  -4    0.80    0.90
 -14   1  -4   60.29    3.20
 -14   1  -4   48.70    2.60
 -14  -1   4   56.19    2.50
  14  -1   4   54.49    2.40
 -14   2  -4   39.80    2.00
 -14   2  -4   40.20    2.00
 -14  -2   4   37.80    2.00
  14  -2   4   35.80    1.80
  14   2  -4   37.00    1.90
 -14  -3   4   -0.30    0.60
 -14   3  -4   -0.70    0.60
  14  -3   4   -0.30    0.50
  14   3  -4    1.30    0.50
   0 -11  -5    0.60    1.00
   0 -11  -5    0.40    2.50
   0 -11  -5    0.20    0.70
   0 -11  -5    1.40    1.00
   0 -11  -5    0.60    0.60
   0 -10  -5    5.90    1.50
   0 -10  -5    4.30    1.00
   0 -10  -5    6.60    1.70
   0 -10  -5    5.10    2.20
   0 -10  -5    6.80    1.50
   0 -10  -5    4.30    1.00
   0  -9  -5    0.60    0.90
   0  -9  -5    1.10    0.90
   0  -9  -5    2.00    1.10
   0  -9  -5    0.50    1.10
   0  -9  -5    1.40    1.00
   0  -9  -5    0.10    1.80
   0  -9  -5   -0.80    2.00
   0  -8  -5   66.89    3.60
   0  -8  -5   64.79    3.50
   0  -8  -5   66.69    3.40
   0  -8  -5   65.79    3.30
   0  -8  -5   64.89    4.20
   0  -8  -5   59.69    4.00
   0  -8  -5   65.99    3.50
   0  -8  -5   60.79    3.60
   0  -7  -5    1.50    1.30
   0  -7  -5   -0.30    0.60
   0  -7  -5    0.90    1.40
   0  -7  -5   -0.10    1.60
   0  -7  -5    0.70    1.10
   0  -7  -5    0.70    1.20
   0  -7  -5   -0.50    1.20
   0  -7  -5   -0.20    0.80
   0   7   5    0.70    3.40
   0  -7  -5    1.20    1.80
   0  -6  -5   60.29    2.80
   0   6   5   63.89    4.40
   0  -6  -5   57.79    3.30
   0  -6  -5   60.19    3.60
   0  -6  -5   62.49    3.40
   0  -6  -5   64.69    3.60
   0  -6  -5   65.19    2.90
   0  -6  -5   61.39    3.00
   0  -5  -5    0.00    0.80
   0  -5  -5   -0.30    0.40
   0   5   5   -0.80    1.10
   0  -5  -5   -1.20    1.00
   0  -5  -5    1.80    1.00
   0   4   5  465.75   17.00
   0  -4  -5  478.45   16.80
   0  -4  -5  475.75   17.00
   0  -4  -5  459.65   16.70
   0  -3  -5   -0.20    0.30
   0  -3  -5   -1.10    0.90
   0  -3  -5    0.00    0.40
   0   3   5    0.30    0.50
   0   3   5   -1.40    0.80
   0  -2  -5    1.00    0.40
   0   2   5    2.20    0.60
   0   2   5    0.90    0.30
   0  -2  -5    1.00    0.30
   0   2   5    0.60    0.40
   0   1   5   -0.10    0.20
   0   1   5    0.00    0.40
   0  -1  -5    0.00    0.20
   0  -1  -5    0.10    0.30
   0   0  -5   -0.80    0.20
   0   0  -5   -0.60    0.50
   0   0   5   -0.50    0.30
   0   0  -5   -0.80    0.20
   0  -1   5    0.10    0.30
   0  -1   5    0.00    0.20
   0   1  -5   -0.80    0.60
   0  -1   5   -0.40    0.40
   0   1  -5    0.00    0.30
   0  -2   5    0.70    0.80
   0  -2   5    0.70    0.40
   0  -2   5    1.10    0.30
   0   2  -5    1.30    0.60
   0  -2   5    0.60    0.20
   0  -3   5   -0.20    0.30
   0  -3   5    1.70    1.10
   0  -3   5   -0.20    0.30
   0  -3   5    0.00    0.40
   0   3  -5    0.10    0.60
   0   3  -5   -0.40    0.80
   0  -4   5  497.75   16.70
   0   4  -5  442.56   17.30
   0  -4   5  485.05   17.00
   0   4  -5  446.96   16.70
   0   5  -5    0.70    1.30
   0   5  -5   -0.70    1.00
   0  -5   5    0.20    1.80
   0  -5   5   -0.70    0.50
   0  -5   5   -0.20    0.80
   0  -6   5   76.29    3.90
   0  -6   5   62.79    3.50
   0   6  -5   60.09    4.60
   0  -6   5   63.49    3.00
   0  -6   5   62.39    2.80
   0  -6   5   59.29    3.40
   0  -7   5    0.60    1.30
   0   7  -5   -1.50    2.80
   0  -7   5    0.80    0.80
   0  -7   5    2.00    1.60
   0  -7   5   -1.70    1.30
   0  -7   5   -0.10    1.10
   0  -7   5    0.20    0.90
   0  -7   5    1.60    1.30
   0  -7   5    0.60    1.50
   0  -8   5   63.69    3.60
   0  -8   5   70.19    4.10
   0  -8   5   65.79    3.20
   0  -8   5   63.89    3.40
   0  -8   5   66.99    3.60
   0  -8   5   62.29    3.20
   0  -8   5   57.59    3.70
   0  -9   5    1.40    1.00
   0  -9   5   -2.90    2.50
   0  -9   5   -0.70    0.90
   0  -9   5   -0.40    1.00
   0  -9   5   -1.30    1.10
   0  -9   5   -0.80    1.20
   0 -10   5    4.80    1.50
   0 -10   5    4.60    2.30
   0 -10   5    7.20    1.50
   0 -10   5    2.40    1.30
   0  11  -5   -0.70    0.70
   0 -11   5   -0.60    0.70
   0 -11   5    0.00    0.60
   0 -11   5    1.20    0.80
   0 -11   5    0.90    1.50
   0 -11   5    2.20    4.70
  -1 -11  -5   -2.90    2.20
  -1 -11  -5    0.30    0.90
  -1 -11  -5   -0.70    0.50
  -1 -11  -5    0.70    0.70
  -1 -11  -5   -0.10    0.70
  -1 -11  -5   -0.30    0.70
   1 -11  -5    1.20    0.80
   1 -11  -5    1.20    2.50
   1 -11  -5   -0.50    0.60
   1 -11  -5    0.00    0.70
   1 -11  -5    0.20    0.70
  -1 -10  -5    0.20    0.90
  -1 -10  -5    1.90    2.00
  -1 -10  -5    0.80    0.90
  -1 -10  -5    2.10    1.40
  -1 -10  -5    1.50    0.80
  -1 -10  -5    0.50    1.30
   1 -10  -5    1.00    0.80
   1 -10  -5    1.50    1.50
   1 -10  -5    3.40    1.50
   1 -10  -5   -0.70    2.10
  -1  -9  -5    1.10    1.10
  -1  -9  -5    1.10    0.90
  -1  -9  -5    1.00    1.00
  -1  -9  -5    1.90    1.10
  -1  -9  -5    0.90    1.70
  -1  -9  -5    1.00    1.20
   1  -9  -5    2.40    1.00
   1  -9  -5    3.00    1.30
   1  -9  -5    1.20    1.10
   1  -9  -5    1.30    1.20
   1  -9  -5    1.80    1.20
   1  -9  -5   -0.80    2.00
  -1  -8  -5    2.70    1.30
  -1  -8  -5    2.90    1.20
  -1  -8  -5    1.70    0.90
  -1  -8  -5    2.50    1.10
  -1  -8  -5    1.70    0.90
  -1  -8  -5    3.80    1.20
  -1  -8  -5    6.20    1.80
  -1  -8  -5    2.90    1.90
   1  -8  -5    3.30    1.50
   1  -8  -5    2.60    1.10
   1  -8  -5    2.90    1.10
   1  -8  -5    2.80    1.80
   1  -8  -5    3.00    1.30
   1  -8  -5    3.40    0.90
   1  -8  -5    2.10    0.90
   1  -8  -5    2.70    1.40
   1  -8  -5    1.60    1.20
  -1  -7  -5    0.60    1.20
  -1  -7  -5    0.40    0.90
  -1  -7  -5   -2.50    1.90
  -1  -7  -5   -1.00    1.20
  -1   7   5    7.00    5.20
  -1  -7  -5    0.90    1.30
  -1  -7  -5    1.20    1.30
  -1  -7  -5   -0.50    0.70
  -1  -7  -5   -0.40    1.40
   1   7   5    0.80    3.00
   1  -7  -5    0.20    1.40
   1  -7  -5   -1.80    1.00
   1  -7  -5   -0.50    0.70
   1  -7  -5   -0.80    1.20
   1  -7  -5   -0.60    0.80
   1  -7  -5   -1.40    1.20
   1  -7  -5    1.10    1.50
   1  -7  -5   -1.50    1.10
   1  -7  -5    1.10    1.30
  -1  -6  -5   40.40    2.20
  -1   6   5   35.50    3.80
  -1  -6  -5   48.50    4.70
  -1  -6  -5   42.00    2.70
  -1  -6  -5   40.90    2.90
  -1  -6  -5   35.70    3.00
   1  -6  -5   35.70    2.80
   1  -6  -5   39.40    2.20
   1  -6  -5   37.20    3.00
   1  -6  -5   40.60    2.00
   1   6   5   43.50    4.10
   1  -6  -5   36.20    3.60
   1  -6  -5   42.20    2.70
   1  -6  -5   42.90    2.30
   1  -6  -5   37.80    3.00
  -1  -5  -5  392.56   14.30
  -1  -5  -5  396.96   14.30
  -1  -5  -5  388.36   14.20
  -1  -5  -5  395.26   14.60
  -1   5   5  404.36   14.80
   1  -5  -5  413.16   14.30
   1  -5  -5  389.36   14.60
   1  -5  -5  376.06   14.20
   1  -5  -5  381.56   14.20
   1  -5  -5  402.66   14.50
   1   5   5  412.16   14.90
  -1  -4  -5  141.89    5.50
  -1  -4  -5  136.19    5.10
  -1  -4  -5  136.59    5.30
  -1   4   5  136.79    5.50
   1  -4  -5  136.99    5.40
   1  -4  -5  132.29    5.10
   1   4   5  130.29    5.60
   1   4   5  137.19    5.70
   1  -4  -5  138.99    5.50
  -1   3   5  152.68    5.80
  -1  -3  -5  157.18    6.00
  -1  -3  -5  156.48    5.70
  -1  -3  -5  143.19    5.70
   1  -3  -5  160.58    5.90
   1   3   5  150.88    6.00
   1   3   5  157.68    6.00
   1   3   5  155.08    6.20
   1  -3  -5  154.58    6.00
  -1  -2  -5  351.16   13.10
  -1   2   5  390.86   13.20
  -1  -2  -5  366.36   13.20
  -1   2   5  385.96   13.40
  -1  -2  -5  347.97   13.30
   1   2   5  388.36   13.40
   1   2   5  379.76   13.40
   1  -2  -5  366.56   13.20
  -1   1   5   27.10    1.40
  -1  -1  -5   23.60    1.20
  -1  -1  -5   24.70    1.30
  -1  -1  -5   26.10    1.20
  -1  -1  -5   23.90    1.10
   1   1   5   26.70    1.30
   1  -1  -5   25.60    1.10
   1  -1  -5   26.20    1.30
   1   1   5   24.30    1.40
  -1   0  -5    0.10    0.20
  -1   0  -5   -0.50    0.20
  -1   0   5    0.70    0.30
  -1   0  -5   -1.20    0.50
  -1   0   5   -0.40    0.20
   1   0   5   -0.20    0.30
   1   0  -5   -0.20    0.20
   1   0   5    0.10    0.30
   1   0  -5   -0.60    0.20
   1   0  -5   -0.10    0.60
  -1   1  -5   25.60    1.30
  -1  -1   5   26.40    1.20
  -1   1  -5   25.30    1.30
  -1  -1   5   26.50    1.40
  -1  -1   5   26.40    1.10
   1  -1   5   26.20    1.30
   1  -1   5   26.90    1.50
   1   1  -5   25.10    1.10
   1   1  -5   23.70    1.20
   1   1  -5   24.00    1.30
  -1  -2   5  383.96   13.20
  -1  -2   5  357.16   13.70
  -1   2  -5  332.87   13.50
  -1  -2   5  393.56   13.30
  -1   2  -5  395.26   13.40
   1   2  -5  384.26   13.40
   1  -2   5  368.26   13.80
   1  -2   5  376.76   13.40
   1   2  -5  382.76   13.20
   1  -2   5  380.36   13.30
   1  -2   5  373.26   13.20
  -1  -3   5  154.08    6.10
  -1   3  -5  157.78    6.00
  -1   3  -5  157.48    6.30
   1  -3   5  163.88    5.80
   1   3  -5  152.18    6.30
   1  -3   5  164.28    6.00
   1   3  -5  158.98    6.00
  -1  -4   5  132.79    5.40
  -1   4  -5  136.19    5.80
  -1  -4   5  119.69    5.10
  -1   4  -5  133.09    5.20
   1  -4   5  133.49    5.00
   1  -4   5  142.09    5.00
   1  -4   5  137.29    5.20
   1   4  -5  132.89    5.30
   1   4  -5  133.19    5.90
   1  -4   5  136.59    5.50
  -1  -5   5  412.76   14.10
  -1  -5   5  394.96   14.40
  -1   5  -5  388.76   15.00
  -1  -5   5  408.96   14.00
  -1   5  -5  378.36   14.10
   1  -5   5  382.76   14.30
   1   5  -5  396.96   14.20
   1  -5   5  385.66   14.00
   1   5  -5  369.76   14.90
   1  -5   5  376.46   14.00
  -1   6  -5   40.80    3.90
  -1  -6   5   32.60    2.70
  -1  -6   5   43.70    3.20
  -1  -6   5   39.40    2.00
  -1  -6   5   38.10    2.90
  -1  -6   5   42.90    2.20
   1   6  -5   45.00    3.90
   1  -6   5   43.10    2.30
   1  -6   5   42.40    2.90
   1  -6   5   33.80    2.90
   1  -6   5   40.80    2.10
  -1  -7   5    0.80    1.50
  -1  -7   5   -0.10    0.70
  -1  -7   5    0.10    1.20
  -1   7  -5   -1.50    3.30
  -1  -7   5    0.10    0.80
  -1  -7   5   -0.80    1.40
  -1  -7   5    2.40    1.20
  -1  -7   5    1.30    1.20
  -1  -7   5   -0.40    1.40
   1  -7   5   -0.80    1.80
   1  -7   5   -0.30    1.40
   1   7  -5   -1.10    3.00
   1  -7   5   -0.80    1.40
   1  -7   5   -0.80    1.10
   1  -7   5   -0.20    0.90
   1  -7   5   -1.60    1.70
   1  -7   5    0.20    0.80
   1  -7   5    0.20    1.50
  -1  -8   5    1.60    0.90
  -1  -8   5    1.60    1.20
  -1  -8   5    2.10    1.10
  -1  -8   5    2.20    1.70
  -1  -8   5    1.50    1.20
  -1  -8   5    2.40    1.40
  -1  -8   5    3.40    1.30
  -1  -8   5    2.80    1.20
   1  -8   5    2.30    1.30
   1  -8   5    3.30    1.00
   1  -8   5    3.30    1.10
   1  -8   5    2.00    1.00
   1  -8   5    5.10    2.00
   1  -8   5    2.20    1.30
   1  -8   5    4.80    1.50
  -1  -9   5    1.20    1.10
  -1  -9   5    2.20    1.10
  -1  -9   5    1.40    1.00
  -1  -9   5    4.60    2.00
  -1  -9   5    3.50    1.20
  -1  -9   5    0.40    0.90
   1  -9   5    1.70    1.10
   1  -9   5    0.00    1.30
   1  -9   5   -0.10    1.10
   1  -9   5    1.90    1.40
   1  -9   5    0.90    1.10
   1  -9   5    4.00    2.40
  -1 -10   5    1.00    2.00
  -1 -10   5    1.00    0.80
  -1 -10   5    1.20    0.90
  -1 -10   5   -0.10    1.10
  -1 -10   5    1.80    1.40
   1 -10   5    2.00    1.00
   1 -10   5   -1.70    1.90
   1 -10   5    1.20    0.90
   1 -10   5    3.80    1.50
  -1 -11   5    1.40    2.50
  -1 -11   5    1.90    1.00
  -1 -11   5   -0.80    0.70
  -1 -11   5    0.20    0.70
  -1 -11   5    0.80    0.80
  -1 -11   5    0.40    0.70
  -1  11  -5    0.40    0.70
   1 -11   5    0.60    0.80
   1 -11   5   -0.10    0.60
   1 -11   5    1.50    1.10
   1  11  -5   -0.70    0.90
  -2 -11  -5   16.90    3.50
  -2 -11  -5   13.30    1.30
  -2 -11  -5   14.80    1.40
  -2 -11  -5   13.90    1.40
  -2 -11  -5   15.50    1.50
  -2 -11  -5   16.90    1.60
   2 -11  -5   16.90    1.70
   2 -11  -5   15.90    1.60
   2 -11  -5   15.90    1.50
   2 -11  -5   14.10    1.50
  -2 -10  -5    9.50    1.50
  -2 -10  -5    9.00    2.00
  -2 -10  -5    8.60    1.60
  -2 -10  -5   11.70    1.40
  -2 -10  -5    5.80    1.40
  -2 -10  -5    7.60    1.60
  -2 -10  -5    7.40    2.00
   2 -10  -5    9.10    2.00
   2 -10  -5   10.80    1.70
   2 -10  -5    8.90    1.90
   2 -10  -5   10.70    1.60
   2 -10  -5   12.50    1.70
   2 -10  -5   12.60    3.90
   2 -10  -5   11.20    1.80
  -2  -9  -5    2.50    1.50
  -2  -9  -5    1.30    1.10
  -2  -9  -5    0.10    1.70
  -2  -9  -5    0.60    0.90
  -2  -9  -5    1.10    0.90
  -2  -9  -5    1.40    1.60
  -2  -9  -5    0.20    1.00
  -2  -9  -5    1.30    0.90
   2  -9  -5    0.30    2.00
   2  -9  -5    1.10    1.10
   2  -9  -5    2.00    1.40
   2  -9  -5    1.20    1.00
   2  -9  -5    1.60    1.20
   2  -9  -5    2.00    1.00
   2  -9  -5    0.30    0.90
   2  -9  -5    2.60    1.20
  -2  -8  -5    0.30    1.00
  -2  -8  -5    1.00    1.10
  -2  -8  -5    0.70    0.80
  -2  -8  -5    2.20    1.30
  -2  -8  -5    1.80    0.90
  -2  -8  -5   -0.20    1.80
  -2  -8  -5    0.30    1.10
  -2  -8  -5    0.70    1.60
   2  -8  -5   -1.30    1.10
   2  -8  -5   -0.80    1.20
   2  -8  -5    0.90    1.20
   2  -8  -5   -1.00    1.80
   2  -8  -5   -0.20    1.10
   2  -8  -5    1.20    1.10
   2  -8  -5   -1.10    0.90
   2  -8  -5    0.20    1.00
   2  -8  -5   -0.30    0.80
  -2  -7  -5   32.80    2.80
  -2  -7  -5   28.90    2.70
  -2  -7  -5   29.90    2.00
  -2  -7  -5   27.40    3.20
  -2  -7  -5   26.10    1.80
  -2  -7  -5   31.90    2.50
  -2  -7  -5   34.00    2.40
  -2  -7  -5   35.50    2.80
   2   7   5   30.90    6.60
   2  -7  -5   29.60    2.00
   2  -7  -5   25.60    2.50
   2  -7  -5   31.40    2.90
   2  -7  -5   34.50    2.10
   2  -7  -5   31.30    2.10
   2  -7  -5   30.60    2.70
   2  -7  -5   27.40    2.40
   2  -7  -5   34.80    2.70
   2  -7  -5   30.20    2.40
  -2  -6  -5   26.80    2.80
  -2  -6  -5   31.20    2.30
  -2   6   5   30.10    4.40
  -2  -6  -5   28.00    2.20
  -2  -6  -5   23.90    2.40
  -2  -6  -5   28.90    1.60
  -2  -6  -5   28.70    1.80
   2  -6  -5   26.60    2.30
   2   6   5   32.50    4.00
   2  -6  -5   25.70    2.20
   2  -6  -5   25.60    1.60
   2  -6  -5   26.10    2.40
   2  -6  -5   29.70    2.90
   2  -6  -5   27.40    2.60
   2  -6  -5   29.00    3.70
   2  -6  -5   22.80    2.80
   2  -6  -5   28.30    1.90
   2  -6  -5   30.20    1.90
  -2  -5  -5    7.20    1.50
  -2  -5  -5    8.60    0.90
  -2  -5  -5    8.40    1.40
  -2   5   5    7.90    1.50
   2  -5  -5    8.00    1.70
   2  -5  -5    6.20    1.30
   2  -5  -5    6.30    1.20
   2   5   5    6.20    1.50
   2  -5  -5    9.70    1.40
   2  -5  -5    7.40    0.90
  -2   4   5    0.80    0.80
  -2  -4  -5    2.40    0.50
[truncated: 1,561,922 more chars]
