# Supplementary material for: Crystal structure of 3-benzyl-1-[(1,2,3,4-tetra­hydro­naphthalen-1-yl­idene)amino]­thio­urea
Source: Acta Crystallogr E Crystallogr Commun. 2015 Nov 21;71(Pt 12):o974–5. doi: 10.1107/S2056989015021064 (PMC4719930; doi:10.1107/S2056989015021064)
Supplement: Supplementary file 2 [file e-71-0o974-Isup2.hkl]

data_I                                                                          
_shelx_title ' skm135_a.res in Pbca'                                            
_shelx_refln_list_code          4                                               
_shelx_F_calc_maximum      416.26                                               
_exptl_crystal_F_000      1312.00                                               
_reflns_d_resolution_high  0.8099                                               
                                                                                
loop_                                                                           
 _space_group_symop_operation_xyz                                               
 'x, y, z'                                                                      
 '-x+1/2, -y, z+1/2'                                                            
 '-x, y+1/2, -z+1/2'                                                            
 'x+1/2, -y+1/2, -z'                                                            
 '-x, -y, -z'                                                                   
 'x-1/2, y, -z-1/2'                                                             
 'x, -y-1/2, z-1/2'                                                             
 '-x-1/2, y-1/2, z'                                                             
                                                                                
_cell_length_a    11.9129                                                       
_cell_length_b     9.6914                                                       
_cell_length_c    27.8220                                                       
_cell_angle_alpha  90.000                                                       
_cell_angle_beta   90.000                                                       
_cell_angle_gamma  90.000                                                       
                                                                                
_shelx_F_squared_multiplier     1.000                                           
                                                                                
loop_                                                                           
 _refln_index_h                                                                 
 _refln_index_k                                                                 
 _refln_index_l                                                                 
 _refln_F_squared_calc                                                          
 _refln_F_squared_meas                                                          
 _refln_F_squared_sigma                                                         
 _refln_observed_status                                                         
   2   0   0      19944.83      20982.34       327.09 o                         
   4   0   0       8967.34       9556.34       195.96 o                         
   6   0   0       4975.73       5600.69       120.54 o                         
   8   0   0       5378.61       5379.94       141.57 o                         
  10   0   0       1304.00       1141.98        24.88 o                         
  12   0   0          8.03          2.04         6.53 o                         
  14   0   0         75.27         71.87        16.64 o                         
   2   1   0       4000.06       4098.31        49.04 o                         
   4   1   0         91.68         90.69         5.74 o                         
   6   1   0       1807.75       2104.31        36.57 o                         
   8   1   0       2023.43       1945.82        25.50 o                         
  10   1   0        762.48        773.90        13.94 o                         
  12   1   0        446.68        445.65        10.63 o                         
  14   1   0        242.39        240.79         9.62 o                         
   0   2   0      14239.80      13612.36       219.41 o                         
   2   2   0     173269.28     148980.16      1986.79 o                         
   4   2   0       3997.42       4242.71        77.48 o                         
   6   2   0       1144.45        931.78        17.87 o                         
   8   2   0        518.98        559.24        13.86 o                         
  10   2   0       1228.58       1200.33        18.78 o                         
  12   2   0        567.55        513.66        15.80 o                         
  14   2   0          0.80          8.11         4.15 o                         
   2   3   0      15343.07      16437.10       192.09 o                         
   4   3   0       1730.98       1545.52        21.28 o                         
   6   3   0        810.27        748.95        18.00 o                         
   8   3   0       3791.31       3958.81        43.85 o                         
  10   3   0         42.83         41.62         5.55 o                         
  12   3   0        160.87        156.87        13.88 o                         
  14   3   0       1555.48       1602.50        63.14 o                         
   0   4   0      12184.19      12385.37       195.45 o                         
   2   4   0       6112.27       6355.13       100.18 o                         
   4   4   0       3537.05       3782.15        45.34 o                         
   6   4   0       1931.37       1861.45        24.41 o                         
   8   4   0       1217.62       1229.90        19.36 o                         
  10   4   0         15.35         14.33         5.44 o                         
  12   4   0         35.48         28.49         4.71 o                         
   2   5   0        899.30        927.18        14.16 o                         
   4   5   0       6675.30       7042.90        77.90 o                         
   6   5   0       1994.35       1847.32        23.26 o                         
   8   5   0          4.77          4.77         5.26 o                         
  10   5   0         34.91         42.93         5.22 o                         
  12   5   0        481.33        494.76        11.47 o                         
   0   6   0        140.85        124.94        10.11 o                         
   2   6   0        217.97        211.07         8.01 o                         
   4   6   0       8051.02       8282.26        66.50 o                         
   6   6   0        876.16        804.92        12.82 o                         
   8   6   0        651.62        590.59        11.85 o                         
  10   6   0         70.17         48.92         5.82 o                         
  12   6   0        123.19        115.42         8.11 o                         
   2   7   0        469.87        470.85         8.99 o                         
   4   7   0       2837.75       2709.24        25.44 o                         
   6   7   0        724.46        723.92        12.76 o                         
   8   7   0         14.77         12.73         6.42 o                         
  10   7   0        601.12        644.18        12.49 o                         
   0   8   0        473.86        422.88        16.00 o                         
   2   8   0       1403.56       1403.95        16.90 o                         
   4   8   0       2755.84       2804.33        28.04 o                         
   6   8   0        291.49        258.42         9.10 o                         
   8   8   0        719.41        713.36        14.17 o                         
  10   8   0       1143.33       1128.67        19.92 o                         
   2   9   0       3017.40       2993.31        33.25 o                         
   4   9   0        158.16        158.69         7.44 o                         
   6   9   0          0.00         -2.97         5.41 o                         
   8   9   0        611.34        588.28        13.23 o                         
   0  10   0       2344.77       2345.87        40.48 o                         
   2  10   0        186.32        207.69         7.97 o                         
   4  10   0        495.17        509.06        17.52 o                         
   6  10   0       1239.79       1331.26        19.18 o                         
   8  10   0        208.49        178.89        12.59 o                         
   2  11   0        125.30        111.70         6.53 o                         
   4  11   0       1015.29       1053.93        17.83 o                         
   1   1   1          6.34         -1.20         1.20 o                         
   2   1   1         15.74          1.07         1.07 o                         
   3   1   1       1556.83       1504.28        12.96 o                         
   4   1   1       5589.56       5415.54        50.42 o                         
   5   1   1          4.58          6.16         2.60 o                         
   6   1   1        578.60        584.80        11.07 o                         
   7   1   1          1.86         -1.04         5.90 o                         
   8   1   1        113.15        135.85         7.13 o                         
   9   1   1         17.64         17.38         4.82 o                         
  10   1   1       2568.96       2616.23        23.18 o                         
  11   1   1          8.33          8.47         3.64 o                         
  12   1   1        238.95        245.13         6.31 o                         
  13   1   1         54.81         53.83         3.86 o                         
  14   1   1          6.85          8.25         3.38 o                         
   0   2   1        220.73        191.19         3.46 o                         
   1   2   1      23676.10      23249.88       209.19 o                         
   2   2   1       5801.14       6269.23        54.03 o                         
   3   2   1       4257.10       4425.62        49.54 o                         
   4   2   1        736.86        578.58         8.85 o                         
   5   2   1        324.37        288.89         7.28 o                         
   6   2   1         38.73         38.77         4.48 o                         
   7   2   1         24.83         32.61         5.98 o                         
   8   2   1       1987.67       2039.49        18.33 o                         
   9   2   1        478.12        470.97         8.44 o                         
  10   2   1        635.41        639.10         9.35 o                         
  11   2   1         19.96         20.21         3.84 o                         
  12   2   1       1259.22       1283.88        14.96 o                         
  13   2   1        500.88        481.48         9.02 o                         
  14   2   1         51.73         47.20         7.26 o                         
   1   3   1        524.29        518.93         6.59 o                         
   2   3   1        622.71        615.66         9.82 o                         
   3   3   1        373.89        414.14         6.08 o                         
   4   3   1        133.06         90.45         4.94 o                         
   5   3   1       3241.84       3376.50        39.65 o                         
   6   3   1          2.40         -0.43         5.00 o                         
   7   3   1        297.61        261.70         7.52 o                         
   8   3   1       1963.83       1818.76        16.43 o                         
   9   3   1         36.46         31.46         4.71 o                         
  10   3   1        236.72        249.75         6.87 o                         
  11   3   1        803.03        771.98        10.20 o                         
  12   3   1        396.82        412.42        17.08 o                         
  13   3   1          3.16          4.63         3.18 o                         
  14   3   1        330.98        357.77        12.14 o                         
   0   4   1         70.85        103.18         4.36 o                         
   1   4   1         40.30         29.06         2.33 o                         
   2   4   1         17.35         18.98         2.59 o                         
   3   4   1       1422.69       1300.68        13.66 o                         
   4   4   1       2589.94       2853.30        24.84 o                         
   5   4   1       2005.91       2085.27        20.11 o                         
   6   4   1       5739.75       5651.73        45.33 o                         
   7   4   1        230.52        230.04         6.26 o                         
   8   4   1       1087.10       1068.99        12.58 o                         
   9   4   1         66.91         68.08         4.38 o                         
  10   4   1        227.50        219.36         6.52 o                         
  11   4   1        119.27        115.49         5.28 o                         
  12   4   1        163.16        168.68         5.88 o                         
  13   4   1         56.73         54.86         4.27 o                         
   1   5   1        958.96        912.62        11.00 o                         
   2   5   1       3394.10       3504.04        28.50 o                         
   3   5   1        325.43        301.10         5.87 o                         
   4   5   1       7908.76       8287.89        65.94 o                         
   5   5   1        590.50        555.95         7.61 o                         
   6   5   1       1112.05       1102.96        11.43 o                         
   7   5   1       2125.52       2200.06        17.57 o                         
   8   5   1        577.43        570.63        10.00 o                         
   9   5   1        477.56        446.95         7.82 o                         
  10   5   1        124.11        118.16         5.65 o                         
  11   5   1         98.66        106.04         6.33 o                         
  12   5   1          6.47          6.23         3.00 o                         
  13   5   1        563.96        624.17         8.70 o                         
   0   6   1        686.52        611.41        13.56 o                         
   1   6   1        256.74        293.77         6.70 o                         
   2   6   1        680.61        635.19         8.39 o                         
   3   6   1       3123.15       3076.50        21.11 o                         
   4   6   1       2119.77       2072.73        14.32 o                         
   5   6   1         12.55         29.33         3.60 o                         
   6   6   1        782.24        789.04         8.96 o                         
   7   6   1        216.57        227.90         6.01 o                         
   8   6   1        170.64        178.66         6.46 o                         
   9   6   1       1364.23       1380.80        15.14 o                         
  10   6   1        339.19        326.13         9.11 o                         
  11   6   1         16.95         10.70         2.87 o                         
  12   6   1        252.37        241.13         5.47 o                         
   1   7   1        251.46        238.38         5.35 o                         
   2   7   1       2034.96       1977.60        14.41 o                         
   3   7   1        119.39        133.76         4.45 o                         
   4   7   1        172.93        173.42         4.89 o                         
   5   7   1        457.91        453.89         7.42 o                         
   6   7   1       3379.83       3395.29        26.43 o                         
   7   7   1          9.53          6.69         3.36 o                         
   8   7   1          8.53          9.13         3.46 o                         
   9   7   1          4.14          7.15         3.68 o                         
  10   7   1        269.26        281.00         6.24 o                         
  11   7   1        190.27        200.60         5.44 o                         
   0   8   1       1163.64       1110.74        16.69 o                         
   1   8   1       1330.86       1261.12        11.81 o                         
   2   8   1        506.86        520.46         7.06 o                         
   3   8   1        245.88        280.00         5.65 o                         
   4   8   1        399.68        425.48         6.76 o                         
   5   8   1          1.54          1.95         3.52 o                         
   6   8   1          3.58          6.49         3.44 o                         
   7   8   1        362.23        342.47         7.51 o                         
   8   8   1        537.23        492.44         8.14 o                         
   9   8   1        217.03        233.23         6.71 o                         
  10   8   1        100.82         97.71         5.21 o                         
   1   9   1         53.00         45.65         3.39 o                         
   2   9   1          2.25          7.12         3.33 o                         
   3   9   1         24.37         21.34         3.22 o                         
   4   9   1       1150.28       1176.41        10.85 o                         
   5   9   1         16.34         14.84         3.51 o                         
   6   9   1        105.97         86.58         4.90 o                         
   7   9   1         70.49         71.52         4.66 o                         
   8   9   1        527.27        415.06         8.14 o                         
   9   9   1         51.70         43.08         4.81 o                         
   0  10   1       1838.37       1886.11        22.40 o                         
   1  10   1        180.37        183.32         5.33 o                         
   2  10   1        478.90        483.35         7.11 o                         
   3  10   1         23.68         32.97         3.31 o                         
   4  10   1        255.98        262.30         8.97 o                         
   5  10   1         38.18         29.95         3.41 o                         
   6  10   1          1.42          1.24         2.67 o                         
   7  10   1          2.46          3.14         2.77 o                         
   8  10   1       1013.91        944.22        20.43 o                         
   1  11   1        225.00        219.79         5.21 o                         
   2  11   1         85.42         72.11         4.33 o                         
   3  11   1         45.02         34.60         3.32 o                         
   4  11   1          4.51          3.38         2.87 o                         
   5  11   1          0.31         -1.33         2.68 o                         
   0   0   2      17707.76      15148.85       263.87 o                         
   1   0   2      13308.22      12836.62       200.60 o                         
   2   0   2        273.01        257.29         4.84 o                         
   3   0   2       2213.81       2315.39        30.74 o                         
   4   0   2        247.57        208.54        12.44 o                         
   5   0   2      15143.47      15605.98       246.14 o                         
   6   0   2          0.97         -1.00         5.26 o                         
   7   0   2       2448.98       2149.65        38.11 o                         
   8   0   2        384.89        324.76        11.17 o                         
   9   0   2       1423.37       1471.93        20.11 o                         
  10   0   2        112.99        133.19         8.82 o                         
  11   0   2       2516.25       2507.52        30.32 o                         
  12   0   2       1273.08       1181.47        18.19 o                         
  13   0   2         83.77         77.86         8.31 o                         
  14   0   2        139.65        138.62        10.71 o                         
   1   1   2        281.08        226.34         3.12 o                         
   2   1   2      15989.82      16095.48       135.06 o                         
   3   1   2       4401.42       4300.52        38.05 o                         
   4   1   2       1483.39       1446.24        16.98 o                         
   5   1   2       3518.27       3434.41        43.63 o                         
   6   1   2        583.73        605.61        11.45 o                         
   7   1   2       1647.54       1646.62        23.00 o                         
   8   1   2         27.80         37.42         4.49 o                         
   9   1   2        316.62        308.87         7.17 o                         
  10   1   2         34.84         38.35         4.72 o                         
  11   1   2       1487.69       1473.14        14.41 o                         
  12   1   2        103.95        107.89         5.58 o                         
  13   1   2        659.92        675.58         9.52 o                         
  14   1   2          3.26          1.52         3.59 o                         
   0   2   2      13450.42      13888.40       161.92 o                         
   1   2   2          4.23          3.20         1.14 o                         
   2   2   2      15596.54      16006.62       128.40 o                         
   3   2   2      20750.44      21410.09       199.83 o                         
   4   2   2        155.16        173.09         4.99 o                         
   5   2   2        157.85        184.71         5.95 o                         
   6   2   2        283.81        246.44         7.29 o                         
   7   2   2         63.53         59.96         6.22 o                         
   8   2   2        122.23        133.08         5.71 o                         
   9   2   2       2713.04       2687.24        22.45 o                         
  10   2   2        261.87        263.00         7.50 o                         
  11   2   2          6.51          5.97         3.73 o                         
  12   2   2         28.21         21.72         3.56 o                         
  13   2   2          0.86          0.85         3.51 o                         
  14   2   2          5.84          1.22         3.92 o                         
   1   3   2       3495.88       3650.25        32.35 o                         
   2   3   2      15662.47      16627.50       207.93 o                         
   3   3   2        801.34        999.03        12.40 o                         
   4   3   2        188.00        231.45         5.16 o                         
   5   3   2       3471.68       3500.79        42.80 o                         
   6   3   2       1206.69       1335.61        15.55 o                         
   7   3   2       1503.47       1481.56        14.43 o                         
   8   3   2        314.66        307.05         7.36 o                         
   9   3   2       2144.75       2073.75        20.22 o                         
  10   3   2        208.38        211.15         6.58 o                         
  11   3   2        199.81        206.78         6.72 o                         
  12   3   2         85.61         82.47         6.62 o                         
  13   3   2         80.84         93.89         5.08 o                         
  14   3   2        281.39        283.44        10.09 o                         
   0   4   2       1611.02       1633.28        26.84 o                         
   1   4   2        618.30        731.03         8.32 o                         
   2   4   2       2205.25       2253.57        21.47 o                         
   3   4   2        726.05        618.18         8.32 o                         
   4   4   2       5458.73       5796.02        48.95 o                         
   5   4   2       3453.19       3543.99        32.48 o                         
   6   4   2        881.22        874.59        10.47 o                         
   7   4   2       2205.99       2239.02        18.32 o                         
   8   4   2        184.11        186.89         6.67 o                         
   9   4   2        463.52        468.79         8.16 o                         
  10   4   2         24.34         21.82         3.77 o                         
  11   4   2         12.84         16.14         3.39 o                         
  12   4   2         15.25         16.47         3.30 o                         
  13   4   2         30.62         25.87         3.27 o                         
   1   5   2        182.90        216.40         5.12 o                         
   2   5   2       1009.77       1079.55        11.05 o                         
   3   5   2        430.64        544.80         9.44 o                         
   4   5   2       5230.95       5641.42        45.95 o                         
   5   5   2        127.83        106.18         4.72 o                         
   6   5   2         62.99         62.96         4.23 o                         
   7   5   2       1157.73       1133.42        11.58 o                         
   8   5   2       1359.87       1428.97        14.81 o                         
   9   5   2         17.79         11.72         3.61 o                         
  10   5   2        129.81        120.16         5.17 o                         
  11   5   2        226.97        230.90         8.16 o                         
  12   5   2         75.60         65.64         3.77 o                         
  13   5   2          0.12          1.57         2.59 o                         
   0   6   2          0.00         -0.91         5.12 o                         
   1   6   2         10.29         24.47         3.41 o                         
   2   6   2        619.67        620.04         7.84 o                         
   3   6   2         27.47         24.91         3.11 o                         
   4   6   2       1138.83       1114.24         9.48 o                         
   5   6   2        324.90        333.84         7.80 o                         
   6   6   2        914.65        932.99         9.96 o                         
   7   6   2       3703.78       3815.52        28.74 o                         
   8   6   2         13.33         14.41         3.59 o                         
   9   6   2         88.05        107.97         4.90 o                         
  10   6   2          0.91          1.05         4.61 o                         
  11   6   2         16.17         11.19         2.95 o                         
  12   6   2         36.26         29.69         2.80 o                         
   1   7   2        494.11        506.78         7.93 o                         
   2   7   2          0.98         -1.05         2.93 o                         
   3   7   2         97.99        103.82         3.95 o                         
   4   7   2          0.06         -1.70         3.18 o                         
   5   7   2       4375.16       4567.47        33.69 o                         
   6   7   2       1249.52       1286.69        12.81 o                         
   7   7   2        307.64        272.44         6.58 o                         
   8   7   2         96.33         86.16         4.18 o                         
   9   7   2         31.20         25.55         3.89 o                         
  10   7   2         50.93         50.23         3.39 o                         
  11   7   2         84.59         78.04         4.49 o                         
   0   8   2        443.01        430.40        10.33 o                         
   1   8   2        345.36        344.36         6.52 o                         
   2   8   2          0.40         -1.12         3.08 o                         
   3   8   2       1433.26       1472.32        12.05 o                         
   4   8   2        229.36        225.69         5.79 o                         
   5   8   2         37.38         44.61         3.72 o                         
   6   8   2        275.46        249.43         6.46 o                         
   7   8   2         11.65         11.44         3.58 o                         
   8   8   2         15.35         14.74         3.33 o                         
   9   8   2       1883.85       1898.41        22.35 o                         
  10   8   2         55.41         51.78         4.43 o                         
   1   9   2       1101.37       1091.88        10.88 o                         
   2   9   2        497.42        496.06         7.68 o                         
   3   9   2        198.42        202.44         5.37 o                         
   4   9   2         37.26         36.03         3.37 o                         
   5   9   2          3.83          1.39         3.36 o                         
   6   9   2        181.76        183.82         6.38 o                         
   7   9   2       1152.09       1156.20        12.41 o                         
   8   9   2         21.58         18.55         3.89 o                         
   9   9   2        173.07        149.71         5.27 o                         
   0  10   2        288.92        310.92         8.64 o                         
   1  10   2        299.08        282.45         6.00 o                         
   2  10   2        622.08        598.04         7.96 o                         
   3  10   2        212.84        224.51         7.18 o                         
   4  10   2         50.18         45.04         3.62 o                         
   5  10   2        246.23        256.88         5.90 o                         
   6  10   2        113.76        113.62         5.82 o                         
   7  10   2        116.02        129.17         6.66 o                         
   8  10   2        360.34        352.91        22.66 o                         
   1  11   2        610.04        617.94         7.60 o                         
   2  11   2         88.93        103.91         4.41 o                         
   3  11   2        132.59        140.74         6.19 o                         
   4  11   2          0.85          3.65         2.91 o                         
   5  11   2        483.73        494.86         8.71 o                         
   1   1   3      23170.29      23596.71       193.43 o                         
   2   1   3        447.41        456.79         5.57 o                         
   3   1   3       1607.30       1778.97        16.98 o                         
   4   1   3          5.23          4.71         2.17 o                         
   5   1   3          5.05          2.05         2.89 o                         
   6   1   3        243.75        216.40         7.19 o                         
   7   1   3          7.60         16.94         5.50 o                         
   8   1   3       1446.31       1469.04        13.54 o                         
   9   1   3         24.00         33.90         4.15 o                         
  10   1   3       1931.89       1941.34        18.68 o                         
  11   1   3        305.02        287.00         7.10 o                         
  12   1   3       1994.73       1973.59        20.40 o                         
  13   1   3          1.56         -1.43         3.02 o                         
  14   1   3        338.74        323.56         7.76 o                         
   0   2   3      11466.63      12703.01       141.67 o                         
   1   2   3        577.85        383.48         4.64 o                         
   2   2   3      12927.46      12960.76       115.37 o                         
   3   2   3       7839.86       8739.57        77.33 o                         
   4   2   3       1404.26       1408.63        21.66 o                         
   5   2   3       2313.32       2759.19        30.63 o                         
   6   2   3       2334.13       2528.83        28.02 o                         
   7   2   3          5.26          5.58         4.90 o                         
   8   2   3         62.42         65.58         4.45 o                         
   9   2   3        576.47        604.66         8.93 o                         
  10   2   3         19.97         20.87         3.83 o                         
  11   2   3         23.53         24.09         4.29 o                         
  12   2   3          4.94          5.38         3.89 o                         
  13   2   3        246.52        250.33         7.42 o                         
  14   2   3          1.75          4.87         3.15 o                         
   1   3   3      19723.79      20756.86       162.23 o                         
   2   3   3       2084.52       2160.68        19.20 o                         
   3   3   3       1181.75       1282.69        13.69 o                         
   4   3   3       5638.18       5551.91        49.17 o                         
   5   3   3         31.98         16.36         3.64 o                         
   6   3   3       1112.60       1254.81        14.76 o                         
   7   3   3        289.07        296.35         7.62 o                         
   8   3   3        133.45        137.89         5.47 o                         
   9   3   3         14.51         17.07         3.96 o                         
  10   3   3       3992.34       4042.34        34.27 o                         
  11   3   3        224.79        227.69         6.79 o                         
  12   3   3        505.01        489.36        12.71 o                         
  13   3   3         63.03         42.41         3.52 o                         
  14   3   3        245.12        263.19        15.63 o                         
   0   4   3       4948.74       4888.07        59.57 o                         
   1   4   3        608.92        572.28         7.16 o                         
   2   4   3        255.99        264.49         5.56 o                         
   3   4   3        764.55        498.08         7.32 o                         
   4   4   3        457.71        484.08         7.66 o                         
   5   4   3       2196.67       2397.96        23.53 o                         
   6   4   3        909.85        803.56         9.80 o                         
   7   4   3       1585.24       1739.43        15.23 o                         
   8   4   3       1194.31       1133.17        12.36 o                         
   9   4   3        644.85        585.00         9.02 o                         
  10   4   3         22.11         11.91         3.70 o                         
  11   4   3         25.61         26.58         3.48 o                         
  12   4   3         67.65         64.65         4.35 o                         
  13   4   3          9.37          0.10         3.34 o                         
   1   5   3       1818.97       1727.72        17.08 o                         
   2   5   3       3838.49       3717.29        30.04 o                         
   3   5   3       3853.52       4170.52        34.55 o                         
   4   5   3        301.69        354.59         7.07 o                         
   5   5   3        325.71        279.21         6.33 o                         
   6   5   3       1231.25       1208.13        12.07 o                         
   7   5   3        713.82        656.82         8.70 o                         
   8   5   3       5557.40       5678.31        44.49 o                         
   9   5   3        261.37        271.39         6.99 o                         
  10   5   3         33.70         34.72         4.41 o                         
  11   5   3          7.35          6.65         3.20 o                         
  12   5   3        257.27        264.07         5.92 o                         
  13   5   3        482.00        510.76         9.58 o                         
   0   6   3         88.38         63.81         5.79 o                         
   1   6   3         92.44         86.61         4.37 o                         
   2   6   3       1321.69       1276.61        11.57 o                         
   3   6   3         49.76         35.12         3.19 o                         
   4   6   3        521.73        460.37         6.40 o                         
   5   6   3        177.92        167.54         6.78 o                         
   6   6   3       1025.64       1039.69        10.62 o                         
   7   6   3        411.72        404.65         7.18 o                         
   8   6   3         64.81         59.35         4.01 o                         
   9   6   3        425.27        412.88         7.71 o                         
  10   6   3         34.33         28.38         3.98 o                         
  11   6   3         76.87         85.64         4.24 o                         
  12   6   3        148.07        184.99         6.39 o                         
   1   7   3       3581.28       3748.45        24.55 o                         
   2   7   3         69.40         82.61         4.03 o                         
   3   7   3       1306.07       1384.19        11.38 o                         
   4   7   3        793.70        763.09         8.34 o                         
   5   7   3        300.27        277.80         6.38 o                         
   6   7   3       3636.97       3631.82        28.13 o                         
   7   7   3        660.92        698.76         9.28 o                         
   8   7   3         87.05         77.17         4.29 o                         
   9   7   3        268.73        266.90         9.08 o                         
  10   7   3        625.97        638.27         8.67 o                         
  11   7   3        275.10        295.03         6.18 o                         
   0   8   3       1460.50       1498.10        19.23 o                         
   1   8   3        317.28        300.74         6.11 o                         
   2   8   3         13.26         15.09         3.11 o                         
   3   8   3        115.43        126.05         4.47 o                         
   4   8   3        164.12        165.51         5.37 o                         
   5   8   3        227.08        236.56         6.26 o                         
   6   8   3        255.32        247.76         6.59 o                         
   7   8   3        697.69        624.38         8.93 o                         
   8   8   3         18.20          5.28         3.46 o                         
   9   8   3         32.21         34.75         4.24 o                         
  10   8   3         69.72         89.91         5.00 o                         
   1   9   3        129.95        122.56         4.86 o                         
   2   9   3        336.75        331.09         6.76 o                         
   3   9   3         47.38         48.32         3.43 o                         
   4   9   3        806.56        823.73         9.10 o                         
   5   9   3        389.65        377.57         6.94 o                         
   6   9   3        150.65        153.82         5.34 o                         
   7   9   3        171.93        167.73         5.63 o                         
   8   9   3        818.68        772.60        10.41 o                         
   9   9   3          8.05          9.48         3.00 o                         
   0  10   3        189.32        201.80         8.03 o                         
   1  10   3        273.34        294.99         6.45 o                         
   2  10   3        176.33        180.63         6.83 o                         
   3  10   3        125.45        138.45         5.07 o                         
   4  10   3        100.00         94.44         5.53 o                         
   5  10   3         71.77         50.23         3.24 o                         
   6  10   3         36.53         28.68         3.42 o                         
   7  10   3         40.63         28.88         3.58 o                         
   1  11   3        226.83        231.06         5.82 o                         
   2  11   3        294.31        292.15         6.01 o                         
   3  11   3        187.37        178.16         5.97 o                         
   4  11   3         22.90         22.80         3.67 o                         
   5  11   3         39.43         30.85         3.57 o                         
   0   0   4        916.40        816.45        17.27 o                         
   1   0   4       8864.89       8895.21       131.69 o                         
   2   0   4         36.76         37.12         2.71 o                         
   3   0   4         57.84         64.11         3.86 o                         
   4   0   4       7624.67       7569.43       122.31 o                         
   5   0   4        111.40         94.06         6.41 o                         
   6   0   4        353.85        314.03        10.69 o                         
   7   0   4       2262.99       2551.69        46.71 o                         
   8   0   4        625.33        496.55        11.40 o                         
   9   0   4         82.11         73.75         6.11 o                         
  10   0   4       2600.58       2537.43        31.75 o                         
  11   0   4       2374.48       2353.60        31.57 o                         
  12   0   4       2952.19       3131.98        42.50 o                         
  13   0   4          1.42          5.23         4.55 o                         
  14   0   4         23.80          8.16         4.50 o                         
   1   1   4       4255.89       4278.07        34.15 o                         
   2   1   4      20886.80      21673.03       214.82 o                         
   3   1   4        634.32        616.62         7.67 o                         
   4   1   4       7109.47       7093.69        71.39 o                         
   5   1   4        533.85        559.19         8.47 o                         
   6   1   4        959.31        988.07        12.94 o                         
   7   1   4          8.02         23.77         5.18 o                         
   8   1   4        627.88        561.95         8.34 o                         
   9   1   4         15.97         23.52         4.07 o                         
  10   1   4        661.61        645.73         9.41 o                         
  11   1   4        345.59        361.69         8.15 o                         
  12   1   4        218.40        226.00         7.35 o                         
  13   1   4        109.73        117.28         5.03 o                         
  14   1   4        922.71        879.28        18.68 o                         
   0   2   4       3543.97       3177.55        36.57 o                         
   1   2   4      15430.13      15891.32       127.51 o                         
   2   2   4       1009.41        841.79         8.83 o                         
   3   2   4       2464.97       2421.79        21.54 o                         
   4   2   4       1015.79       1036.40        11.15 o                         
   5   2   4        409.30        543.60         8.68 o                         
   6   2   4       4561.07       4491.37        47.07 o                         
   7   2   4        167.25        143.71         6.93 o                         
   8   2   4        369.95        361.62         7.30 o                         
   9   2   4        499.01        454.73         7.76 o                         
  10   2   4        763.52        794.76        10.85 o                         
  11   2   4         95.88         90.54         5.85 o                         
  12   2   4        459.88        459.54         9.69 o                         
  13   2   4        449.01        462.63         8.26 o                         
  14   2   4        555.50        608.94        11.05 o                         
   1   3   4       6214.82       6207.68        51.05 o                         
   2   3   4       6947.49       7115.04        60.04 o                         
   3   3   4        433.67        417.69         6.96 o                         
   4   3   4       4580.66       4599.37        41.06 o                         
   5   3   4       3269.22       3509.27        32.67 o                         
   6   3   4        351.99        358.63         7.72 o                         
   7   3   4       1586.98       1629.75        15.26 o                         
   8   3   4        102.62        130.13         5.14 o                         
   9   3   4       1000.09        997.83        12.04 o                         
  10   3   4         15.26         15.53         3.92 o                         
  11   3   4         73.20         64.35         4.07 o                         
  12   3   4         46.87         48.18         6.20 o                         
  13   3   4         23.46         26.12         3.72 o                         
  14   3   4          1.10          2.83         2.80 o                         
   0   4   4       2339.84       2018.43        26.89 o                         
   1   4   4        106.94        144.38         4.21 o                         
   2   4   4        560.03        518.01         7.50 o                         
   3   4   4       3138.38       3403.40        30.61 o                         
   4   4   4         49.02         47.89         3.43 o                         
   5   4   4       1308.65       1201.90        14.02 o                         
   6   4   4        202.92        185.66         5.68 o                         
   7   4   4        393.47        359.21         7.28 o                         
   8   4   4         24.32         24.26         4.02 o                         
   9   4   4        420.12        436.48         8.28 o                         
  10   4   4         29.94         38.70         4.24 o                         
  11   4   4          1.24         -1.15         3.36 o                         
  12   4   4         21.46         18.28         3.32 o                         
  13   4   4          1.89          0.75         2.77 o                         
   1   5   4        323.44        315.67         5.81 o                         
   2   5   4        466.90        441.71         6.54 o                         
   3   5   4        995.70       1067.26        11.80 o                         
   4   5   4        222.63        219.51         5.99 o                         
   5   5   4        367.02        343.61         6.33 o                         
   6   5   4        114.24        112.73         4.77 o                         
   7   5   4        111.24        121.39         5.30 o                         
   8   5   4        218.94        241.72         6.78 o                         
   9   5   4        119.04        120.01         5.77 o                         
  10   5   4        331.82        353.06         7.07 o                         
  11   5   4        182.84        172.06         5.73 o                         
  12   5   4          0.52          4.23         2.85 o                         
  13   5   4         39.34         45.73         3.49 o                         
   0   6   4       1322.53       1266.40        20.20 o                         
   1   6   4         14.99         10.21         3.65 o                         
   2   6   4        133.22        158.72         5.15 o                         
   3   6   4        115.18        137.78         4.49 o                         
   4   6   4        150.47        184.52         5.19 o                         
   5   6   4        135.86        158.69         5.40 o                         
   6   6   4         72.86         61.85         4.33 o                         
   7   6   4       2901.57       3030.03        24.17 o                         
   8   6   4        118.52        141.68         5.60 o                         
   9   6   4          1.92          2.57         3.31 o                         
  10   6   4        321.63        334.11         8.59 o                         
  11   6   4         53.25         46.79         3.16 o                         
  12   6   4         10.33          7.74         2.92 o                         
   1   7   4        346.97        344.31         5.95 o                         
   2   7   4        388.40        390.66         6.20 o                         
   3   7   4          3.44          4.81         3.06 o                         
   4   7   4        746.21        768.95         8.97 o                         
   5   7   4        140.57        132.08         5.93 o                         
   6   7   4         66.26         63.27         4.00 o                         
   7   7   4        174.24        154.78         6.08 o                         
   8   7   4          1.69          0.41         3.37 o                         
   9   7   4         45.03         42.31         5.04 o                         
  10   7   4        226.06        228.78         6.56 o                         
  11   7   4        262.25        301.25         8.25 o                         
   0   8   4       2704.37       2736.49        30.41 o                         
   1   8   4        160.21        151.41         5.22 o                         
   2   8   4        510.70        500.29         6.86 o                         
   3   8   4         61.50         65.28         3.39 o                         
   4   8   4          6.48          9.88         3.44 o                         
   5   8   4        447.32        455.40         7.96 o                         
   6   8   4       1563.57       1594.21        15.51 o                         
   7   8   4          4.31          3.90         3.39 o                         
   8   8   4         23.65         17.85         3.54 o                         
   9   8   4         10.17          9.90         3.23 o                         
  10   8   4          1.21          1.45         2.94 o                         
   1   9   4         13.68         13.57         3.50 o                         
   2   9   4       1714.58       1715.17        13.63 o                         
   3   9   4          0.31          2.58         3.18 o                         
   4   9   4        677.50        684.52         8.37 o                         
   5   9   4         44.84         43.85         3.63 o                         
   6   9   4        350.90        349.07         6.56 o                         
   7   9   4        173.84        157.74         6.25 o                         
   8   9   4        396.14        411.02         7.30 o                         
   9   9   4        561.90        544.31         9.11 o                         
   0  10   4       1540.55       1614.70        20.09 o                         
   1  10   4        107.95         93.34         4.40 o                         
   2  10   4        568.63        534.10        11.57 o                         
   3  10   4        574.99        563.46         7.99 o                         
   4  10   4        209.87        197.25         7.71 o                         
   5  10   4          8.85          2.40         3.03 o                         
   6  10   4        513.30        550.07         7.81 o                         
   7  10   4        135.78        146.20         6.07 o                         
   1  11   4          3.00          2.11         2.64 o                         
   2  11   4        512.58        511.71         8.74 o                         
   3  11   4         61.72         67.46         6.32 o                         
   4  11   4        788.17        816.67        10.47 o                         
   5  11   4          1.84         -3.11         3.11 o                         
   1   1   5        416.60        412.40         4.63 o                         
   2   1   5       9485.39       9574.11        86.33 o                         
   3   1   5        461.58        465.88         6.43 o                         
   4   1   5        670.04        628.66         8.44 o                         
   5   1   5       4322.27       4855.55        46.47 o                         
   6   1   5       3116.14       3332.39        33.56 o                         
   7   1   5       2889.67       3043.96        31.86 o                         
   8   1   5       1164.52       1168.73        11.28 o                         
   9   1   5        430.06        454.83        10.08 o                         
  10   1   5         10.14          9.34         3.81 o                         
  11   1   5         67.13         68.10         4.47 o                         
  12   1   5        212.42        189.28         9.58 o                         
  13   1   5        453.43        445.05         7.42 o                         
  14   1   5         69.63         58.96         5.45 o                         
   0   2   5         40.62         15.56         1.76 o                         
   1   2   5       6074.68       6066.76        51.01 o                         
   2   2   5        128.84        162.90         3.34 o                         
   3   2   5       2510.08       2486.55        21.61 o                         
   4   2   5       1157.33       1059.78        11.86 o                         
   5   2   5        512.86        532.08         9.17 o                         
   6   2   5        462.10        380.52         9.01 o                         
   7   2   5          2.23          9.59         4.15 o                         
   8   2   5        954.47        905.65         9.81 o                         
   9   2   5       1179.74       1119.59        11.88 o                         
  10   2   5        973.95        916.50        11.77 o                         
  11   2   5        137.29        171.20         6.87 o                         
  12   2   5         27.88         24.55         4.18 o                         
  13   2   5          0.90          5.44         2.99 o                         
  14   2   5          4.69          2.04         2.93 o                         
   1   3   5       2595.84       2528.56        24.20 o                         
   2   3   5        227.60        198.30         5.37 o                         
   3   3   5       2031.93       2257.30        20.68 o                         
   4   3   5       6158.72       6452.66        56.86 o                         
   5   3   5       2983.22       3085.15        30.23 o                         
   6   3   5        516.35        505.48         8.90 o                         
   7   3   5         14.18         24.86         3.91 o                         
   8   3   5          9.05         15.84         3.68 o                         
   9   3   5        200.18        226.96         7.17 o                         
  10   3   5       1592.62       1553.49        16.68 o                         
  11   3   5        662.10        668.78         9.70 o                         
  12   3   5          4.53          2.34         4.67 o                         
  13   3   5         75.78         81.35         6.83 o                         
  14   3   5         22.94         17.29         3.60 o                         
   0   4   5       7440.20       7605.12        96.71 o                         
   1   4   5       2161.39       2186.72        19.89 o                         
   2   4   5         26.66         31.48         3.13 o                         
   3   4   5       1840.93       2004.63        18.32 o                         
   4   4   5       2032.12       2260.94        20.02 o                         
   5   4   5        188.31        176.45         6.40 o                         
   6   4   5       4339.83       4229.47        29.70 o                         
   7   4   5        901.90        871.21        10.06 o                         
   8   4   5       1845.96       1690.77        16.52 o                         
   9   4   5        368.96        369.86         8.03 o                         
  10   4   5        375.77        383.54         8.40 o                         
  11   4   5         21.97         19.40         3.56 o                         
  12   4   5         47.13         35.62         3.36 o                         
  13   4   5         10.56          7.56         2.79 o                         
   1   5   5       6180.09       6363.94        50.75 o                         
   2   5   5        170.55        133.58         4.59 o                         
   3   5   5       2738.15       3047.22        26.79 o                         
   4   5   5        815.23        826.60        10.53 o                         
   5   5   5        343.06        318.28         6.14 o                         
   6   5   5         41.05         44.57         3.91 o                         
   7   5   5        937.66        936.01        11.11 o                         
   8   5   5       3697.73       3622.87        29.75 o                         
   9   5   5        332.93        329.89         7.68 o                         
  10   5   5          6.16          7.95         3.38 o                         
  11   5   5        235.30        268.96         7.67 o                         
  12   5   5        219.52        246.57         6.03 o                         
  13   5   5         78.08         65.61         7.50 o                         
   0   6   5       1119.16       1017.82        14.41 o                         
   1   6   5        654.18        651.64         9.62 o                         
   2   6   5        436.74        454.40         6.34 o                         
   3   6   5       1361.79       1259.35        10.67 o                         
   4   6   5        575.13        560.89         7.51 o                         
   5   6   5        378.62        426.40         7.38 o                         
   6   6   5       1097.84       1037.85        11.82 o                         
   7   6   5        195.04        213.98         6.39 o                         
   8   6   5         27.72         21.76         3.69 o                         
   9   6   5        468.06        464.10         7.65 o                         
  10   6   5         29.71         23.70         3.39 o                         
  11   6   5          5.00          8.09         2.86 o                         
  12   6   5        252.20        298.36         7.59 o                         
   1   7   5          6.55         -2.37         3.05 o                         
   2   7   5        515.90        487.31         6.66 o                         
   3   7   5         51.68         63.49         3.46 o                         
   4   7   5        132.56        120.64         5.45 o                         
   5   7   5        652.25        659.41         8.93 o                         
   6   7   5        796.44        751.76         8.99 o                         
   7   7   5         70.56         70.53         4.27 o                         
   8   7   5        140.04        145.44         5.63 o                         
   9   7   5         90.40         77.47         5.44 o                         
  10   7   5       1336.26       1426.67        14.84 o                         
  11   7   5        415.75        357.06         6.75 o                         
   0   8   5       1003.75       1044.90        14.88 o                         
   1   8   5         37.37         43.82         3.39 o                         
   2   8   5         12.70          3.01         3.13 o                         
   3   8   5          3.81         10.27         3.21 o                         
   4   8   5          4.38          4.57         3.36 o                         
   5   8   5       1079.54       1104.28        13.36 o                         
   6   8   5        487.49        464.23         7.63 o                         
   7   8   5         92.89         98.95         4.71 o                         
   8   8   5        100.68        102.07         5.12 o                         
   9   8   5          4.87          4.21         3.17 o                         
  10   8   5         28.85         35.50         3.23 o                         
   1   9   5         26.23         23.97         3.86 o                         
   2   9   5         14.47         17.99         3.30 o                         
   3   9   5         44.38         42.62         3.38 o                         
   4   9   5         83.65         78.45         3.91 o                         
   5   9   5          2.31         -3.08         3.28 o                         
   6   9   5         11.17         10.70         3.08 o                         
   7   9   5         19.71         22.15         3.66 o                         
   8   9   5        306.24        317.31         7.03 o                         
   9   9   5         15.59         14.24         2.90 o                         
   0  10   5        121.81         84.36         7.16 o                         
   1  10   5         20.41         19.12         4.13 o                         
   2  10   5        153.98        165.20         5.58 o                         
   3  10   5        230.93        238.47         7.16 o                         
   4  10   5        245.22        254.00         7.23 o                         
   5  10   5        197.04        189.86         5.49 o                         
   6  10   5         65.73         47.19         3.15 o                         
   7  10   5        190.38        191.98         6.73 o                         
   1  11   5          1.62          2.60         2.65 o                         
   2  11   5        229.72        246.35         6.13 o                         
   3  11   5        295.74        312.67         6.46 o                         
   4  11   5        114.24        127.03         5.17 o                         
   5  11   5         18.56         20.84         3.23 o                         
   0   0   6      16249.36      16904.89       264.25 o                         
   1   0   6          4.18          0.09         1.55 o                         
   2   0   6          0.56          1.92         1.93 o                         
   3   0   6       6648.11       6874.84        99.22 o                         
   4   0   6        597.99        567.78        11.07 o                         
   5   0   6        128.98        249.21         8.76 o                         
   6   0   6       3363.93       3507.59        54.52 o                         
   7   0   6       6620.81       7049.48       102.70 o                         
   8   0   6        413.83        385.30        11.16 o                         
   9   0   6        809.04        804.55        13.32 o                         
  10   0   6        314.80        336.82        11.02 o                         
  11   0   6        876.62        847.62        16.74 o                         
  12   0   6        422.32        389.88        11.81 o                         
  13   0   6         10.40          8.99         7.51 o                         
  14   0   6        220.03        255.61        13.76 o                         
   1   1   6      16946.69      17533.20       136.49 o                         
   2   1   6        248.95        236.48         4.87 o                         
   3   1   6        282.24        247.36         4.72 o                         
   4   1   6       1051.75       1023.95        11.52 o                         
   5   1   6       5287.29       5323.94        50.73 o                         
   6   1   6        362.07        440.01         8.77 o                         
   7   1   6       3347.56       3148.74        31.83 o                         
   8   1   6        153.04        146.42         5.30 o                         
   9   1   6         16.11         20.32         3.95 o                         
  10   1   6          8.19          2.11         3.91 o                         
  11   1   6        221.56        212.46         7.25 o                         
  12   1   6        421.16        404.04         8.44 o                         
  13   1   6        154.48        164.19         5.75 o                         
  14   1   6        144.71        142.17         6.29 o                         
   0   2   6       7510.12       8107.07       119.59 o                         
   1   2   6      10366.22      10762.45        86.95 o                         
   2   2   6         68.99         68.66         2.84 o                         
   3   2   6        954.80        881.42         9.75 o                         
   4   2   6       1754.69       1812.68        17.45 o                         
   5   2   6        145.90        214.52         6.64 o                         
   6   2   6       1878.28       1894.93        19.96 o                         
   7   2   6        146.97        170.60         6.16 o                         
   8   2   6        289.78        273.20         6.58 o                         
   9   2   6       5128.90       5148.82        47.47 o                         
  10   2   6        165.11        168.81         6.72 o                         
  11   2   6        151.21        167.13         6.70 o                         
  12   2   6          0.46         -3.02         6.80 o                         
  13   2   6        232.34        250.71         6.05 o                         
  14   2   6        450.45        474.34         8.83 o                         
   1   3   6          8.74         20.34         1.84 o                         
   2   3   6       5770.77       6225.84        54.42 o                         
   3   3   6       3205.22       3382.06        29.81 o                         
   4   3   6        110.81        139.67         6.82 o                         
   5   3   6        842.70        700.52        10.13 o                         
   6   3   6         41.45         35.09         4.66 o                         
   7   3   6        671.88        623.95         8.33 o                         
   8   3   6        156.15        144.60         5.48 o                         
   9   3   6        506.90        548.75         9.11 o                         
  10   3   6        316.84        316.63         7.60 o                         
  11   3   6         62.95         64.32         4.10 o                         
  12   3   6         66.22         65.23         6.53 o                         
  13   3   6         64.81         68.92         4.78 o                         
   0   4   6       1210.16       1446.59        21.78 o                         
   1   4   6         34.10         36.04         2.78 o                         
   2   4   6       4143.75       4747.89        40.28 o                         
   3   4   6         46.50         17.25         2.79 o                         
   4   4   6       1124.24       1207.89        12.84 o                         
   5   4   6        164.57        204.83         6.87 o                         
   6   4   6        149.02        179.48         5.32 o                         
   7   4   6        306.89        296.52         7.22 o                         
   8   4   6       1700.90       1713.90        18.66 o                         
   9   4   6        113.91        135.46         6.06 o                         
  10   4   6         78.56         67.17         4.29 o                         
  11   4   6         12.37         12.60         3.58 o                         
  12   4   6         22.61         15.29         3.20 o                         
  13   4   6        189.37        198.34         5.76 o                         
   1   5   6        413.99        402.08         7.20 o                         
   2   5   6        370.78        389.81         6.58 o                         
   3   5   6        155.54        127.86         4.96 o                         
   4   5   6         84.78        107.90         6.43 o                         
   5   5   6          0.37          4.33         4.02 o                         
   6   5   6        269.35        293.09         6.53 o                         
   7   5   6         79.96        105.73         5.18 o                         
   8   5   6          2.04          2.11         3.73 o                         
   9   5   6          5.83          3.60         3.67 o                         
  10   5   6          8.02          9.37         3.35 o                         
  11   5   6         60.81         52.43         3.29 o                         
  12   5   6          3.76          0.92         2.72 o                         
  13   5   6         90.36        104.03         8.54 o                         
   0   6   6       1822.78       2090.38        23.25 o                         
   1   6   6         66.06         94.92         4.52 o                         
   2   6   6        588.31        655.40         7.56 o                         
   3   6   6        248.64        241.54         5.51 o                         
   4   6   6          2.33          0.24         3.25 o                         
   5   6   6        717.99        708.97         8.31 o                         
   6   6   6        304.74        322.01         6.81 o                         
   7   6   6         51.95         54.67         4.05 o                         
   8   6   6        210.65        200.28         6.63 o                         
   9   6   6        771.11        710.60         9.18 o                         
  10   6   6         99.53        103.88         4.66 o                         
  11   6   6        241.39        242.91         5.85 o                         
  12   6   6         26.18         25.01         3.86 o                         
   1   7   6        166.30        161.81         4.87 o                         
   2   7   6         30.44         33.00         3.35 o                         
   3   7   6         28.43         27.27         3.19 o                         
   4   7   6         13.16         16.05         3.52 o                         
   5   7   6        146.63        129.52         5.16 o                         
   6   7   6        237.34        233.45         6.10 o                         
   7   7   6        938.22        906.86        10.32 o                         
   8   7   6          0.54          4.05         3.52 o                         
   9   7   6          0.06          1.16         3.12 o                         
  10   7   6          5.74         10.75         2.97 o                         
  11   7   6        347.65        393.39         7.89 o                         
   0   8   6        133.77        148.36         7.32 o                         
   1   8   6        381.65        367.11         6.44 o                         
   2   8   6         12.75         19.20         3.24 o                         
   3   8   6       1440.96       1422.08        12.16 o                         
   4   8   6        139.98        151.72         5.49 o                         
   5   8   6         84.63         88.98         4.62 o                         
   6   8   6        171.47        172.07         5.78 o                         
   7   8   6        117.66        117.83         5.36 o                         
   8   8   6          0.08         -1.01         3.16 o                         
   9   8   6        292.23        320.48         6.42 o                         
  10   8   6          0.23         -3.69         3.69 o                         
   1   9   6       1185.92       1182.29        11.66 o                         
   2   9   6        500.21        530.03         7.23 o                         
   3   9   6        191.01        184.05         5.53 o                         
   4   9   6         84.57         81.01         3.95 o                         
   5   9   6       1553.60       1593.19        16.74 o                         
   6   9   6        178.12        173.20         5.45 o                         
   7   9   6        453.08        492.84         7.49 o                         
   8   9   6          4.72          5.68         2.83 o                         
   9   9   6         62.99         61.62         4.71 o                         
   0  10   6         52.22         42.89         7.01 o                         
   1  10   6        478.72        442.57         7.55 o                         
   2  10   6         78.87         55.04         3.50 o                         
   3  10   6       1120.98       1122.29        12.12 o                         
   4  10   6        121.54        124.30         5.95 o                         
   5  10   6        146.89        166.95         7.40 o                         
   6  10   6         24.23         18.81         2.97 o                         
   7  10   6        165.25        202.73         7.18 o                         
   1  11   6        101.38        118.69         5.84 o                         
   2  11   6          0.01          1.11         2.97 o                         
   3  11   6         76.24         70.56         5.30 o                         
   4  11   6        320.57        315.66         6.51 o                         
   5  11   6        540.03        523.16         9.39 o                         
   1   1   7       2314.02       2321.27        22.06 o                         
   2   1   7         90.38         55.78         2.99 o                         
   3   1   7          0.78          5.20         2.45 o                         
   4   1   7       4648.04       4677.67        47.33 o                         
   5   1   7         28.59          5.02         3.14 o                         
   6   1   7       1498.57       1496.03        16.68 o                         
   7   1   7        784.37        789.27        10.13 o                         
   8   1   7        665.47        712.23         8.97 o                         
   9   1   7          1.49         -1.34         4.02 o                         
  10   1   7        119.50        160.66         6.35 o                         
  11   1   7        573.35        535.75         9.11 o                         
  12   1   7         11.33          7.36         4.39 o                         
  13   1   7        171.41        202.09         6.80 o                         
  14   1   7        240.44        258.28         6.63 o                         
   0   2   7       4816.09       5315.54        66.72 o                         
   1   2   7       5948.01       5841.84        44.54 o                         
   2   2   7        425.82        472.73         7.83 o                         
   3   2   7          3.11          3.92         2.24 o                         
   4   2   7       4632.26       5165.34        46.26 o                         
   5   2   7       2611.55       2615.65        25.26 o                         
   6   2   7       1432.18       1349.79        15.39 o                         
   7   2   7        163.96        208.60         6.09 o                         
   8   2   7        352.98        357.90         7.19 o                         
   9   2   7         40.86         37.60         4.59 o                         
  10   2   7         41.12         51.20         4.00 o                         
  11   2   7         59.80         56.86         4.33 o                         
  12   2   7        370.07        350.33         7.69 o                         
  13   2   7        331.68        305.97         6.99 o                         
  14   2   7         24.66         23.65         3.71 o                         
   1   3   7       1120.87       1125.95        10.21 o                         
   2   3   7       1451.65       1383.76        15.19 o                         
   3   3   7        574.20        534.62         7.09 o                         
   4   3   7        141.27        112.31         5.10 o                         
   5   3   7       1223.09       1386.94        16.85 o                         
   6   3   7          0.18          3.50         4.29 o                         
   7   3   7         77.30         48.08         4.33 o                         
   8   3   7        726.35        681.50         9.30 o                         
   9   3   7         27.74         28.06         4.07 o                         
  10   3   7         58.63         73.53         4.40 o                         
  11   3   7        685.24        672.96         9.34 o                         
  12   3   7        320.85        306.87         8.29 o                         
  13   3   7        103.54         98.51         4.95 o                         
   0   4   7       9904.20      10652.71       119.51 o                         
   1   4   7       1136.62       1217.94        12.87 o                         
   2   4   7       2661.36       2890.18        25.06 o                         
   3   4   7       8896.54       9316.61        74.82 o                         
   4   4   7        506.81        510.69         8.07 o                         
   5   4   7       2029.22       2072.98        20.77 o                         
   6   4   7        445.15        418.48         7.65 o                         
   7   4   7        248.52        258.35         6.47 o                         
   8   4   7       1515.38       1559.98        15.90 o                         
   9   4   7         27.28         27.39         4.19 o                         
  10   4   7        921.29        902.95        11.64 o                         
  11   4   7         21.88         19.29         4.12 o                         
  12   4   7        467.22        481.02         7.45 o                         
  13   4   7         42.17         41.30         4.26 o                         
   1   5   7        489.48        412.24         6.66 o                         
   2   5   7         78.55         56.12         4.35 o                         
   3   5   7          0.41         -3.14         3.14 o                         
   4   5   7        996.14        945.33        10.35 o                         
   5   5   7        464.97        435.28         7.94 o                         
   6   5   7         16.02         24.59         3.46 o                         
   7   5   7        333.40        317.49         8.56 o                         
   8   5   7         11.29         12.76         3.82 o                         
   9   5   7        397.24        388.45         9.06 o                         
  10   5   7        224.97        239.59         6.31 o                         
  11   5   7         46.20         47.15         3.57 o                         
  12   5   7          4.78          2.44         2.99 o                         
  13   5   7        375.50        388.52        21.05 o                         
   0   6   7        603.26        548.36        10.13 o                         
   1   6   7       1287.35       1251.02        12.21 o                         
   2   6   7       1883.97       1952.07        15.26 o                         
   3   6   7       2107.67       2082.29        15.17 o                         
   4   6   7        443.41        399.69         6.69 o                         
   5   6   7        190.33        210.80         5.82 o                         
   6   6   7        553.46        585.83         8.15 o                         
   7   6   7        288.97        315.99         7.16 o                         
   8   6   7         98.45         99.36         4.97 o                         
   9   6   7        880.50        892.76        10.45 o                         
  10   6   7         22.11         11.87         3.10 o                         
  11   6   7          5.53          1.08         2.87 o                         
  12   6   7        345.20        363.86         8.52 o                         
   1   7   7        138.76        109.26         4.21 o                         
   2   7   7        610.93        616.59         7.48 o                         
   3   7   7        120.36        122.26         4.80 o                         
   4   7   7       1188.16       1168.46        11.58 o                         
   5   7   7        400.96        377.30         7.17 o                         
   6   7   7         34.80         31.95         3.68 o                         
   7   7   7        440.76        447.05         7.81 o                         
   8   7   7        564.87        584.58         9.24 o                         
   9   7   7          0.35          6.20         3.22 o                         
  10   7   7          4.74          0.29         3.08 o                         
  11   7   7        906.64        952.05        20.75 o                         
   0   8   7       1850.89       1870.20        21.23 o                         
   1   8   7         99.81        113.73         4.60 o                         
   2   8   7        118.87        128.03         4.81 o                         
   3   8   7        775.37        762.85         8.57 o                         
   4   8   7          0.28          4.19         3.42 o                         
   5   8   7        173.08        187.11         6.19 o                         
   6   8   7        422.89        414.17         7.04 o                         
   7   8   7          7.22          7.99         3.93 o                         
   8   8   7          4.09          0.25         3.48 o                         
   9   8   7          6.64          5.18         2.99 o                         
  10   8   7          0.59          2.26         3.10 o                         
   1   9   7        241.24        250.72         6.20 o                         
   2   9   7          3.26          0.26         3.12 o                         
   3   9   7         14.23         14.10         3.26 o                         
   4   9   7        121.00        127.97         4.99 o                         
   5   9   7        281.26        265.94         7.79 o                         
   6   9   7        106.19        121.64         6.12 o                         
   7   9   7          0.11          0.65         2.86 o                         
   8   9   7          0.48          0.73         2.76 o                         
   9   9   7         83.56         86.42         4.84 o                         
   0  10   7         62.51         49.52         6.13 o                         
   1  10   7        546.59        547.52         7.67 o                         
   2  10   7         14.76         16.16         3.08 o                         
   3  10   7          0.28          0.90         3.20 o                         
   4  10   7         58.73         52.22         3.40 o                         
   5  10   7          7.28         11.70         2.89 o                         
   6  10   7         76.10         95.63         6.32 o                         
   7  10   7          0.17          2.73         3.08 o                         
   1  11   7        293.36        304.34         7.15 o                         
   2  11   7        174.07        178.94         5.90 o                         
   3  11   7        125.19        115.54         5.11 o                         
   4  11   7        499.38        507.36         9.51 o                         
   0   0   8      26069.91      26760.08       589.95 o                         
   1   0   8       2170.03       2186.06        24.65 o                         
   2   0   8       1844.28       1788.90        22.95 o                         
   3   0   8         18.38         43.28         5.35 o                         
   4   0   8       1608.19       1927.96        26.15 o                         
   5   0   8        912.47       1101.22        20.06 o                         
   6   0   8       4032.48       3961.71        50.74 o                         
   7   0   8        172.92        146.06         7.74 o                         
   8   0   8         36.68         34.58         5.88 o                         
   9   0   8          6.37         10.31         5.65 o                         
  10   0   8        404.96        431.15        11.32 o                         
  11   0   8         21.76         19.27         5.74 o                         
  12   0   8        759.75        749.50        19.55 o                         
  13   0   8        116.25        129.77         9.36 o                         
  14   0   8          4.52          4.53         6.76 o                         
   1   1   8          8.07         -0.54         1.66 o                         
   2   1   8       5301.70       5151.14        45.16 o                         
   3   1   8       2797.92       2916.04        29.75 o                         
   4   1   8       7694.18       8029.32        74.54 o                         
   5   1   8         18.29         14.95         3.29 o                         
   6   1   8         72.86         72.54         4.44 o                         
   7   1   8        126.41        112.27         4.58 o                         
   8   1   8       1281.91       1149.49        11.62 o                         
   9   1   8        602.64        597.41        12.34 o                         
  10   1   8       1120.83       1129.07        12.87 o                         
  11   1   8        110.54        115.50         5.97 o                         
  12   1   8         48.31         52.80         6.53 o                         
  13   1   8          0.24          7.04         2.93 o                         
  14   1   8        184.68        205.98         5.61 o                         
   0   2   8      10887.85      11515.74       135.26 o                         
   1   2   8          3.20          1.96         1.93 o                         
   2   2   8       7897.28       8071.22        73.60 o                         
   3   2   8       1730.23       1732.19        18.23 o                         
   4   2   8       2630.47       2792.47        27.29 o                         
   5   2   8        311.31        374.46         7.59 o                         
   6   2   8       1222.72       1134.45        14.12 o                         
   7   2   8        446.05        504.46        10.94 o                         
   8   2   8        819.84        846.97         9.73 o                         
   9   2   8         52.81         50.75         4.22 o                         
  10   2   8        708.36        737.69        10.22 o                         
  11   2   8         25.11         22.69         3.90 o                         
  12   2   8        254.17        238.67         8.09 o                         
  13   2   8          0.03          1.48         3.00 o                         
  14   2   8          0.53          4.36         2.96 o                         
   1   3   8        618.52        687.47         7.16 o                         
   2   3   8        535.26        534.59         7.15 o                         
   3   3   8        492.87        538.11         7.34 o                         
   4   3   8         63.72         40.77         3.41 o                         
   5   3   8          4.24          2.56         3.86 o                         
   6   3   8         80.83         63.28         4.83 o                         
   7   3   8        284.72        306.76         6.77 o                         
   8   3   8        479.85        493.98         8.01 o                         
   9   3   8          0.25         -0.42         3.71 o                         
  10   3   8        218.96        207.77         6.85 o                         
  11   3   8         55.96         43.39         4.06 o                         
  12   3   8         22.06         17.14         3.18 o                         
  13   3   8         13.15         10.09         2.90 o                         
   0   4   8       2692.05       2557.64        31.55 o                         
   1   4   8       3355.58       3266.94        28.63 o                         
   2   4   8        630.64        673.86         8.44 o                         
   3   4   8        601.40        584.89         8.07 o                         
   4   4   8        229.86        278.00         6.89 o                         
   5   4   8        179.49        177.99         6.26 o                         
   6   4   8        237.94        234.43         6.03 o                         
   7   4   8        175.12        158.38         5.55 o                         
   8   4   8          0.16          3.07         3.70 o                         
   9   4   8         21.24         16.68         3.84 o                         
  10   4   8        754.90        762.50        10.54 o                         
  11   4   8          0.00         -3.03         4.34 o                         
  12   4   8         74.57         78.60         5.40 o                         
  13   4   8          0.29          5.19         2.99 o                         
   1   5   8       2357.72       2396.92        20.37 o                         
   2   5   8         13.74         18.65         3.22 o                         
   3   5   8         56.69         98.67         4.31 o                         
   4   5   8        278.96        288.55         6.22 o                         
   5   5   8        483.72        513.99         7.51 o                         
   6   5   8         30.12         24.91         3.85 o                         
   7   5   8         59.75         45.80         4.15 o                         
   8   5   8        373.84        355.91         7.40 o                         
   9   5   8         20.44         10.71         3.59 o                         
  10   5   8          5.46          0.07         3.82 o                         
  11   5   8          0.93          2.09         2.91 o                         
  12   5   8         34.34         27.76         3.06 o                         
   0   6   8      11277.18      11949.73        98.81 o                         
   1   6   8       1851.04       1784.40        14.32 o                         
   2   6   8         80.04         72.43         3.51 o                         
   3   6   8        386.23        364.83         6.11 o                         
   4   6   8        117.95        113.56         4.52 o                         
   5   6   8         85.49         85.14         4.27 o                         
   6   6   8        814.51        763.86         8.90 o                         
   7   6   8         16.65         18.27         4.51 o                         
   8   6   8        417.57        400.32         7.77 o                         
   9   6   8          0.47         -0.91         3.63 o                         
  10   6   8        128.82        146.44         5.50 o                         
  11   6   8          8.79          9.27         2.90 o                         
  12   6   8          3.77          4.93         3.13 o                         
   1   7   8        146.23        157.39         4.87 o                         
   2   7   8       1469.03       1497.65        12.86 o                         
   3   7   8        345.69        370.85         7.53 o                         
   4   7   8        188.04        174.52         5.61 o                         
   5   7   8         25.89         25.43         3.98 o                         
   6   7   8         81.76         95.87         4.58 o                         
   7   7   8        345.59        330.04         7.23 o                         
   8   7   8        617.45        625.12         9.56 o                         
   9   7   8         14.21         10.08         3.17 o                         
  10   7   8         24.19         20.00         3.05 o                         
  11   7   8          1.23         -1.94         2.96 o                         
   0   8   8         81.45         86.45         5.61 o                         
   1   8   8        898.20        916.49         9.54 o                         
   2   8   8       3159.37       3137.68        22.50 o                         
   3   8   8         70.78         74.25         3.89 o                         
   4   8   8       1073.65       1038.16        10.86 o                         
   5   8   8          0.36          4.81         3.49 o                         
   6   8   8        270.32        286.91         6.36 o                         
   7   8   8          3.10          2.71         3.97 o                         
   8   8   8         46.72         43.46         3.50 o                         
   9   8   8        113.13        103.96         5.05 o                         
  10   8   8          0.81          1.07         3.23 o                         
   1   9   8          5.66          4.76         3.20 o                         
   2   9   8        209.72        223.89         6.06 o                         
   3   9   8         10.67          6.01         3.94 o                         
   4   9   8        956.09        976.83        10.65 o                         
   5   9   8         46.14         50.19         3.54 o                         
   6   9   8        319.37        311.74         6.24 o                         
   7   9   8        249.43        253.30         5.90 o                         
   8   9   8        598.66        608.97         9.38 o                         
   9   9   8        102.98         87.52         7.51 o                         
   0  10   8       1771.78       1697.54        22.17 o                         
   1  10   8        188.54        225.66         6.12 o                         
   2  10   8         46.86         38.76         3.65 o                         
   3  10   8         72.80         65.96         3.98 o                         
   4  10   8          1.06          2.28         3.89 o                         
   5  10   8         22.45         23.96         3.36 o                         
   6  10   8        520.85        553.63         8.53 o                         
   7  10   8         13.66          9.47         3.26 o                         
   1  11   8         62.05         54.88         3.72 o                         
   2  11   8        227.27        240.90         8.55 o                         
   3  11   8          4.44          1.23         2.93 o                         
   4  11   8          5.45          6.26         3.07 o                         
   1   1   9       1638.34       1585.73        15.96 o                         
   2   1   9        484.41        521.25         7.29 o                         
   3   1   9       1168.13       1120.05        13.40 o                         
   4   1   9       3023.77       3256.54        31.00 o                         
   5   1   9          1.60         10.22         3.21 o                         
   6   1   9       3612.19       4057.30        36.94 o                         
   7   1   9        455.47        443.61         8.81 o                         
   8   1   9          3.02          4.21         4.03 o                         
   9   1   9          0.20         -1.14         4.29 o                         
  10   1   9        182.77        203.48         6.84 o                         
  11   1   9        134.35        140.86         6.23 o                         
  12   1   9        207.25        174.48         6.54 o                         
  13   1   9         16.56         15.48         2.99 o                         
  14   1   9        193.56        185.94         6.91 o                         
   0   2   9        136.83         92.90         4.48 o                         
   1   2   9        213.65        241.08         5.52 o                         
   2   2   9        435.80        346.16         6.31 o                         
   3   2   9        147.22        199.76         5.28 o                         
   4   2   9        540.83        538.95         8.25 o                         
   5   2   9        475.04        498.68         8.06 o                         
   6   2   9       1228.11       1272.59        15.47 o                         
   7   2   9        455.01        472.08         7.52 o                         
   8   2   9        349.32        368.91         7.34 o                         
   9   2   9         33.44         31.65         4.09 o                         
  10   2   9         28.24         20.89         3.87 o                         
  11   2   9        276.55        269.08         7.06 o                         
  12   2   9        508.86        464.81         8.00 o                         
  13   2   9         66.23         57.35         4.08 o                         
   1   3   9        403.49        351.05         5.49 o                         
   2   3   9       2444.32       2489.70        24.43 o                         
   3   3   9         71.78         82.15         4.31 o                         
   4   3   9        411.20        572.80         9.38 o                         
   5   3   9       2433.71       2507.40        25.85 o                         
   6   3   9        144.99        173.06         6.13 o                         
   7   3   9        108.53        102.35         4.61 o                         
   8   3   9       1650.23       1690.19        15.32 o                         
   9   3   9          4.86         10.10         3.74 o                         
  10   3   9       1250.12       1133.92        13.02 o                         
  11   3   9         64.00         58.23         4.35 o                         
  12   3   9          5.28          4.76         3.30 o                         
  13   3   9        135.90        166.31         5.35 o                         
   0   4   9       1640.02       1429.58        18.56 o                         
   1   4   9       3287.43       3282.75        26.87 o                         
   2   4   9          6.00          4.59         2.85 o                         
   3   4   9       2269.21       2178.80        20.09 o                         
   4   4   9        212.28        226.51         6.67 o                         
   5   4   9        274.40        272.41         6.84 o                         
   6   4   9       1331.88       1261.17        11.78 o                         
   7   4   9        262.56        233.88         6.51 o                         
   8   4   9        868.17        882.24        10.53 o                         
   9   4   9       2321.10       2279.06        20.17 o                         
  10   4   9        870.36        812.21        10.71 o                         
  11   4   9        138.92        120.73         5.38 o                         
  12   4   9        344.53        375.31         7.29 o                         
  13   4   9        214.28        221.47         6.50 o                         
   1   5   9        529.14        488.81         7.50 o                         
   2   5   9       2076.22       1992.92        18.64 o                         
   3   5   9         58.26         68.97         3.76 o                         
   4   5   9        320.25        265.27         6.62 o                         
   5   5   9        409.41        350.94         6.78 o                         
   6   5   9        163.57        175.68         5.60 o                         
   7   5   9        844.31        834.16         9.78 o                         
   8   5   9       1004.75        950.81        11.01 o                         
   9   5   9          2.29          0.45         3.37 o                         
  10   5   9        610.35        620.13        10.74 o                         
  11   5   9        383.32        393.76         7.25 o                         
  12   5   9          3.88         -2.85         2.85 o                         
   0   6   9         26.81         23.47         4.69 o                         
   1   6   9          9.97         10.25         3.92 o                         
   2   6   9       1159.77       1172.62        10.07 o                         
   3   6   9       2404.66       2444.97        17.55 o                         
   4   6   9        324.20        288.21         6.23 o                         
   5   6   9         16.79         12.13         4.16 o                         
   6   6   9       2167.04       2193.97        17.74 o                         
   7   6   9        279.95        263.50         6.76 o                         
   8   6   9         28.91         33.39         3.76 o                         
   9   6   9        457.26        454.23        10.62 o                         
  10   6   9          2.42          0.14         3.17 o                         
  11   6   9         46.74         36.29         3.22 o                         
  12   6   9         83.92         77.73         6.11 o                         
   1   7   9        644.92        631.14         7.47 o                         
   2   7   9       1046.44        981.28         9.85 o                         
   3   7   9          0.35          7.08         3.50 o                         
   4   7   9       2132.92       2145.65        17.43 o                         
   5   7   9        662.83        683.22         8.87 o                         
   6   7   9          6.54          7.74         3.79 o                         
   7   7   9        177.51        189.22         6.32 o                         
   8   7   9         68.69         41.83         5.68 o                         
   9   7   9        129.74        135.20         5.48 o                         
  10   7   9         64.71         73.14         4.32 o                         
  11   7   9         12.32          6.55         3.87 o                         
   0   8   9        837.94        833.79        12.69 o                         
   1   8   9          5.25          9.84         3.40 o                         
   2   8   9         77.21         86.50         4.18 o                         
   3   8   9         72.27         66.94         3.84 o                         
   4   8   9        107.98         91.28         4.75 o                         
   5   8   9          0.12          0.12         3.47 o                         
   6   8   9        118.26        149.28         5.85 o                         
   7   8   9          1.35          7.26         3.33 o                         
   8   8   9        129.67        112.50         5.01 o                         
   9   8   9          9.30          3.90         2.94 o                         
  10   8   9          1.16          1.64         3.28 o                         
   1   9   9          1.41          3.22         3.35 o                         
   2   9   9        597.79        564.93         7.94 o                         
   3   9   9         22.90         18.49         3.38 o                         
   4   9   9          7.85          7.53         3.55 o                         
   5   9   9         40.63         34.05         3.40 o                         
   6   9   9        516.62        500.88         7.34 o                         
   7   9   9         18.81         17.10         3.17 o                         
   8   9   9          2.56         -0.77         2.96 o                         
   0  10   9        120.01        114.31         6.97 o                         
   1  10   9        135.78        146.21         5.49 o                         
   2  10   9         20.57         17.92         3.25 o                         
   3  10   9         64.34         62.17         3.76 o                         
   4  10   9         24.94         16.01         3.32 o                         
   5  10   9         36.58         24.42         3.13 o                         
   6  10   9          4.26          4.58         3.03 o                         
   7  10   9          1.71          0.55         3.39 o                         
   1  11   9         36.16         29.10         3.11 o                         
   2  11   9        188.14        195.15         5.52 o                         
   3  11   9         50.11         48.38         4.64 o                         
   4  11   9          1.74         -1.97         2.93 o                         
   0   0  10       7570.29       8361.10       232.83 o                         
   1   0  10          7.20          4.05         2.29 o                         
   2   0  10       3086.56       3222.40        41.89 o                         
   3   0  10       1140.03       1005.67        14.52 o                         
   4   0  10          0.61          6.90         4.37 o                         
   5   0  10       5650.54       5612.52        69.80 o                         
   6   0  10        356.10        314.49        10.58 o                         
   7   0  10       2568.35       2652.20        29.49 o                         
   8   0  10        205.78        181.12         8.68 o                         
   9   0  10        205.53        160.11         9.42 o                         
  10   0  10        199.75        176.72         8.91 o                         
  11   0  10         63.73         53.37        11.76 o                         
  12   0  10          0.70          8.85         4.41 o                         
  13   0  10        939.21        888.38        15.47 o                         
  14   0  10          6.71          4.31         4.27 o                         
   1   1  10       6834.39       6689.93        62.06 o                         
   2   1  10          2.87          1.04         3.04 o                         
   3   1  10       1077.35       1106.32        12.93 o                         
   4   1  10       3445.44       3677.37        34.91 o                         
   5   1  10       6392.48       6825.97        59.07 o                         
   6   1  10        364.57        398.56         8.05 o                         
   7   1  10       3338.57       3268.52        22.79 o                         
   8   1  10        461.48        481.11         7.68 o                         
   9   1  10         48.09         51.99         4.90 o                         
  10   1  10          3.45          5.79         3.85 o                         
  11   1  10       1072.28       1063.35        12.14 o                         
  12   1  10        129.48        127.00         6.53 o                         
  13   1  10        715.38        753.16        10.54 o                         
  14   1  10         24.88         23.06         6.27 o                         
   0   2  10        945.97        861.25        12.63 o                         
   1   2  10        192.94        166.46         4.38 o                         
   2   2  10       1100.75       1185.48        13.47 o                         
   3   2  10       4964.08       4728.77        43.88 o                         
   4   2  10        136.30        124.13         5.11 o                         
   5   2  10          1.61          7.42         3.42 o                         
   6   2  10         61.15         80.87         4.67 o                         
   7   2  10          5.85          1.79         4.11 o                         
   8   2  10        262.27        250.97         7.44 o                         
   9   2  10       1136.77       1083.77        11.93 o                         
  10   2  10         51.97         34.50         3.88 o                         
  11   2  10         81.40         58.73         3.97 o                         
  12   2  10          0.69          0.11         3.13 o                         
  13   2  10         74.27         76.46         5.70 o                         
   1   3  10       3130.42       3230.68        27.71 o                         
   2   3  10       2650.26       2926.42        26.68 o                         
   3   3  10        793.95        939.99        10.94 o                         
   4   3  10        381.63        421.88         7.82 o                         
   5   3  10        128.04         82.21         5.16 o                         
   6   3  10        709.99        764.53         9.73 o                         
   7   3  10        462.85        492.01         8.12 o                         
   8   3  10        334.68        320.58         7.26 o                         
   9   3  10         70.39         72.62         4.22 o                         
  10   3  10         96.35         86.18         4.63 o                         
  11   3  10        155.37        191.71         6.87 o                         
  12   3  10         71.97         67.94         4.99 o                         
  13   3  10         86.82         98.55         4.86 o                         
   0   4  10         24.06          7.84         4.52 o                         
   1   4  10         17.99         17.56         2.90 o                         
   2   4  10       4603.01       4749.13        38.82 o                         
   3   4  10        152.75        185.85         5.64 o                         
   4   4  10        112.69        141.76         5.53 o                         
   5   4  10        302.67        279.05         7.61 o                         
   6   4  10         18.80         28.84         3.80 o                         
   7   4  10        623.76        574.52         8.36 o                         
   8   4  10          2.96          1.82         3.78 o                         
   9   4  10        111.48         90.57         4.39 o                         
  10   4  10        167.90        166.73         6.09 o                         
  11   4  10         38.47         23.00         3.66 o                         
  12   4  10         21.10         15.74         3.26 o                         
  13   4  10         36.11         38.31         4.62 o                         
   1   5  10        241.34        233.92         5.81 o                         
   2   5  10       1028.84       1061.41        10.74 o                         
   3   5  10        588.08        662.01         8.17 o                         
   4   5  10        192.93        204.03         5.49 o                         
   5   5  10         12.90         15.58         3.66 o                         
   6   5  10        984.78        926.25        10.22 o                         
   7   5  10          9.99         15.75         3.58 o                         
   8   5  10          4.94         11.05         3.98 o                         
   9   5  10          1.50          1.09         3.68 o                         
  10   5  10         52.72         50.95         4.44 o                         
  11   5  10          3.25          1.02         3.28 o                         
  12   5  10        163.51        171.15         5.68 o                         
   0   6  10       1168.00       1068.47        15.10 o                         
   1   6  10        874.33        857.86         8.73 o                         
   2   6  10        105.76        164.28         5.03 o                         
   3   6  10        371.49        371.17         6.53 o                         
   4   6  10        444.07        422.16         6.92 o                         
   5   6  10        703.23        626.83         9.30 o                         
   6   6  10        291.49        301.78         7.53 o                         
   7   6  10        269.76        250.14         7.16 o                         
   8   6  10        187.42        173.80         6.25 o                         
   9   6  10          1.48          2.92         4.87 o                         
  10   6  10          2.56          8.14         3.07 o                         
  11   6  10        230.33        255.72         6.57 o                         
   1   7  10         71.07         64.27         3.76 o                         
   2   7  10         32.52         28.71         3.51 o                         
   3   7  10          0.29          6.12         3.46 o                         
   4   7  10        192.75        186.05         5.87 o                         
   5   7  10        481.09        480.27         7.76 o                         
   6   7  10          0.09         -0.54         3.67 o                         
   7   7  10         80.55         89.74         4.59 o                         
   8   7  10         63.52         47.29         4.30 o                         
   9   7  10          7.78         11.38         3.29 o                         
  10   7  10        107.36        121.99         5.03 o                         
  11   7  10         22.06         11.93         3.82 o                         
   0   8  10         42.35         61.39         6.54 o                         
   1   8  10          2.20          3.12         3.39 o                         
   2   8  10         58.94         42.41         3.55 o                         
   3   8  10       1811.07       1817.20        16.13 o                         
   4   8  10         61.85         60.12         3.91 o                         
   5   8  10        193.11        209.74         6.07 o                         
   6   8  10        130.23        135.43         5.96 o                         
   7   8  10          8.38          3.79         3.38 o                         
   8   8  10         52.95         55.05         4.19 o                         
   9   8  10        905.89        981.18        13.93 o                         
  10   8  10         46.79         68.24         6.99 o                         
   1   9  10        853.36        875.77         9.91 o                         
   2   9  10        130.21        119.56         4.79 o                         
   3   9  10         10.92          4.03         3.59 o                         
   4   9  10         19.54         21.67         3.98 o                         
   5   9  10        347.18        368.90         6.78 o                         
   6   9  10         85.06         68.25         3.72 o                         
   7   9  10        393.82        409.70         8.10 o                         
   8   9  10         80.33        104.21         7.99 o                         
   0  10  10         15.74         12.31         4.37 o                         
   1  10  10        556.94        555.32         8.13 o                         
   2  10  10         78.39         80.16         4.81 o                         
   3  10  10        577.04        617.51         8.50 o                         
   4  10  10         44.12         30.85         3.24 o                         
   5  10  10        751.12        761.29        10.37 o                         
   6  10  10          2.92          7.68         3.32 o                         
   1  11  10        416.65        444.52         9.18 o                         
   2  11  10         44.02         30.78         2.97 o                         
   3  11  10          8.42          9.55         3.21 o                         
   1   1  11        294.30        285.75         5.67 o                         
   2   1  11       1418.23       1513.34        16.89 o                         
   3   1  11          3.43          7.06         3.07 o                         
   4   1  11       1717.73       1677.35        17.38 o                         
   5   1  11          7.39         -3.40         3.40 o                         
   6   1  11         33.93         50.08         3.89 o                         
   7   1  11          8.95          4.69         3.90 o                         
   8   1  11        387.74        418.22         7.47 o                         
   9   1  11         72.03         84.65         4.74 o                         
  10   1  11        122.08         95.70         4.67 o                         
  11   1  11         43.17         34.11         3.55 o                         
  12   1  11         84.52         59.17         4.78 o                         
  13   1  11         34.99         25.09         3.12 o                         
   0   2  11      12453.82      12725.96       158.91 o                         
   1   2  11        770.17        738.84         9.84 o                         
   2   2  11        485.16        578.99         8.55 o                         
   3   2  11       2350.57       2399.90        21.37 o                         
   4   2  11       1291.58       1436.68        14.40 o                         
   5   2  11         37.14         47.52         4.42 o                         
   6   2  11        158.67        138.42         5.18 o                         
   7   2  11         62.77         68.02         4.30 o                         
   8   2  11        172.43        185.63         5.94 o                         
   9   2  11        676.38        680.13         9.05 o                         
  10   2  11        349.43        330.38         7.63 o                         
  11   2  11         13.67         14.87         3.63 o                         
  12   2  11         15.21         11.72         3.17 o                         
  13   2  11          5.13          3.01         2.74 o                         
   1   3  11       2481.88       2547.42        21.86 o                         
   2   3  11       4580.79       4828.17        40.16 o                         
   3   3  11        246.50        268.11         6.14 o                         
   4   3  11        583.72        605.87         9.33 o                         
   5   3  11        734.89        726.20        10.20 o                         
   6   3  11        195.37        191.75         5.70 o                         
   7   3  11        604.05        521.02         7.82 o                         
   8   3  11        263.34        241.30         6.71 o                         
   9   3  11          4.59          3.42         3.69 o                         
  10   3  11        209.99        267.75         6.59 o                         
  11   3  11         39.60         34.47         5.24 o                         
  12   3  11         12.35         16.57         3.16 o                         
  13   3  11         65.97         78.14         6.98 o                         
   0   4  11        807.30        879.27        13.13 o                         
   1   4  11        222.19        319.36         6.10 o                         
   2   4  11       6871.27       7127.25        58.35 o                         
   3   4  11       1999.76       1980.54        19.66 o                         
   4   4  11         58.40         39.54         4.21 o                         
   5   4  11        482.15        455.75         8.76 o                         
   6   4  11       1250.51       1182.27        11.51 o                         
   7   4  11        466.34        499.63         8.19 o                         
   8   4  11         93.47         97.20         4.77 o                         
   9   4  11        140.42        133.01         5.61 o                         
  10   4  11         28.63         21.97         5.32 o                         
  11   4  11        272.38        302.75         6.99 o                         
  12   4  11        403.33        447.06         8.85 o                         
  13   4  11        164.69        193.80         7.74 o                         
   1   5  11       4016.74       4033.82        29.35 o                         
   2   5  11        739.09        699.04         8.25 o                         
   3   5  11         70.14         85.04         4.05 o                         
   4   5  11        759.80        742.55         9.20 o                         
   5   5  11        363.79        326.57         6.75 o                         
   6   5  11        187.73        179.03         6.12 o                         
   7   5  11       1710.16       1654.27        15.14 o                         
   8   5  11          5.89         16.11         3.81 o                         
   9   5  11          6.51         -2.18         3.61 o                         
  10   5  11        139.37        130.63         6.76 o                         
  11   5  11        390.62        402.94         7.18 o                         
  12   5  11        100.97         98.78         6.36 o                         
   0   6  11        558.62        487.37        11.19 o                         
   1   6  11       2229.24       2341.89        16.34 o                         
   2   6  11         12.96         19.22         3.48 o                         
   3   6  11         39.09         30.34         3.47 o                         
   4   6  11         36.68         37.08         3.76 o                         
   5   6  11        199.25        188.44         6.05 o                         
   6   6  11        214.11        211.30         6.45 o                         
   7   6  11        233.11        218.70         7.06 o                         
   8   6  11        146.15        133.37         5.76 o                         
   9   6  11       1362.98       1392.99        16.25 o                         
  10   6  11        450.82        490.03         7.69 o                         
  11   6  11         16.60         15.29         3.09 o                         
   1   7  11        724.54        684.43         8.89 o                         
   2   7  11       1250.67       1185.20        11.30 o                         
   3   7  11        262.66        248.02         6.21 o                         
   4   7  11         25.24         21.49         4.11 o                         
   5   7  11        713.47        670.94         8.69 o                         
   6   7  11         18.34         16.29         3.49 o                         
   7   7  11         12.91          3.37         3.62 o                         
   8   7  11        781.38        760.63        10.18 o                         
   9   7  11         74.74         58.77         3.61 o                         
  10   7  11        364.64        378.05         8.18 o                         
   0   8  11        758.57        802.77        12.47 o                         
   1   8  11          1.92          2.03         3.46 o                         
   2   8  11          0.40         -1.60         3.47 o                         
   3   8  11        272.47        284.03         6.91 o                         
   4   8  11        170.76        203.82         6.09 o                         
   5   8  11         30.63         21.70         3.46 o                         
   6   8  11        346.20        358.69         7.27 o                         
   7   8  11        631.94        616.30         8.74 o                         
   8   8  11         14.40         16.38         3.41 o                         
   9   8  11         51.30         54.81         4.72 o                         
   1   9  11        120.53         96.38         4.57 o                         
   2   9  11          0.05          2.39         3.39 o                         
   3   9  11         29.09         14.76         3.38 o                         
   4   9  11         34.96         30.69         3.46 o                         
   5   9  11         26.28         22.62         3.43 o                         
   6   9  11        158.06        182.32         6.67 o                         
   7   9  11        127.16        144.05         9.19 o                         
   8   9  11         76.16         85.96         8.08 o                         
   0  10  11         10.43          4.00         5.40 o                         
   1  10  11        110.47         91.10         5.02 o                         
   2  10  11         52.96         53.91         4.32 o                         
   3  10  11         77.02         76.74         5.23 o                         
   4  10  11         46.24         40.88         3.37 o                         
   5  10  11        100.64        100.01         5.14 o                         
   6  10  11         10.61          3.68         3.42 o                         
   1  11  11         34.83         30.73         3.56 o                         
   2  11  11          1.24          2.22         2.79 o                         
   3  11  11         21.99         20.69         3.28 o                         
   0   0  12      16861.07      17939.44       281.62 o                         
   1   0  12        959.55        799.18        13.82 o                         
   2   0  12       2861.56       3354.73        51.40 o                         
   3   0  12         69.10         85.55         5.56 o                         
   4   0  12        774.89        794.50        15.41 o                         
   5   0  12         48.37          9.74         5.75 o                         
   6   0  12        368.05        329.83         9.69 o                         
   7   0  12        144.27        134.05         7.09 o                         
   8   0  12        581.51        560.79        11.38 o                         
   9   0  12        133.01        147.03         8.59 o                         
  10   0  12       2147.76       2167.35        28.42 o                         
  11   0  12        698.16        635.95        12.83 o                         
  12   0  12        822.26        862.99        15.97 o                         
  13   0  12         17.71          6.44         4.34 o                         
   1   1  12       1352.19       1514.50        16.44 o                         
   2   1  12       5323.36       5255.72        53.53 o                         
   3   1  12          1.80          1.75         2.88 o                         
   4   1  12       2138.99       1829.07        17.82 o                         
   5   1  12         14.36         19.01         3.74 o                         
   6   1  12         17.18         10.84         3.56 o                         
   7   1  12         45.62         53.93         3.97 o                         
   8   1  12       1611.03       1608.59        14.63 o                         
   9   1  12         46.29         45.90         4.16 o                         
  10   1  12        921.84        923.06        11.53 o                         
  11   1  12          4.66          0.73         3.50 o                         
  12   1  12         36.68         32.45         3.64 o                         
  13   1  12         89.49         94.74         6.06 o                         
   0   2  12       1975.68       2556.68        45.17 o                         
   1   2  12        279.74        295.19         6.50 o                         
   2   2  12       3959.41       4031.29        33.82 o                         
   3   2  12         49.56         57.26         4.51 o                         
   4   2  12       2284.48       2271.22        21.52 o                         
   5   2  12        331.02        338.15         7.54 o                         
   6   2  12        991.50        938.06         9.81 o                         
   7   2  12        354.85        338.08         7.46 o                         
   8   2  12          8.29         15.20         4.18 o                         
   9   2  12        118.85        107.87         4.86 o                         
  10   2  12        368.65        371.59         7.39 o                         
  11   2  12         17.47         16.15         4.10 o                         
  12   2  12        668.16        662.92         9.15 o                         
  13   2  12         49.55         43.56         5.21 o                         
   1   3  12          0.06         -2.61         2.61 o                         
   2   3  12       1329.25       1326.74        13.23 o                         
   3   3  12          6.90         14.87         4.01 o                         
   4   3  12       6511.05       6840.24        58.05 o                         
   5   3  12        764.40        749.44         9.30 o                         
   6   3  12         10.72         12.38         3.59 o                         
   7   3  12        253.33        232.70         6.47 o                         
   8   3  12        502.70        477.09         7.66 o                         
   9   3  12        227.94        177.09         5.97 o                         
  10   3  12        216.63        235.82         6.40 o                         
  11   3  12          7.86          5.30         4.75 o                         
  12   3  12          5.14          7.73         3.17 o                         
  13   3  12          5.94         11.65         2.87 o                         
   0   4  12       2324.30       2404.83        30.36 o                         
   1   4  12          7.65         12.84         3.11 o                         
   2   4  12       1331.58       1417.70        14.73 o                         
   3   4  12         58.10         47.33         4.16 o                         
   4   4  12        229.24        275.16         7.15 o                         
   5   4  12        280.88        319.45         7.71 o                         
   6   4  12       1026.71       1056.30        11.12 o                         
   7   4  12          7.62          2.15         4.31 o                         
   8   4  12         93.17         95.43         4.56 o                         
   9   4  12        474.55        427.07         7.58 o                         
  10   4  12         21.86         19.23         3.77 o                         
  11   4  12         15.15          9.50         3.33 o                         
  12   4  12        175.50        184.81         6.07 o                         
   1   5  12        227.22        209.03         5.15 o                         
   2   5  12        734.27        703.90         8.56 o                         
   3   5  12         67.61        104.01         5.43 o                         
   4   5  12         31.71         36.84         3.78 o                         
   5   5  12          0.14          4.61         4.02 o                         
   6   5  12        489.45        519.44         8.97 o                         
   7   5  12         39.63         17.19         3.85 o                         
   8   5  12        273.34        235.54         8.08 o                         
   9   5  12         94.51         73.25         4.18 o                         
  10   5  12          0.03          1.58         3.20 o                         
  11   5  12         18.44         18.86         3.98 o                         
  12   5  12         45.36         29.65         3.10 o                         
   0   6  12        154.98        153.57         7.01 o                         
   1   6  12        255.62        218.34         5.49 o                         
   2   6  12        172.35        155.63         4.93 o                         
   3   6  12         59.33         63.25         3.95 o                         
   4   6  12          0.54         -2.26         3.86 o                         
   5   6  12         81.59         88.36         4.40 o                         
   6   6  12       1038.81       1016.72        11.11 o                         
   7   6  12        483.67        434.20         8.15 o                         
   8   6  12         88.99         87.30         5.00 o                         
   9   6  12         38.38         44.24         3.63 o                         
  10   6  12         56.98         63.70         4.36 o                         
  11   6  12         97.04        112.17         5.60 o                         
   1   7  12         11.81         14.55         3.45 o                         
   2   7  12        935.44        895.77         9.10 o                         
   3   7  12          3.03         -0.60         3.37 o                         
   4   7  12         93.32         90.58         4.70 o                         
   5   7  12        157.07        161.09         6.45 o                         
   6   7  12         27.40         16.08         3.56 o                         
   7   7  12          0.21          3.73         3.84 o                         
   8   7  12        596.06        607.05        10.06 o                         
   9   7  12          2.44          3.33         3.81 o                         
  10   7  12        465.04        488.09        16.25 o                         
   0   8  12       3693.44       3834.52        37.96 o                         
   1   8  12        204.87        204.30         6.02 o                         
   2   8  12         83.90         83.82         5.35 o                         
   3   8  12         10.99          2.11         3.61 o                         
   4   8  12        472.20        448.40         7.15 o                         
   5   8  12          0.05          3.13         3.50 o                         
   6   8  12        450.11        459.33         7.79 o                         
   7   8  12         33.68         23.71         3.29 o                         
   8   8  12        918.76        954.41        12.45 o                         
   9   8  12        234.51        232.01         6.80 o                         
   1   9  12         94.34         94.17         5.62 o                         
   2   9  12        479.18        469.29         8.33 o                         
   3   9  12          6.05          5.52         4.10 o                         
   4   9  12       1017.36       1031.60        10.55 o                         
   5   9  12         71.69         72.67         6.93 o                         
   6   9  12          2.08          7.20         3.61 o                         
   7   9  12         52.09         44.80         5.73 o                         
   8   9  12        129.03        143.26         5.97 o                         
   0  10  12       1100.34       1130.68        18.25 o                         
   1  10  12          4.95          8.32         3.10 o                         
   2  10  12        170.34        184.61         6.18 o                         
   3  10  12        100.34         92.98         5.01 o                         
   4  10  12          9.45         15.87         4.08 o                         
   5  10  12         37.42         31.76         3.73 o                         
   6  10  12       1185.47       1329.83        45.83 o                         
   1  11  12          0.03          0.43         3.05 o                         
   2  11  12        357.44        363.79        14.27 o                         
   1   1  13        384.35        552.83         8.12 o                         
   2   1  13        244.31        262.66         6.98 o                         
   3   1  13          9.41         46.47         3.81 o                         
   4   1  13         54.46         51.59         3.92 o                         
   5   1  13        324.58        377.47         7.99 o                         
   6   1  13        286.40        278.87         6.35 o                         
   7   1  13        244.27        237.19         5.95 o                         
   8   1  13         32.89         33.07         4.06 o                         
   9   1  13        144.88        158.24         5.86 o                         
  10   1  13          7.27          7.07         3.72 o                         
  11   1  13         95.65        121.39         6.18 o                         
  12   1  13          0.02         -3.95         3.95 o                         
  13   1  13         26.12         16.56         3.32 o                         
   0   2  13       7201.90       7924.79        95.43 o                         
   1   2  13        149.46        144.65         5.10 o                         
   2   2  13        215.03        204.76         5.63 o                         
   3   2  13        286.56        202.57         6.27 o                         
   4   2  13       1514.79       1582.76        16.67 o                         
   5   2  13         63.56         65.47         3.87 o                         
   6   2  13        679.75        636.24         7.80 o                         
   7   2  13          1.03          4.29         3.80 o                         
   8   2  13       1903.61       1849.47        16.50 o                         
   9   2  13        851.97        790.29        10.23 o                         
  10   2  13        185.37        177.01         8.22 o                         
  11   2  13          0.08         -5.15         5.15 o                         
  12   2  13        151.46        149.92         5.83 o                         
  13   2  13          1.71          1.53         2.79 o                         
   1   3  13         27.58         45.67         3.38 o                         
   2   3  13       1459.39       1432.27        14.22 o                         
   3   3  13        391.45        498.90         8.33 o                         
   4   3  13       1788.35       1731.85        16.29 o                         
   5   3  13       1728.91       1554.12        13.66 o                         
   6   3  13        105.39         99.59         4.39 o                         
   7   3  13       1246.48       1305.42        13.30 o                         
   8   3  13        273.86        264.95         6.77 o                         
   9   3  13         28.66         16.62         3.88 o                         
  10   3  13        336.70        340.86         7.12 o                         
  11   3  13         47.38         32.32         3.46 o                         
  12   3  13         10.76          3.72         3.12 o                         
  13   3  13        177.91        211.74         7.03 o                         
   0   4  13        761.17        813.84        14.32 o                         
   1   4  13        420.77        359.11         7.96 o                         
   2   4  13        492.99        480.33         8.20 o                         
   3   4  13       2407.06       2330.06        19.69 o                         
   4   4  13        255.21        256.86         6.21 o                         
   5   4  13         20.77         44.01         4.41 o                         
   6   4  13       1356.39       1218.68        12.46 o                         
   7   4  13        304.41        251.44         6.71 o                         
   8   4  13         87.48         88.59         4.47 o                         
   9   4  13        269.14        292.92         6.90 o                         
  10   4  13        223.06        202.50         7.50 o                         
  11   4  13        105.69        124.02         7.37 o                         
  12   4  13         63.85         64.14         7.02 o                         
   1   5  13       1015.08       1012.96         9.71 o                         
   2   5  13        406.44        399.30         6.56 o                         
   3   5  13        527.39        559.44         7.93 o                         
   4   5  13       2241.35       2198.85        18.00 o                         
   5   5  13       1459.41       1476.05        15.33 o                         
   6   5  13        181.53        177.15         6.28 o                         
   7   5  13        424.47        498.25         8.53 o                         
   8   5  13        908.93        907.17        11.28 o                         
   9   5  13         16.61         19.07         3.87 o                         
  10   5  13         30.21         39.48         3.62 o                         
  11   5  13        403.87        393.53         8.28 o                         
  12   5  13         82.60         89.28         6.22 o                         
   0   6  13       1814.05       1788.44        20.51 o                         
   1   6  13        953.96        882.56         9.20 o                         
   2   6  13        153.16        134.48         5.51 o                         
   3   6  13        338.20        366.22         8.23 o                         
   4   6  13        284.40        226.95         6.50 o                         
   5   6  13        239.81        243.25         6.84 o                         
   6   6  13        386.01        410.15         7.92 o                         
   7   6  13        313.06        342.30         7.30 o                         
   8   6  13        362.21        345.28         8.17 o                         
   9   6  13         90.22         97.35         5.26 o                         
  10   6  13         76.41         92.15         5.19 o                         
  11   6  13         14.52          6.69         3.62 o                         
   1   7  13        133.05        135.33         5.13 o                         
   2   7  13          6.45          3.58         3.43 o                         
   3   7  13        514.65        501.98         7.56 o                         
   4   7  13         11.92         10.38         3.64 o                         
   5   7  13        589.08        644.43         8.86 o                         
   6   7  13         27.92         25.38         3.85 o                         
   7   7  13         19.18         13.11         4.13 o                         
   8   7  13        289.49        303.86         7.70 o                         
   9   7  13          1.64          4.25         3.24 o                         
  10   7  13        350.07        382.86        10.78 o                         
   0   8  13       2068.21       2015.48        24.55 o                         
   1   8  13         87.83        102.31         4.44 o                         
   2   8  13          2.21         -2.34         3.64 o                         
   3   8  13          1.44          1.65         3.56 o                         
   4   8  13         11.93         11.19         3.50 o                         
   5   8  13        187.27        185.71         6.66 o                         
   6   8  13        164.93        163.19         5.85 o                         
   7   8  13         48.37         32.56         3.95 o                         
   8   8  13        148.55        126.32         6.06 o                         
   9   8  13         66.27         75.14         5.11 o                         
   1   9  13        107.76        106.91         5.88 o                         
   2   9  13          3.00         -4.00         4.46 o                         
   3   9  13         14.19         13.29         3.35 o                         
   4   9  13          7.47         18.70         3.41 o                         
   5   9  13        259.70        259.82         6.41 o                         
   6   9  13        152.17        135.01         5.95 o                         
   7   9  13         80.90         42.19         3.78 o                         
   0  10  13         85.33         63.94         6.45 o                         
   1  10  13        100.99        109.12         5.25 o                         
   2  10  13        323.47        295.83         6.53 o                         
   3  10  13        109.75        116.09         5.19 o                         
   4  10  13         20.65         21.52         4.24 o                         
   5  10  13         35.99         29.37         3.97 o                         
   1  11  13          4.33          8.03         3.46 o                         
   0   0  14       9690.93      10548.71       244.39 o                         
   1   0  14      12830.81      14851.09       185.00 o                         
   2   0  14       9291.17      10731.08       127.75 o                         
   3   0  14       4635.34       4533.37        60.03 o                         
   4   0  14        330.69        317.53        10.41 o                         
   5   0  14       1090.99        975.74        15.14 o                         
   6   0  14         16.60         20.48         5.09 o                         
   7   0  14       2557.41       2484.12        26.16 o                         
   8   0  14         86.47        124.32         7.43 o                         
   9   0  14       3170.06       3187.93        36.12 o                         
  10   0  14         16.53         11.50         6.25 o                         
  11   0  14         29.63         23.03         9.66 o                         
  12   0  14         75.35         93.00         7.97 o                         
  13   0  14        117.77        135.84         7.27 o                         
   1   1  14       4419.35       4375.16        36.30 o                         
   2   1  14       1002.03       1080.60        12.00 o                         
   3   1  14       1088.11       1186.95        12.68 o                         
   4   1  14        176.17        183.13         6.35 o                         
   5   1  14       1634.52       1498.43        13.33 o                         
   6   1  14         31.64         18.51         3.49 o                         
   7   1  14        524.38        489.59         7.12 o                         
   8   1  14        171.50        184.52         7.08 o                         
   9   1  14        112.22        136.38         6.28 o                         
  10   1  14         19.67         23.10         3.56 o                         
  11   1  14        212.73        214.55        14.19 o                         
  12   1  14         32.70         17.70         3.18 o                         
  13   1  14         22.14         30.05         3.85 o                         
   0   2  14       9308.08      10004.03       119.63 o                         
   1   2  14         79.39        155.62         5.12 o                         
   2   2  14       2527.13       2645.06        23.11 o                         
   3   2  14       5121.73       5353.94        47.23 o                         
   4   2  14         68.84        100.23         4.98 o                         
   5   2  14         59.10         69.58         4.15 o                         
   6   2  14          6.60          5.33         3.56 o                         
   7   2  14         10.73         16.20         3.77 o                         
   8   2  14         78.55         64.63         4.21 o                         
   9   2  14       1230.91       1309.30        14.35 o                         
  10   2  14          0.24          5.48         4.13 o                         
  11   2  14        518.45        488.14         8.21 o                         
  12   2  14         35.09         21.19         3.19 o                         
  13   2  14        159.54        174.06         7.81 o                         
   1   3  14       1000.64        884.34        10.26 o                         
   2   3  14        145.43        189.90         5.87 o                         
   3   3  14          4.09          3.84         4.01 o                         
   4   3  14       1606.82       1583.06        16.53 o                         
   5   3  14         33.35         27.14         3.62 o                         
   6   3  14         66.18         74.99         4.39 o                         
   7   3  14        870.55        830.10        11.47 o                         
   8   3  14        132.96        155.41         6.07 o                         
   9   3  14          6.33          0.53         3.76 o                         
  10   3  14          0.04         -1.53         3.31 o                         
  11   3  14        214.14        221.91         7.41 o                         
  12   3  14        181.17        165.86         6.25 o                         
   0   4  14        480.99        447.31        12.28 o                         
   1   4  14        832.66        830.00         9.14 o                         
   2   4  14         14.89         10.91         3.74 o                         
   3   4  14        491.59        561.97         8.05 o                         
   4   4  14        377.81        419.90         8.22 o                         
   5   4  14        466.13        449.27         7.72 o                         
   6   4  14         10.51         14.02         4.27 o                         
   7   4  14        213.55        209.55         6.57 o                         
   8   4  14         74.53         79.76         4.37 o                         
   9   4  14         36.52         34.28         3.68 o                         
  10   4  14         88.69         78.62         8.08 o                         
  11   4  14        190.81        205.97         8.34 o                         
  12   4  14         29.63         27.49         5.21 o                         
   1   5  14        645.98        690.27         7.92 o                         
   2   5  14        659.80        636.77         7.89 o                         
   3   5  14        151.84        139.08         5.29 o                         
   4   5  14         70.62         82.50         4.58 o                         
   5   5  14        207.20        198.41         6.84 o                         
   6   5  14         98.09        112.54         5.11 o                         
   7   5  14        265.74        264.04         7.29 o                         
   8   5  14          3.73         -3.67         3.67 o                         
   9   5  14          0.95         -0.81         3.96 o                         
  10   5  14        149.81        160.81         6.43 o                         
  11   5  14        168.18        183.30         6.93 o                         
   0   6  14         39.29         34.73         4.94 o                         
   1   6  14         45.80         51.97         3.71 o                         
   2   6  14        384.53        374.36         7.56 o                         
   3   6  14        197.38        193.44         5.97 o                         
   4   6  14        650.24        607.41         8.78 o                         
   5   6  14        503.95        480.24         8.42 o                         
   6   6  14        179.77        152.34         7.00 o                         
   7   6  14          1.21         -3.77         3.77 o                         
   8   6  14          0.81          4.36         4.35 o                         
   9   6  14         49.86         37.72         3.70 o                         
  10   6  14         35.01         41.48         3.61 o                         
  11   6  14         60.41         41.53         5.73 o                         
   1   7  14        449.28        472.96         7.99 o                         
   2   7  14         12.53          7.86         3.68 o                         
   3   7  14        641.09        606.14         8.36 o                         
   4   7  14          6.00          6.13         3.57 o                         
   5   7  14        788.79        752.08         9.39 o                         
   6   7  14          1.26          5.45         3.79 o                         
   7   7  14        133.82        150.82         6.94 o                         
   8   7  14         12.10         15.47         4.22 o                         
   9   7  14         11.35          3.43         3.26 o                         
  10   7  14          1.96         -4.98         4.98 o                         
   0   8  14          0.87          2.90         4.87 o                         
   1   8  14         44.41         47.75         3.79 o                         
   2   8  14        927.43        912.61        10.51 o                         
   3   8  14       1651.30       1668.58        16.03 o                         
   4   8  14        157.91        146.14         5.87 o                         
   5   8  14         20.64         28.77         4.49 o                         
   6   8  14         60.16         49.30         3.68 o                         
   7   8  14         20.41         26.92         3.70 o                         
   8   8  14         70.01         59.41         4.46 o                         
   9   8  14        292.91        317.04         8.58 o                         
   1   9  14        954.55        975.54        11.06 o                         
   2   9  14        337.48        316.00         7.16 o                         
   3   9  14         72.33         74.30         4.16 o                         
   4   9  14        156.13        139.86         5.47 o                         
   5   9  14        347.48        375.36         7.49 o                         
   6   9  14         94.13        105.60         7.07 o                         
   7   9  14        388.73        429.70        11.46 o                         
   0  10  14        458.37        484.14        10.94 o                         
   1  10  14       1063.90       1085.00        12.93 o                         
   2  10  14         41.11         36.80         5.47 o                         
   3  10  14        297.92        309.69         6.50 o                         
   4  10  14         43.64         39.01         3.49 o                         
   5  10  14        152.64        177.55         8.32 o                         
   1   1  15        219.56        183.64         4.81 o                         
   2   1  15        379.99        366.12         6.57 o                         
   3   1  15        647.38        706.11         9.71 o                         
   4   1  15       1090.11       1021.04        11.40 o                         
   5   1  15       1454.87       1422.47        13.46 o                         
   6   1  15        418.90        389.39         6.73 o                         
   7   1  15        112.46        111.41         4.35 o                         
   8   1  15        140.82        143.97         5.40 o                         
   9   1  15        137.64        133.58         5.69 o                         
  10   1  15        807.41        765.33        10.44 o                         
  11   1  15        161.67        160.50         6.56 o                         
  12   1  15        223.21        236.12         6.69 o                         
  13   1  15         14.48          6.32         3.17 o                         
   0   2  15       2650.99       2733.03        32.65 o                         
   1   2  15         54.10         55.04         3.91 o                         
   2   2  15        106.99        121.11         4.98 o                         
   3   2  15        430.97        385.36        10.87 o                         
   4   2  15        632.92        656.01         8.46 o                         
   5   2  15        504.89        466.92         7.26 o                         
   6   2  15        338.49        339.18         6.52 o                         
   7   2  15          1.73          3.78         4.00 o                         
   8   2  15         59.27         41.33         4.03 o                         
   9   2  15        351.10        299.24         7.41 o                         
  10   2  15        799.66        816.49        10.79 o                         
  11   2  15        509.26        488.15         8.09 o                         
  12   2  15          8.85          7.82         3.00 o                         
  13   2  15         51.15         40.47         8.09 o                         
   1   3  15        702.33        600.09         8.66 o                         
   2   3  15        650.91        547.38         8.58 o                         
   3   3  15        226.09        177.35         5.67 o                         
   4   3  15        173.39        193.48         5.32 o                         
   5   3  15       1131.41       1132.26        10.93 o                         
   6   3  15          0.81          6.48         3.82 o                         
   7   3  15         56.75         37.69         4.11 o                         
   8   3  15        239.05        264.19         7.04 o                         
   9   3  15          0.99          3.59         3.58 o                         
  10   3  15        252.10        270.69        11.83 o                         
  11   3  15        344.66        318.62         8.45 o                         
  12   3  15        672.77        665.59        10.59 o                         
   0   4  15        404.67        388.60        12.67 o                         
   1   4  15       1179.90       1273.87        11.36 o                         
   2   4  15        554.46        495.82         7.35 o                         
   3   4  15        896.52        825.69         9.79 o                         
   4   4  15         99.81         76.57         4.31 o                         
   5   4  15       1461.87       1399.01        13.14 o                         
   6   4  15         48.31         73.41         4.52 o                         
   7   4  15        556.24        466.31         8.40 o                         
   8   4  15         62.05         52.44         4.26 o                         
   9   4  15        266.12        272.46         7.02 o                         
  10   4  15         31.89         31.36         3.68 o                         
  11   4  15          4.32          4.93         3.21 o                         
  12   4  15        899.21        932.08        16.44 o                         
   1   5  15       1592.35       1502.79        12.85 o                         
   2   5  15        642.10        619.38         8.07 o                         
   3   5  15        380.81        383.18         7.21 o                         
   4   5  15        669.01        673.12         9.55 o                         
   5   5  15       1665.01       1677.35        16.27 o                         
   6   5  15        138.44        106.62         5.02 o                         
   7   5  15        661.89        696.37        11.44 o                         
   8   5  15        598.76        573.00         9.07 o                         
   9   5  15        178.61        163.78         6.28 o                         
  10   5  15        138.36        141.87         5.74 o                         
  11   5  15        392.89        424.31         7.84 o                         
   0   6  15       3495.19       3540.55        39.07 o                         
   1   6  15         94.38        103.43         4.82 o                         
   2   6  15         37.55         40.17         3.80 o                         
   3   6  15       4826.93       4869.11        35.89 o                         
   4   6  15         36.88         43.91         4.07 o                         
   5   6  15        178.54        220.09         7.04 o                         
   6   6  15        269.49        250.80         8.30 o                         
   7   6  15          1.72         -0.73         3.93 o                         
   8   6  15        229.48        234.17         7.88 o                         
   9   6  15        274.87        297.19         7.38 o                         
  10   6  15         82.52        101.30         5.47 o                         
   1   7  15          4.18          0.69         3.46 o                         
   2   7  15         32.72         40.58         3.75 o                         
   3   7  15        329.88        309.04         7.14 o                         
   4   7  15        970.80        949.05        10.90 o                         
   5   7  15        103.66        113.57         5.00 o                         
   6   7  15        266.27        260.69         8.43 o                         
   7   7  15        252.55        275.29         7.48 o                         
   8   7  15          8.40         10.47         3.61 o                         
   9   7  15          3.39          0.29         3.08 o                         
  10   7  15         21.22         28.05         4.78 o                         
   0   8  15        651.18        644.40        11.82 o                         
   1   8  15        434.02        449.74         7.47 o                         
   2   8  15        202.82        188.72         6.84 o                         
   3   8  15         54.95         47.91         4.06 o                         
   4   8  15        204.44        212.74         6.54 o                         
   5   8  15        804.00        769.43        10.25 o                         
   6   8  15        400.20        379.26         7.97 o                         
   7   8  15         71.45         56.86         4.27 o                         
   8   8  15         20.71         22.17         3.16 o                         
   1   9  15         86.75         78.05         4.57 o                         
   2   9  15         32.02         35.60         3.53 o                         
   3   9  15         87.87         66.90         3.83 o                         
   4   9  15         33.11         32.86         3.42 o                         
   5   9  15         17.88          9.60         3.46 o                         
   6   9  15         25.80         14.13         3.45 o                         
   7   9  15          1.16          2.30         3.07 o                         
   0  10  15        120.08        111.23         7.58 o                         
   1  10  15         36.06         37.10         3.38 o                         
   2  10  15         56.27         65.05         5.48 o                         
   3  10  15         74.60         84.71         5.77 o                         
   4  10  15          0.11          0.49         3.52 o                         
   0   0  16       3703.02       3397.12        58.40 o                         
   1   0  16         25.49         29.61         4.61 o                         
   2   0  16         86.21         47.24         5.07 o                         
   3   0  16       1290.16       1192.39        19.82 o                         
   4   0  16          9.34          4.51         4.92 o                         
   5   0  16          0.11         12.71         4.92 o                         
   6   0  16      10238.09      10420.06        92.25 o                         
   7   0  16       1300.27       1247.84        18.26 o                         
   8   0  16       1915.43       1946.98        23.59 o                         
   9   0  16         15.30          8.48         5.27 o                         
  10   0  16          3.06         12.99         5.45 o                         
  11   0  16        116.41        106.39         7.61 o                         
  12   0  16        627.45        654.69        14.88 o                         
  13   0  16         19.18         25.24         5.72 o                         
   1   1  16       3014.67       3474.77        28.45 o                         
   2   1  16       1372.60       1208.31        12.55 o                         
   3   1  16         47.83         60.85         6.19 o                         
   4   1  16        879.24        758.06         9.20 o                         
   5   1  16         66.30         66.67         3.74 o                         
   6   1  16        190.44        198.97         5.92 o                         
   7   1  16        399.89        392.59         7.21 o                         
   8   1  16        432.54        471.23         7.57 o                         
   9   1  16        481.20        468.57         8.00 o                         
  10   1  16        781.63        774.60        10.25 o                         
  11   1  16          1.45         -2.62         3.20 o                         
  12   1  16         30.11         20.51         3.07 o                         
   0   2  16       1570.90       1435.96        20.63 o                         
   1   2  16        723.03        679.75         9.13 o                         
   2   2  16        919.01        856.02        10.75 o                         
   3   2  16         69.60         74.58         4.11 o                         
   4   2  16       1337.31       1331.05        12.10 o                         
   5   2  16        804.45        740.27         8.52 o                         
   6   2  16       2207.58       2203.25        17.86 o                         
   7   2  16          3.68         13.48         3.82 o                         
   8   2  16        433.16        418.04         7.53 o                         
   9   2  16        437.00        385.57         7.94 o                         
  10   2  16         24.85         13.67         4.60 o                         
  11   2  16          2.61         -0.28         3.14 o                         
  12   2  16         92.43        107.04         5.08 o                         
   1   3  16        129.37        111.54         4.46 o                         
   2   3  16       2906.92       2910.82        21.77 o                         
   3   3  16        994.73       1072.70        10.40 o                         
   4   3  16        370.09        354.18         6.72 o                         
   5   3  16          7.30          0.23         3.52 o                         
   6   3  16       1094.54       1131.08        12.77 o                         
   7   3  16         68.51         56.70         4.16 o                         
   8   3  16        654.16        596.25         9.11 o                         
   9   3  16        218.85        226.47         6.63 o                         
  10   3  16          2.26          2.11         3.21 o                         
  11   3  16        463.29        447.67         8.01 o                         
  12   3  16          3.57          5.05         2.90 o                         
   0   4  16        549.76        583.47        11.82 o                         
   1   4  16        239.18        246.91         6.04 o                         
   2   4  16        510.18        502.91         7.28 o                         
   3   4  16        826.41        846.35         9.84 o                         
   4   4  16        478.94        460.88         8.72 o                         
   5   4  16         16.04         18.28         3.99 o                         
   6   4  16          0.65          0.60         3.97 o                         
   7   4  16        638.35        537.24         8.85 o                         
   8   4  16         34.61         23.45         3.68 o                         
   9   4  16         16.98         15.36         5.35 o                         
  10   4  16         79.18         72.15         6.47 o                         
  11   4  16          1.38          5.82         3.05 o                         
  12   4  16         38.36         39.14         3.60 o                         
   1   5  16        776.84        781.02         8.65 o                         
   2   5  16        322.67        354.40         6.73 o                         
   3   5  16         12.84         13.19         4.39 o                         
   4   5  16       1018.28        962.01        11.58 o                         
   5   5  16         20.86         24.19         4.04 o                         
   6   5  16          2.59          2.98         3.80 o                         
   7   5  16         50.20         55.69         4.86 o                         
   8   5  16          4.09         -0.13         3.74 o                         
   9   5  16         84.65         88.06         6.44 o                         
  10   5  16          4.60          6.14         3.04 o                         
  11   5  16          0.01          5.00         2.93 o                         
   0   6  16        363.93        385.16        10.00 o                         
   1   6  16         82.50        119.72         4.78 o                         
   2   6  16         85.45         94.89         4.53 o                         
   3   6  16          5.98         10.38         3.74 o                         
   4   6  16        608.42        589.48         8.83 o                         
   5   6  16       1030.02        933.15        12.41 o                         
   6   6  16        175.96        169.65         6.58 o                         
   7   6  16         28.79         23.46         4.17 o                         
   8   6  16          2.82         -1.83         4.00 o                         
   9   6  16         12.81         13.06         3.67 o                         
  10   6  16         42.36         46.32         5.10 o                         
   1   7  16        640.54        639.94         8.46 o                         
   2   7  16       2045.70       2101.91        18.33 o                         
   3   7  16         25.80         19.58         3.83 o                         
   4   7  16        420.21        443.32         7.71 o                         
   5   7  16         23.67         13.56         3.72 o                         
   6   7  16          5.57         10.05         4.47 o                         
   7   7  16         27.57         22.90         3.76 o                         
   8   7  16        130.43        124.58         6.63 o                         
   9   7  16          0.10          3.82         3.27 o                         
   0   8  16        109.59        107.79         6.40 o                         
   1   8  16        229.32        219.66         6.34 o                         
   2   8  16        163.17        160.64         6.05 o                         
   3   8  16        294.18        286.20         7.00 o                         
   4   8  16        359.63        373.06         7.30 o                         
   5   8  16         14.31          8.53         3.64 o                         
   6   8  16        554.34        588.30        13.16 o                         
   7   8  16        111.12        119.69         5.90 o                         
   8   8  16        175.00        195.49         7.36 o                         
   1   9  16         73.93         61.13         4.64 o                         
   2   9  16         46.46         43.00         3.94 o                         
   3   9  16        467.20        435.13         7.51 o                         
   4   9  16        291.12        344.20         7.47 o                         
   5   9  16         63.77         70.93         5.11 o                         
   6   9  16         66.81         48.32         4.32 o                         
   0  10  16          8.83          8.94         4.45 o                         
   1  10  16        310.88        296.31         6.64 o                         
   2  10  16        174.93        184.57         5.80 o                         
   3  10  16          4.65          1.05         3.44 o                         
   4  10  16         33.94         29.34         3.52 o                         
   1   1  17        194.74        195.41         5.32 o                         
   2   1  17       2202.58       2577.71        21.92 o                         
   3   1  17        111.00         76.55         3.73 o                         
   4   1  17        282.86        321.57         6.06 o                         
   5   1  17        423.42        403.25         6.63 o                         
   6   1  17        101.62         96.43         4.73 o                         
   7   1  17       1159.30       1131.57        11.06 o                         
   8   1  17       2260.07       2216.33        18.54 o                         
   9   1  17        684.06        640.56         8.86 o                         
  10   1  17        671.48        669.26        11.75 o                         
  11   1  17        252.47        194.08         5.87 o                         
  12   1  17         96.96        108.53         4.96 o                         
   0   2  17        909.72        809.43        12.00 o                         
   1   2  17         76.18        102.23         4.15 o                         
   2   2  17        107.62        138.86         5.65 o                         
   3   2  17        308.71        263.60         7.28 o                         
   4   2  17        980.86       1052.16         9.96 o                         
   5   2  17        722.47        784.83         8.92 o                         
   6   2  17        399.48        344.50         7.56 o                         
   7   2  17       2383.67       2401.71        19.94 o                         
   8   2  17        100.15         98.87         5.48 o                         
   9   2  17        562.22        560.61         8.80 o                         
  10   2  17        264.78        276.97         9.46 o                         
  11   2  17         37.17         30.86         3.15 o                         
  12   2  17         79.82         85.01         8.82 o                         
   1   3  17        725.22        713.00         7.99 o                         
   2   3  17        686.13        668.24         9.03 o                         
   3   3  17        400.95        425.62         6.93 o                         
   4   3  17        845.83        868.30         9.39 o                         
   5   3  17       2617.09       2480.28        19.67 o                         
   6   3  17        632.45        587.34         8.33 o                         
   7   3  17         44.15         41.61         3.86 o                         
   8   3  17         14.02         21.17         3.79 o                         
   9   3  17        525.27        455.28         7.83 o                         
  10   3  17       1642.01       1679.10        16.58 o                         
  11   3  17        532.80        510.50         8.44 o                         
  12   3  17        427.15        393.56        14.32 o                         
   0   4  17        748.84        744.04        12.31 o                         
   1   4  17        223.44        193.21         5.49 o                         
   2   4  17          9.27          2.59         3.72 o                         
   3   4  17         96.51        106.72         4.76 o                         
   4   4  17        188.73        199.73         6.23 o                         
   5   4  17        104.06        108.58         5.37 o                         
   6   4  17       1029.73       1069.73        11.86 o                         
   7   4  17        192.93        172.96         7.35 o                         
   8   4  17        227.20        198.58         6.30 o                         
   9   4  17        464.17        470.51        10.40 o                         
  10   4  17        160.92        135.61         5.65 o                         
  11   4  17        289.25        276.51         6.63 o                         
   1   5  17       2392.65       2419.26        18.54 o                         
   2   5  17        139.25        142.47         6.12 o                         
   3   5  17       1662.63       1604.72        14.92 o                         
   4   5  17        842.71        795.30         9.83 o                         
   5   5  17         18.80         20.03         4.19 o                         
   6   5  17        312.75        283.45         8.40 o                         
   7   5  17       1651.17       1556.14        16.86 o                         
   8   5  17        575.08        568.54         9.62 o                         
   9   5  17          7.96          4.71         3.16 o                         
  10   5  17        100.57        117.90         5.03 o                         
  11   5  17         20.79         24.78         4.03 o                         
   0   6  17         45.12         41.64         5.20 o                         
   1   6  17         10.83         12.39         3.63 o                         
   2   6  17       1707.36       1747.50        15.69 o                         
   3   6  17        455.78        440.18         7.95 o                         
   4   6  17        243.84        228.90         6.87 o                         
   5   6  17          1.79          5.20         3.92 o                         
   6   6  17        230.90        215.83         6.68 o                         
   7   6  17        200.01        188.18         7.87 o                         
   8   6  17        191.00        229.13         7.00 o                         
   9   6  17        494.45        520.65         9.54 o                         
  10   6  17          0.32          1.15         3.18 o                         
   1   7  17         14.93          9.61         3.95 o                         
   2   7  17       2499.95       2466.09        20.64 o                         
   3   7  17        284.72        286.24         6.84 o                         
   4   7  17        199.38        209.86         6.33 o                         
   5   7  17        728.30        714.77        10.21 o                         
   6   7  17         18.77         24.80         3.63 o                         
   7   7  17          0.43         -0.27         3.45 o                         
   8   7  17         39.97         54.06         5.42 o                         
   9   7  17         56.55         48.99         4.45 o                         
   0   8  17       1907.90       1960.63        24.26 o                         
   1   8  17         69.32         65.73         4.13 o                         
   2   8  17          0.64         -3.40         3.81 o                         
   3   8  17        198.90        180.61         8.18 o                         
   4   8  17         44.06         35.50         3.50 o                         
   5   8  17         80.23         72.32         5.29 o                         
   6   8  17        280.60        308.60         7.60 o                         
   7   8  17        424.43        484.17         9.69 o                         
   8   8  17          1.43          0.72         3.25 o                         
   1   9  17        241.25        247.91         7.05 o                         
   2   9  17         95.24         85.64         4.17 o                         
   3   9  17         20.03         12.36         3.10 o                         
   4   9  17        270.47        264.66         9.62 o                         
   5   9  17         39.24         18.78         3.25 o                         
   6   9  17         18.52         10.37         4.08 o                         
   0  10  17        451.29        458.46        11.71 o                         
   1  10  17         27.77         17.95         3.06 o                         
   2  10  17         23.26         22.60         2.97 o                         
   3  10  17        124.60        104.80         5.61 o                         
   0   0  18         85.35         79.81         7.71 o                         
   1   0  18        910.32        974.34        13.44 o                         
   2   0  18          5.88          0.53         4.27 o                         
   3   0  18       3587.06       3162.28        33.21 o                         
   4   0  18        373.25        368.38        10.12 o                         
   5   0  18       3245.80       3434.44        31.63 o                         
   6   0  18       2870.73       2852.92        31.57 o                         
   7   0  18       1198.78       1227.50        16.80 o                         
   8   0  18       2996.42       2972.78        32.62 o                         
   9   0  18         90.80         76.64         6.73 o                         
  10   0  18         23.58         21.35         5.44 o                         
  11   0  18          7.31         14.10         5.20 o                         
  12   0  18         12.89          3.18         3.86 o                         
   1   1  18       2323.40       2221.46        16.27 o                         
   2   1  18         54.97         66.28         3.50 o                         
   3   1  18          8.06         12.39         3.33 o                         
   4   1  18        191.33        192.74         5.20 o                         
   5   1  18       1524.82       1544.94        12.85 o                         
   6   1  18       1515.97       1487.35        14.21 o                         
   7   1  18        350.37        318.05         6.48 o                         
   8   1  18         15.42         19.65         3.87 o                         
   9   1  18        351.94        337.38         7.00 o                         
  10   1  18         86.68         76.38         4.88 o                         
  11   1  18        938.28        931.80        11.76 o                         
  12   1  18         29.63         21.16         2.76 o                         
   0   2  18        294.47        274.83         7.67 o                         
   1   2  18        337.18        265.84         5.88 o                         
   2   2  18        116.81        133.94         4.39 o                         
   3   2  18       2404.41       2404.71        17.34 o                         
   4   2  18         79.35         81.53         4.06 o                         
   5   2  18        608.05        572.96         7.77 o                         
   6   2  18        564.55        537.83         7.74 o                         
   7   2  18         27.16         32.29         3.73 o                         
   8   2  18        394.51        362.36         7.59 o                         
   9   2  18        452.56        496.39         8.15 o                         
  10   2  18         31.69         28.84         3.31 o                         
  11   2  18         45.63         39.74         3.03 o                         
  12   2  18         48.87         40.87         5.15 o                         
   1   3  18        576.54        545.82         8.43 o                         
   2   3  18        130.65        141.56         5.09 o                         
   3   3  18        444.54        470.96         7.15 o                         
   4   3  18       1681.23       1645.92        13.94 o                         
   5   3  18        135.84        106.85         4.86 o                         
   6   3  18        767.04        745.77         9.14 o                         
   7   3  18        366.31        415.72         7.49 o                         
   8   3  18         23.13         24.34         3.78 o                         
   9   3  18          6.45          0.55         3.49 o                         
  10   3  18        623.57        621.50         9.23 o                         
  11   3  18        641.68        712.83        12.89 o                         
   0   4  18         54.12         47.32         6.09 o                         
   1   4  18        214.60        205.89         5.75 o                         
   2   4  18        346.82        300.27         6.56 o                         
   3   4  18        166.92        173.79         6.75 o                         
   4   4  18        906.41        937.06        10.46 o                         
   5   4  18        102.97        108.82         4.71 o                         
   6   4  18         99.68         99.41         4.70 o                         
   7   4  18        124.68        107.68         5.17 o                         
   8   4  18         61.47         33.93         3.73 o                         
   9   4  18        110.51        128.56         5.68 o                         
  10   4  18        235.90        236.45         6.28 o                         
  11   4  18         17.54         18.88         2.98 o                         
   1   5  18        313.90        328.79         6.78 o                         
   2   5  18        161.78        151.37         5.62 o                         
   3   5  18         64.54         68.38         4.50 o                         
   4   5  18        304.69        307.32         8.34 o                         
   5   5  18        243.56        269.46         6.87 o                         
   6   5  18        134.44        131.15         5.72 o                         
   7   5  18         25.70         30.74         3.94 o                         
   8   5  18          0.21          2.87         3.37 o                         
   9   5  18          2.40         -0.19         3.17 o                         
  10   5  18        164.21        162.70         8.20 o                         
   0   6  18        509.93        522.24        10.31 o                         
   1   6  18        541.51        504.69         7.50 o                         
   2   6  18       1625.44       1678.52        15.22 o                         
   3   6  18          1.59         -2.42         3.70 o                         
   4   6  18        232.83        277.94         6.96 o                         
   5   6  18          1.04          5.29         3.86 o                         
   6   6  18         30.61         14.95         3.87 o                         
   7   6  18         61.35         64.28         5.83 o                         
   8   6  18         71.75         84.66         5.82 o                         
   9   6  18        346.01        374.15         7.63 o                         
  10   6  18          4.46          6.30         3.30 o                         
   1   7  18        857.81        886.63         9.87 o                         
   2   7  18        154.29        156.13         5.78 o                         
   3   7  18        269.51        269.07         6.69 o                         
   4   7  18          0.03          2.60         4.76 o                         
   5   7  18        293.94        315.05         8.87 o                         
   6   7  18         40.08         42.16         3.77 o                         
   7   7  18         11.45         12.36         3.57 o                         
   8   7  18          7.31          6.90         3.08 o                         
   9   7  18        213.45        218.62         8.68 o                         
   0   8  18        495.96        488.48        12.52 o                         
   1   8  18         22.72         23.31         3.84 o                         
   2   8  18        371.16        378.33         7.06 o                         
   3   8  18       1016.41       1028.11        11.51 o                         
   4   8  18        238.23        246.96         7.11 o                         
   5   8  18        163.36        177.34         7.32 o                         
   6   8  18          0.02          0.68         3.52 o                         
   7   8  18        359.33        386.04         9.46 o                         
   1   9  18       1101.46       1122.62        11.77 o                         
   2   9  18         35.47         30.50         3.69 o                         
   3   9  18         27.49         18.06         3.16 o                         
   4   9  18         16.66         24.08         3.42 o                         
   5   9  18         83.18         87.04         8.57 o                         
   0  10  18        442.92        450.90        15.79 o                         
   1  10  18         33.49         26.18         3.64 o                         
   2  10  18          7.72          1.18         3.08 o                         
   1   1  19        425.98        427.10         5.98 o                         
   2   1  19        604.17        605.42         6.82 o                         
   3   1  19       1426.74       1407.19        11.35 o                         
   4   1  19       1274.80       1223.74        10.71 o                         
   5   1  19       1482.43       1481.64        12.57 o                         
   6   1  19        134.03        148.10         5.28 o                         
   7   1  19       4907.10       5040.10        36.28 o                         
   8   1  19          6.51          8.03         3.44 o                         
   9   1  19        419.85        416.39         8.39 o                         
  10   1  19         82.29         93.09         4.85 o                         
  11   1  19         46.03         25.54         2.87 o                         
  12   1  19        230.70        253.27         7.84 o                         
   0   2  19        673.12        908.22        12.09 o                         
   1   2  19        559.18        545.36         6.59 o                         
   2   2  19       1817.05       1872.63        14.02 o                         
   3   2  19        429.56        384.96         7.22 o                         
   4   2  19         22.49         24.58         3.42 o                         
   5   2  19        115.70        107.42         4.90 o                         
   6   2  19       1015.89       1028.83        10.30 o                         
   7   2  19         86.40         69.55         3.84 o                         
   8   2  19          5.35          5.04         3.43 o                         
   9   2  19        289.84        306.45         6.90 o                         
  10   2  19        159.55        173.73         5.74 o                         
  11   2  19         69.55         52.23         3.49 o                         
  12   2  19        139.91        165.12        14.57 o                         
   1   3  19          8.94          6.19         3.30 o                         
   2   3  19       1325.58       1307.64        11.49 o                         
   3   3  19       1582.93       1607.06        13.41 o                         
   4   3  19       1155.18       1103.53        11.94 o                         
   5   3  19       5705.00       5882.42        41.84 o                         
   6   3  19        417.28        464.01         7.39 o                         
   7   3  19          2.19          4.80         3.67 o                         
   8   3  19          5.17          7.97         3.46 o                         
   9   3  19        883.17        879.76        10.11 o                         
  10   3  19         84.99         93.02         4.58 o                         
  11   3  19        167.05        174.72         5.51 o                         
   0   4  19       6649.10       6966.90        64.60 o                         
   1   4  19       2120.92       2076.20        16.34 o                         
   2   4  19        426.70        429.52         8.09 o                         
   3   4  19       1510.24       1554.75        14.73 o                         
   4   4  19        153.17        152.26         5.27 o                         
   5   4  19          4.73          4.88         3.50 o                         
   6   4  19         35.82         33.93         4.07 o                         
   7   4  19        301.99        325.67         7.11 o                         
   8   4  19        162.40        198.12         6.95 o                         
   9   4  19        554.12        541.68         9.96 o                         
  10   4  19        631.07        684.71         9.83 o                         
  11   4  19         83.10         77.13         9.45 o                         
   1   5  19       1858.29       1897.96        15.40 o                         
   2   5  19       3755.80       3887.77        29.99 o                         
   3   5  19        664.95        648.29         8.66 o                         
   4   5  19        576.19        558.31         9.04 o                         
   5   5  19         15.65          7.27         4.00 o                         
   6   5  19          2.74          3.69         3.66 o                         
   7   5  19       1851.20       1908.66        20.35 o                         
   8   5  19        116.58        140.30         8.62 o                         
   9   5  19        119.64        122.44         6.13 o                         
  10   5  19         69.91         72.47         5.23 o                         
   0   6  19        140.62        128.85         6.79 o                         
   1   6  19        553.72        566.59         7.84 o                         
   2   6  19        432.97        426.70         7.85 o                         
   3   6  19        313.83        316.85         6.95 o                         
   4   6  19        866.86        861.76        10.51 o                         
   5   6  19          2.63         -1.16         4.04 o                         
   6   6  19        201.51        246.96        10.52 o                         
   7   6  19        261.62        238.68         6.90 o                         
   8   6  19        128.41        134.40         5.89 o                         
   9   6  19        429.81        432.05         9.99 o                         
   1   7  19        366.22        363.75         6.90 o                         
   2   7  19         17.31         11.46         3.36 o                         
   3   7  19       1135.49       1126.21        12.62 o                         
   4   7  19        330.50        332.12         9.90 o                         
   5   7  19       1029.09       1048.33        13.36 o                         
   6   7  19          8.95          3.24         3.42 o                         
   7   7  19         41.72         46.10         3.97 o                         
   8   7  19        211.52        191.24         6.38 o                         
   0   8  19        724.66        785.80        13.65 o                         
   1   8  19         10.77          5.68         3.09 o                         
   2   8  19        131.44        125.18         6.07 o                         
   3   8  19         88.55         82.80         4.55 o                         
   4   8  19         32.29         12.73         4.31 o                         
   5   8  19         21.21         32.17         3.90 o                         
   6   8  19        213.01        199.85         6.49 o                         
   7   8  19        118.59        121.92         7.34 o                         
   1   9  19        207.48        198.96         5.52 o                         
   2   9  19          4.31          4.16         3.16 o                         
   3   9  19         69.56         59.05         3.87 o                         
   4   9  19          3.32          1.36         3.52 o                         
   5   9  19         73.98         61.86         7.69 o                         
   0   0  20       1977.82       1729.19        25.24 o                         
   1   0  20         54.64         53.96         5.98 o                         
   2   0  20        944.66        961.91        12.46 o                         
   3   0  20       2981.09       2958.49        29.75 o                         
   4   0  20        472.24        430.15         9.07 o                         
   5   0  20        132.59        142.56         7.38 o                         
   6   0  20       5770.35       5804.30        58.51 o                         
   7   0  20        302.68        301.76         8.92 o                         
   8   0  20        580.60        553.13        10.86 o                         
   9   0  20         21.63         14.70         5.00 o                         
  10   0  20         46.20         25.69         4.31 o                         
  11   0  20         34.04         35.69         4.34 o                         
   1   1  20        180.41        191.34         5.07 o                         
   2   1  20        227.75        209.78         5.02 o                         
   3   1  20        293.44        296.01         5.85 o                         
   4   1  20       1196.43       1142.77        10.63 o                         
   5   1  20        268.56        277.91         6.92 o                         
   6   1  20       1588.05       1533.42        13.58 o                         
   7   1  20         32.61         24.56         3.48 o                         
   8   1  20       3386.91       3483.35        26.60 o                         
   9   1  20        214.79        203.26         7.71 o                         
  10   1  20        435.85        434.68         7.01 o                         
  11   1  20         62.30         48.00         2.99 o                         
   0   2  20       2614.08       2607.75        24.15 o                         
   1   2  20        881.74        952.73         8.66 o                         
   2   2  20       1034.65       1014.11         9.31 o                         
   3   2  20          0.43          0.04         3.40 o                         
   4   2  20       2078.92       2063.06        16.87 o                         
   5   2  20       1560.26       1533.61        13.11 o                         
   6   2  20         15.69         14.84         3.42 o                         
   7   2  20         12.35         13.49         3.50 o                         
   8   2  20       2963.52       3007.45        24.28 o                         
   9   2  20          3.05          1.02         4.38 o                         
  10   2  20        445.71        470.22         7.31 o                         
  11   2  20        185.34        214.74         8.34 o                         
   1   3  20        930.06        954.59         9.14 o                         
   2   3  20        183.60        174.53         5.26 o                         
   3   3  20          7.24          6.42         3.66 o                         
   4   3  20        166.29        165.87         5.47 o                         
   5   3  20        780.53        774.23         9.15 o                         
   6   3  20        188.73        164.76         5.51 o                         
   7   3  20          0.19          6.45         3.46 o                         
   8   3  20        136.50        117.61         5.39 o                         
   9   3  20         11.91          8.87         3.10 o                         
  10   3  20        568.86        574.27         8.27 o                         
  11   3  20         41.73         44.42         4.53 o                         
   0   4  20       6054.40       6330.05        60.95 o                         
   1   4  20        429.87        469.65         7.43 o                         
   2   4  20        562.58        532.62         8.00 o                         
   3   4  20        852.29        884.82         9.99 o                         
   4   4  20        977.30        981.02        10.47 o                         
   5   4  20        168.97        161.51         5.67 o                         
   6   4  20        671.47        688.31         8.82 o                         
   7   4  20        312.05        322.91         6.82 o                         
   8   4  20         62.42         63.05         5.23 o                         
   9   4  20         14.96         19.20         3.16 o                         
  10   4  20        246.17        263.16         7.97 o                         
   1   5  20          0.46          2.95         3.59 o                         
   2   5  20         51.09         41.29         3.81 o                         
   3   5  20         16.50         17.73         3.70 o                         
   4   5  20        436.11        403.24         8.50 o                         
   5   5  20        137.75        115.47         5.22 o                         
   6   5  20         64.21         54.57         4.05 o                         
   7   5  20        193.17        189.12         6.14 o                         
   8   5  20         92.56         81.39         4.42 o                         
   9   5  20         61.16         68.29         5.25 o                         
  10   5  20         82.22         91.21         5.88 o                         
   0   6  20       1606.93       1617.61        21.71 o                         
   1   6  20       1818.28       1838.21        16.19 o                         
   2   6  20       1874.65       2025.22        17.92 o                         
   3   6  20         25.20         16.45         3.57 o                         
   4   6  20         32.00         36.01         3.85 o                         
   5   6  20        119.01        131.39         6.14 o                         
   6   6  20         70.96         65.24         5.12 o                         
   7   6  20         33.62         33.57         3.60 o                         
   8   6  20        215.29        196.01         9.34 o                         
   9   6  20         15.29         15.57         3.57 o                         
   1   7  20         15.54          9.30         3.44 o                         
   2   7  20        178.28        195.21         6.18 o                         
   3   7  20        247.27        229.28         7.09 o                         
   4   7  20        124.26        123.64         5.35 o                         
   5   7  20          0.40          3.80         3.39 o                         
   6   7  20          2.65          5.62         3.32 o                         
   7   7  20         10.88         14.76         3.39 o                         
   8   7  20         26.19         25.07         3.58 o                         
   0   8  20         75.40         84.54         6.26 o                         
   1   8  20        510.15        522.88         7.86 o                         
   2   8  20        738.53        764.58         9.41 o                         
   3   8  20        519.09        534.45         8.31 o                         
   4   8  20        600.79        596.12         9.39 o                         
   5   8  20         36.79         31.71         5.41 o                         
   6   8  20        612.94        642.10        11.31 o                         
   1   9  20        490.72        512.29         8.04 o                         
   2   9  20        429.15        450.19        11.60 o                         
   3   9  20         44.37         46.05         3.97 o                         
   4   9  20       1849.50       1809.23        60.02 o                         
   1   1  21        172.18        167.89         4.61 o                         
   2   1  21        441.66        426.18         6.43 o                         
   3   1  21        171.68        149.71         4.87 o                         
   4   1  21       5165.78       5245.16        35.83 o                         
   5   1  21        773.33        804.76         8.89 o                         
   6   1  21        445.20        450.15         7.15 o                         
   7   1  21         66.82         49.61         3.70 o                         
   8   1  21         43.56         42.58         4.43 o                         
   9   1  21        465.55        438.70         8.29 o                         
  10   1  21         79.92        107.18         4.73 o                         
  11   1  21          0.65         -1.32         2.51 o                         
   0   2  21         19.27         21.91         4.45 o                         
   1   2  21        121.43        158.42         4.53 o                         
   2   2  21       2599.73       2667.36        19.12 o                         
   3   2  21       2743.38       2594.25        21.88 o                         
   4   2  21         75.70         68.46         3.81 o                         
   5   2  21        200.56        202.87         5.62 o                         
   6   2  21        201.06        176.33         5.54 o                         
   7   2  21        581.27        609.56         8.15 o                         
   8   2  21          9.90          5.35         3.69 o                         
   9   2  21          5.36          5.39         3.00 o                         
  10   2  21         18.85         17.02         2.92 o                         
  11   2  21         23.61         19.25         2.89 o                         
   1   3  21         20.09         14.88         3.32 o                         
   2   3  21       2398.66       2334.05        18.65 o                         
   3   3  21         99.43         88.09         4.01 o                         
   4   3  21        124.11        129.44         4.88 o                         
   5   3  21        827.50        818.83         9.55 o                         
   6   3  21        894.88        911.24         9.96 o                         
   7   3  21        352.44        408.89         6.91 o                         
   8   3  21         88.77         85.50         5.13 o                         
   9   3  21        148.72        144.93         5.30 o                         
  10   3  21        348.46        384.64         6.86 o                         
  11   3  21         87.42         89.46         5.70 o                         
   0   4  21       7220.18       7628.71        70.20 o                         
   1   4  21       2152.19       2147.98        17.17 o                         
   2   4  21        221.57        211.37         6.07 o                         
   3   4  21          7.55         12.52         3.52 o                         
   4   4  21         97.75         89.67         4.40 o                         
   5   4  21        116.79        106.73         4.79 o                         
   6   4  21        147.26        160.02         6.06 o                         
   7   4  21         55.65         52.50         4.68 o                         
   8   4  21        565.85        574.39         8.16 o                         
   9   4  21        995.19       1055.39        11.61 o                         
  10   4  21        361.85        362.21         7.64 o                         
   1   5  21         14.69         13.00         3.41 o                         
   2   5  21        954.15        952.82        10.48 o                         
   3   5  21         83.64         85.48         4.61 o                         
   4   5  21        415.87        418.91         7.54 o                         
   5   5  21        120.11        117.34         5.36 o                         
   6   5  21         28.04         12.10         3.72 o                         
   7   5  21        158.90        164.16         6.09 o                         
   8   5  21         51.34         55.31         5.09 o                         
   9   5  21        217.92        228.75         6.33 o                         
   0   6  21         65.77         67.74         6.28 o                         
   1   6  21          5.83          3.55         3.47 o                         
   2   6  21        225.14        229.50         6.54 o                         
   3   6  21        778.34        790.43         9.65 o                         
   4   6  21        270.59        285.32         7.48 o                         
   5   6  21         17.33         18.27         3.73 o                         
   6   6  21        656.82        646.52         9.93 o                         
   7   6  21         37.25         35.46         3.47 o                         
   8   6  21          8.84          8.84         3.08 o                         
   9   6  21         32.64         29.14         8.09 o                         
   1   7  21        386.28        390.34         7.99 o                         
   2   7  21         53.88         41.95         5.16 o                         
   3   7  21          1.46          0.20         3.08 o                         
   4   7  21        882.98        932.91        11.56 o                         
   5   7  21        224.41        220.86         7.95 o                         
   6   7  21         58.75         52.40         4.40 o                         
   7   7  21        125.06        116.80         6.96 o                         
   0   8  21         84.73         74.80         6.00 o                         
   1   8  21        860.12        935.84        10.69 o                         
   2   8  21        134.75        128.19         6.11 o                         
   3   8  21         47.47         50.87         5.48 o                         
   4   8  21         18.23         15.23         3.46 o                         
   5   8  21         73.17         54.79         4.17 o                         
   6   8  21        284.76        322.02         8.48 o                         
   1   9  21         35.02         26.96         3.44 o                         
   2   9  21         28.34         27.85         3.40 o                         
   3   9  21         90.70         95.08         6.32 o                         
   0   0  22        155.03        135.60         8.58 o                         
   1   0  22       1521.12       1563.42        16.21 o                         
   2   0  22         14.46          2.06         4.38 o                         
   3   0  22         13.58         17.11         5.46 o                         
   4   0  22        231.68        223.38         8.54 o                         
   5   0  22       6534.71       6533.42        62.97 o                         
   6   0  22        779.90        809.87        13.34 o                         
   7   0  22        206.68        237.93         9.23 o                         
   8   0  22          1.24         -1.04         5.26 o                         
   9   0  22        134.81        138.97        10.06 o                         
  10   0  22        228.51        249.19         7.76 o                         
  11   0  22         27.10         34.59         6.15 o                         
   1   1  22        769.07        751.67         7.57 o                         
   2   1  22         54.17         58.91         4.44 o                         
   3   1  22        220.60        236.04         5.84 o                         
   4   1  22         99.50        112.29         5.73 o                         
   5   1  22        898.47        920.46         9.57 o                         
   6   1  22        407.89        415.30         7.43 o                         
   7   1  22        789.47        799.10         9.39 o                         
   8   1  22         42.94         41.21         4.14 o                         
   9   1  22          1.71          3.15         3.26 o                         
  10   1  22         68.46         69.03         4.84 o                         
  11   1  22        280.18        310.06        12.16 o                         
   0   2  22         92.30         85.31         5.89 o                         
   1   2  22         69.31         78.10         3.81 o                         
   2   2  22        161.36        164.09         5.17 o                         
   3   2  22       9302.31       9341.58        62.11 o                         
   4   2  22          6.63          9.01         3.34 o                         
   5   2  22        212.68        212.12         5.80 o                         
   6   2  22        101.69        106.28         4.67 o                         
   7   2  22         32.92         26.10         3.36 o                         
   8   2  22        228.54        242.11         7.22 o                         
   9   2  22        647.76        680.07         9.11 o                         
  10   2  22         66.92         65.35         5.10 o                         
  11   2  22         46.05         45.14         6.46 o                         
   1   3  22       1072.84       1012.96         9.61 o                         
   2   3  22        407.69        385.72         6.78 o                         
   3   3  22       1028.79        985.59        10.69 o                         
   4   3  22        755.19        726.41         8.82 o                         
   5   3  22         18.12         11.00         3.76 o                         
   6   3  22          5.65          6.24         3.27 o                         
   7   3  22          3.17          3.91         3.32 o                         
   8   3  22        111.10         92.93         6.56 o                         
   9   3  22         62.75         69.12         4.11 o                         
  10   3  22        119.58        116.79         6.77 o                         
   0   4  22        435.63        497.24         9.93 o                         
   1   4  22       4301.02       4355.41        31.25 o                         
   2   4  22        744.44        677.08         8.61 o                         
   3   4  22        242.27        198.91         6.17 o                         
   4   4  22          7.15          7.67         3.61 o                         
   5   4  22        517.39        473.16         7.62 o                         
   6   4  22          0.27          0.89         3.70 o                         
   7   4  22        944.90        915.90         9.90 o                         
   8   4  22        218.62        236.42         7.05 o                         
   9   4  22         54.58         46.47         3.31 o                         
  10   4  22         91.71        110.09         5.43 o                         
   1   5  22        283.81        278.86         7.22 o                         
   2   5  22         18.53         13.03         3.60 o                         
   3   5  22        219.36        215.52         6.23 o                         
   4   5  22          9.61          9.86         3.53 o                         
   5   5  22        118.52        109.04         5.46 o                         
   6   5  22         64.50         50.12         3.76 o                         
   7   5  22         39.30         38.00         4.52 o                         
   8   5  22         42.73         40.40         4.06 o                         
   9   5  22         24.92         22.68         3.31 o                         
   0   6  22         48.14         19.80         5.12 o                         
   1   6  22       3718.36       3743.23        29.38 o                         
   2   6  22        541.53        570.69         8.65 o                         
   3   6  22         20.16         20.33         3.90 o                         
   4   6  22        107.68        103.47         5.32 o                         
   5   6  22        262.34        246.92         6.63 o                         
   6   6  22          3.62         12.22         3.29 o                         
   7   6  22        128.74        103.90         5.17 o                         
   8   6  22          3.80          8.23         3.19 o                         
   1   7  22        965.51       1008.84        11.44 o                         
   2   7  22        172.59        184.17         5.62 o                         
   3   7  22          0.59          0.75         3.15 o                         
   4   7  22          0.02          1.21         3.25 o                         
   5   7  22        484.46        536.72         9.11 o                         
   6   7  22        144.41        153.36         5.88 o                         
   7   7  22         19.13         10.33         3.41 o                         
   0   8  22        248.56        256.77         9.05 o                         
   1   8  22        317.80        353.90         6.99 o                         
   2   8  22         33.36         36.87         3.16 o                         
   3   8  22       1220.88       1313.15        17.98 o                         
   4   8  22         46.59         30.92         3.55 o                         
   5   8  22         20.60         30.35         4.26 o                         
   1   9  22        232.23        237.19         6.92 o                         
   2   9  22         21.04         34.42         9.11 o                         
   1   1  23        144.91        126.11         4.35 o                         
   2   1  23        434.09        464.76         6.61 o                         
   3   1  23          2.15         -2.54         3.22 o                         
   4   1  23        729.59        770.23         8.72 o                         
   5   1  23       1234.48       1262.33        11.74 o                         
   6   1  23        489.23        520.36         7.58 o                         
   7   1  23         23.55         19.63         3.19 o                         
   8   1  23        852.10        835.58         9.79 o                         
   9   1  23         16.71         13.04         3.18 o                         
  10   1  23          1.66          3.71         2.56 o                         
   0   2  23         11.97         14.27         4.47 o                         
   1   2  23        287.11        299.36         5.68 o                         
   2   2  23        178.55        179.82         5.40 o                         
   3   2  23         98.22         77.00         3.94 o                         
   4   2  23         11.68         13.76         3.41 o                         
   5   2  23        154.25        165.24         6.13 o                         
   6   2  23         59.06         74.43         4.49 o                         
   7   2  23       1294.35       1287.54        13.23 o                         
   8   2  23         89.34         79.08         4.21 o                         
   9   2  23         97.60        102.36         5.93 o                         
  10   2  23        103.54        122.51         6.06 o                         
   1   3  23        281.09        285.87         6.16 o                         
   2   3  23          8.02          6.39         3.33 o                         
   3   3  23         80.59        100.88         4.44 o                         
   4   3  23        240.86        254.76         6.60 o                         
   5   3  23        771.76        753.31         8.60 o                         
   6   3  23        991.62        992.46        10.85 o                         
   7   3  23        632.14        641.96         8.75 o                         
   8   3  23         58.97         49.69         3.58 o                         
   9   3  23         40.05         39.70         3.15 o                         
  10   3  23        337.18        353.08         8.15 o                         
   0   4  23       1924.76       1870.65        20.94 o                         
   1   4  23         21.82         18.82         3.52 o                         
   2   4  23        657.51        665.50         8.67 o                         
   3   4  23        439.61        431.12         7.52 o                         
   4   4  23        139.09        123.01         4.73 o                         
   5   4  23        131.67        122.97         4.86 o                         
   6   4  23        983.83        981.35        11.64 o                         
   7   4  23         76.49         69.29         4.00 o                         
   8   4  23         26.25         23.68         3.44 o                         
   9   4  23        644.08        662.35         9.99 o                         
   1   5  23        484.62        466.76         7.46 o                         
   2   5  23        488.64        465.39         7.26 o                         
   3   5  23        427.65        419.03         7.44 o                         
   4   5  23         13.27          5.85         3.47 o                         
   5   5  23          6.19          8.81         3.33 o                         
   6   5  23         47.05         44.14         5.04 o                         
   7   5  23        581.59        590.72         9.44 o                         
   8   5  23        624.42        680.78        11.35 o                         
   9   5  23        893.85        971.51        23.63 o                         
   0   6  23       1040.34       1068.67        16.10 o                         
   1   6  23         13.27         11.84         3.43 o                         
   2   6  23        487.59        479.16         7.81 o                         
   3   6  23        555.18        596.44         8.27 o                         
   4   6  23        159.17        157.56         6.31 o                         
   5   6  23        105.14         85.77         5.20 o                         
   6   6  23        297.65        298.97         6.53 o                         
   7   6  23          3.35          4.47         3.03 o                         
   8   6  23        174.04        158.68         8.18 o                         
   1   7  23        439.33        463.32         7.62 o                         
   2   7  23         89.63        104.46         4.85 o                         
   3   7  23         62.43         60.65         4.66 o                         
   4   7  23         58.97         43.18         4.89 o                         
   5   7  23        898.03        967.17        16.78 o                         
   6   7  23         26.45         22.94         3.11 o                         
   0   8  23        274.08        287.44        11.54 o                         
   1   8  23          0.92          3.93         2.94 o                         
   2   8  23          1.82         -1.43         2.97 o                         
   3   8  23        443.36        397.78         8.36 o                         
   4   8  23        142.87        133.30         6.26 o                         
   0   0  24       3210.58       2983.53        38.19 o                         
   1   0  24        157.19        173.97         7.11 o                         
   2   0  24         95.71         74.97         5.16 o                         
   3   0  24        165.79        149.33         7.27 o                         
   4   0  24        135.85        130.31         6.79 o                         
   5   0  24       1084.06       1118.25        17.26 o                         
   6   0  24       2863.29       2845.81        32.39 o                         
   7   0  24         81.95         85.28         5.84 o                         
   8   0  24          2.15         -0.62         4.05 o                         
   9   0  24         29.57         24.66         4.29 o                         
  10   0  24        326.79        349.17        10.93 o                         
   1   1  24        108.85        143.15         4.75 o                         
   2   1  24       3282.28       3291.71        23.39 o                         
   3   1  24       1004.86       1011.32         9.71 o                         
   4   1  24       2534.12       2432.04        18.83 o                         
   5   1  24         15.49         13.29         3.23 o                         
   6   1  24          2.45          0.70         3.18 o                         
   7   1  24         18.29         16.90         3.72 o                         
   8   1  24        413.31        438.53         7.26 o                         
   9   1  24          1.95         -0.76         2.69 o                         
  10   1  24        454.45        522.33         8.90 o                         
   0   2  24         32.64         13.68         4.33 o                         
   1   2  24         12.00         11.70         3.14 o                         
   2   2  24        520.03        475.22         6.98 o                         
   3   2  24        253.09        280.77         5.99 o                         
   4   2  24        658.79        635.11         8.97 o                         
   5   2  24        202.86        209.51         5.51 o                         
   6   2  24        672.92        677.59         8.70 o                         
   7   2  24        131.06        146.80         5.28 o                         
   8   2  24         66.55         70.18         5.46 o                         
   9   2  24          0.35          0.92         2.56 o                         
  10   2  24        138.69        124.99         5.32 o                         
   1   3  24        544.65        535.77         7.48 o                         
   2   3  24        386.69        370.49         7.03 o                         
   3   3  24        421.82        415.66         7.81 o                         
   4   3  24          2.64         11.30         3.36 o                         
   5   3  24         31.78         23.32         3.29 o                         
   6   3  24        404.75        373.82         6.78 o                         
   7   3  24          0.40          6.21         3.06 o                         
   8   3  24         25.21         22.18         3.17 o                         
   9   3  24         44.81         48.19         4.38 o                         
   0   4  24        132.27        160.05         7.89 o                         
   1   4  24        331.48        311.13         7.12 o                         
   2   4  24         32.29         31.39         3.60 o                         
   3   4  24         65.90         69.87         4.03 o                         
   4   4  24          1.64          1.36         3.16 o                         
   5   4  24          0.03          1.57         3.43 o                         
   6   4  24          0.37         -0.24         3.17 o                         
   7   4  24          1.10          2.98         3.33 o                         
   8   4  24          6.22          5.19         3.21 o                         
   9   4  24          0.51          3.50         3.41 o                         
   1   5  24        353.51        363.13         7.71 o                         
   2   5  24          8.15          8.63         3.33 o                         
   3   5  24          1.00         -3.37         3.37 o                         
   4   5  24         15.31         13.15         3.45 o                         
   5   5  24         70.33         65.22         3.90 o                         
   6   5  24         29.17         23.74         3.28 o                         
   7   5  24        116.20        114.52         5.03 o                         
   8   5  24          0.81         -1.33         3.29 o                         
   0   6  24        298.03        313.63         9.48 o                         
   1   6  24        671.58        685.70         8.90 o                         
   2   6  24         51.52         53.42         3.57 o                         
   3   6  24        123.09        113.60         5.02 o                         
   4   6  24          0.21         -2.13         3.29 o                         
   5   6  24          2.95          6.19         3.00 o                         
   6   6  24        299.30        321.71         7.02 o                         
   7   6  24          0.27          1.23         3.43 o                         
   1   7  24        211.56        207.98         6.02 o                         
   2   7  24         69.57         51.09         3.63 o                         
   3   7  24          7.52          4.79         3.27 o                         
   4   7  24         17.24         20.33         3.13 o                         
   5   7  24         34.91         35.29         2.95 o                         
   6   7  24          1.33          5.34         3.81 o                         
   0   8  24        225.55        250.83         9.08 o                         
   1   8  24        229.50        212.34         6.10 o                         
   2   8  24         72.02         73.51         6.16 o                         
   3   8  24        176.19        161.58        11.50 o                         
   1   1  25        145.52        158.47         4.82 o                         
   2   1  25        949.25        863.06         8.82 o                         
   3   1  25          0.01          0.31         3.32 o                         
   4   1  25       1097.74       1048.55        10.64 o                         
   5   1  25         30.26         30.45         3.23 o                         
   6   1  25         69.42         64.31         4.57 o                         
   7   1  25        481.45        519.91         7.48 o                         
   8   1  25          1.22         -0.81         2.77 o                         
   9   1  25        206.14        230.11         5.49 o                         
  10   1  25         23.53         21.05        11.33 o                         
   0   2  25         74.82        102.54         5.72 o                         
   1   2  25        193.41        196.45         5.99 o                         
   2   2  25          7.93         15.45         3.33 o                         
   3   2  25          2.53          6.55         3.42 o                         
   4   2  25         52.97         31.19         3.28 o                         
   5   2  25        151.99        165.61         5.59 o                         
   6   2  25        415.25        385.69         8.13 o                         
   7   2  25          7.07         12.05         3.15 o                         
   8   2  25         15.33         23.69         3.04 o                         
   9   2  25        120.23        134.95         5.32 o                         
   1   3  25        397.27        416.56         7.39 o                         
   2   3  25        605.95        627.39         8.33 o                         
   3   3  25          4.18          5.95         3.22 o                         
   4   3  25         67.24         63.15         4.27 o                         
   5   3  25        475.02        465.32         7.87 o                         
   6   3  25        191.79        186.78         5.64 o                         
   7   3  25         22.98         14.86         4.68 o                         
   8   3  25        114.04        141.65         5.46 o                         
   9   3  25        343.30        367.71        10.76 o                         
   0   4  25       1316.43       1299.28        16.80 o                         
   1   4  25         77.88         71.21         4.82 o                         
   2   4  25        174.15        186.89         5.64 o                         
   3   4  25        768.72        771.21         9.32 o                         
   4   4  25        530.42        517.85         9.24 o                         
   5   4  25        174.03        159.83         5.39 o                         
   6   4  25         87.28        132.30         5.21 o                         
   7   4  25        491.55        522.20         8.24 o                         
   8   4  25         29.08         20.57         3.56 o                         
   1   5  25        297.52        299.21         7.04 o                         
   2   5  25       1251.60       1214.43        14.03 o                         
   3   5  25        136.51        125.22         5.16 o                         
   4   5  25        954.39        993.81        10.76 o                         
   5   5  25          5.20          2.34         3.03 o                         
   6   5  25         25.31         20.75         3.28 o                         
   7   5  25        347.53        373.38         7.95 o                         
   0   6  25       1742.25       1845.01        28.82 o                         
   1   6  25         38.11         29.17         3.43 o                         
   2   6  25        207.60        187.04         5.87 o                         
   3   6  25        487.77        480.35         8.43 o                         
   4   6  25         67.19         62.25         4.73 o                         
   5   6  25          2.04          4.19         3.05 o                         
   6   6  25        238.87        267.71        10.01 o                         
   1   7  25         72.64         84.74         4.93 o                         
   2   7  25         10.36          9.96         3.19 o                         
   3   7  25          0.50          1.76         2.92 o                         
   4   7  25        563.01        577.56        10.29 o                         
   5   7  25        377.72        391.13         9.83 o                         
   0   8  25          2.06          1.57         4.10 o                         
   1   8  25         39.62         31.61         3.98 o                         
   2   8  25        256.94        293.27        11.75 o                         
   0   0  26         14.56          2.10         5.98 o                         
   1   0  26        180.86        190.41         7.08 o                         
   2   0  26        860.90        794.37        13.56 o                         
   3   0  26        564.60        560.68        11.05 o                         
   4   0  26       1567.38       1551.20        20.32 o                         
   5   0  26         16.96         17.11         4.72 o                         
   6   0  26        504.69        475.35        11.46 o                         
   7   0  26        465.06        427.05        10.67 o                         
   8   0  26         22.08         17.29         4.46 o                         
   9   0  26        425.74        427.19        19.89 o                         
   1   1  26       2106.87       2004.97        15.71 o                         
   2   1  26          5.00          8.75         3.07 o                         
   3   1  26        505.34        478.36         6.83 o                         
   4   1  26        186.14        159.57         5.71 o                         
   5   1  26        836.42        857.49        10.02 o                         
   6   1  26         89.69         99.30         5.12 o                         
   7   1  26        462.44        465.32         7.19 o                         
   8   1  26          6.71          8.53         2.84 o                         
   9   1  26         16.79         16.98         2.67 o                         
   0   2  26        242.13        225.08         8.10 o                         
   1   2  26        617.91        588.72         8.25 o                         
   2   2  26        397.76        354.13         6.52 o                         
   3   2  26         71.46         77.80         4.89 o                         
   4   2  26         10.04          7.31         3.07 o                         
   5   2  26          3.77          4.96         4.33 o                         
   6   2  26          2.61         -0.76         2.92 o                         
   7   2  26        287.38        269.10         6.26 o                         
   8   2  26        344.21        377.12         6.75 o                         
   9   2  26        394.05        470.15        10.38 o                         
   1   3  26       1065.35       1032.38        10.23 o                         
   2   3  26         37.27         41.73         3.43 o                         
   3   3  26          0.46         -3.10         3.10 o                         
   4   3  26        119.10        132.58         5.36 o                         
   5   3  26        126.71        134.48         4.79 o                         
   6   3  26          8.65          5.31         2.96 o                         
   7   3  26        917.96        958.36        13.23 o                         
   8   3  26         50.88         47.58         5.36 o                         
   0   4  26          0.06          3.97         4.84 o                         
   1   4  26        117.54         99.99         4.62 o                         
   2   4  26        114.95        112.97         4.84 o                         
   3   4  26        186.37        185.89         7.36 o                         
   4   4  26          9.98         13.83         3.05 o                         
   5   4  26        110.00        112.04         4.82 o                         
   6   4  26         47.56         28.47         2.95 o                         
   7   4  26         29.36         30.09         3.29 o                         
   8   4  26          0.22         -0.15         3.22 o                         
   1   5  26          2.57         -1.85         3.20 o                         
   2   5  26          0.54         -3.23         3.23 o                         
   3   5  26         60.56         54.29         3.54 o                         
   4   5  26        108.72        123.81         4.81 o                         
   5   5  26        352.84        405.90         7.24 o                         
   6   5  26         12.74         18.45         3.06 o                         
   7   5  26          0.94          5.47         3.63 o                         
   0   6  26         19.56          8.30         4.25 o                         
   1   6  26          6.19          5.05         3.10 o                         
   2   6  26         48.73         52.33         3.44 o                         
   3   6  26        515.79        532.25         8.18 o                         
   4   6  26         43.33         37.09         3.42 o                         
   5   6  26         85.81        109.08         5.38 o                         
   6   6  26        110.39         93.59         6.58 o                         
   1   7  26        145.27        147.43         6.02 o                         
   2   7  26         31.79         41.42         4.36 o                         
   3   7  26        105.27         92.34         6.05 o                         
   4   7  26        147.93        184.44        11.57 o                         
   1   1  27         49.14         44.75         3.18 o                         
   2   1  27        782.60        677.77         7.70 o                         
   3   1  27         75.91         58.44         3.49 o                         
   4   1  27          0.11          2.20         3.55 o                         
   5   1  27         78.41         68.71         4.07 o                         
   6   1  27         90.43         91.81         4.33 o                         
   7   1  27        469.11        478.61         7.38 o                         
   8   1  27          3.04          3.83         2.62 o                         
   9   1  27        139.38        176.45        17.81 o                         
   0   2  27       1644.80       1512.78        17.30 o                         
   1   2  27         22.13         24.08         3.16 o                         
   2   2  27        281.84        265.71         5.75 o                         
   3   2  27       1112.99       1064.25        10.84 o                         
   4   2  27        168.56        145.32         5.41 o                         
   5   2  27         95.38        111.53         4.59 o                         
   6   2  27         87.85        100.41         4.67 o                         
   7   2  27        179.44        198.65         5.68 o                         
   8   2  27        147.11        148.60         4.93 o                         
   1   3  27        138.53        154.83         6.07 o                         
   2   3  27        183.44        174.48         5.80 o                         
   3   3  27        115.91        127.99         7.81 o                         
   4   3  27       1358.81       1335.05        12.11 o                         
   5   3  27       1082.65       1121.70        11.48 o                         
   6   3  27          2.01         -3.00         3.20 o                         
   7   3  27         80.08         64.50         4.38 o                         
   8   3  27          3.80          5.79         2.80 o                         
   0   4  27         31.81         15.60         7.47 o                         
   1   4  27        215.47        220.45         8.21 o                         
   2   4  27        117.16        117.39         4.89 o                         
   3   4  27        419.04        465.11         7.22 o                         
   4   4  27        200.15        200.78         5.93 o                         
   5   4  27          5.89          2.62         2.86 o                         
   6   4  27        762.38        794.56        12.70 o                         
   7   4  27          4.44          6.29         3.33 o                         
   1   5  27        369.62        412.96         7.11 o                         
   2   5  27         81.56         79.11         5.85 o                         
   3   5  27        166.89        186.71         7.55 o                         
   4   5  27        302.96        309.03         6.70 o                         
   5   5  27         69.84         51.99         4.68 o                         
   6   5  27        113.21        118.22         5.38 o                         
   0   6  27         74.57         80.81         6.54 o                         
   1   6  27        405.14        379.35        10.49 o                         
   2   6  27         41.02         31.62         3.22 o                         
   3   6  27        158.53        154.43         6.76 o                         
   4   6  27        250.89        283.66         6.87 o                         
   5   6  27        238.26        275.40        10.01 o                         
   1   7  27          1.73          4.56         2.87 o                         
   2   7  27        116.21        128.63         8.71 o                         
   0   0  28       1504.17       1409.88        27.67 o                         
   1   0  28       1625.27       1363.57        17.21 o                         
   2   0  28         11.69         16.58         4.38 o                         
   3   0  28       1151.28       1089.60        14.93 o                         
   4   0  28        811.94        855.56        13.68 o                         
   5   0  28        109.03        129.62         6.94 o                         
   6   0  28        545.22        576.66        11.20 o                         
   7   0  28          1.51         -3.10         3.42 o                         
   8   0  28        693.38        772.80        17.75 o                         
   1   1  28          1.64         -1.68         3.01 o                         
   2   1  28        313.28        304.63         6.49 o                         
   3   1  28          0.03          0.44         3.06 o                         
   4   1  28        142.26        162.58         5.86 o                         
   5   1  28         34.93         20.04         3.00 o                         
   6   1  28          0.04          1.96         2.71 o                         
   7   1  28          3.13          3.05         2.64 o                         
   8   1  28        832.55        986.66        35.47 o                         
   0   2  28        264.80        317.59         8.58 o                         
   1   2  28        517.80        444.90         7.18 o                         
   2   2  28        247.42        249.76         6.81 o                         
   3   2  28         76.73         44.51         4.13 o                         
   4   2  28        357.74        353.58         6.28 o                         
   5   2  28        228.22        222.84         5.58 o                         
   6   2  28        486.51        508.30         8.32 o                         
   7   2  28         35.46         34.55         2.92 o                         
   8   2  28          0.52          6.81         2.80 o                         
   1   3  28        261.63        249.21         6.96 o                         
   2   3  28        200.20        197.38         5.40 o                         
   3   3  28         90.22         83.00         5.03 o                         
   4   3  28        939.78        937.20         9.93 o                         
   5   3  28          3.37          0.22         2.77 o                         
   6   3  28        263.04        279.45         6.22 o                         
   7   3  28          6.08         11.06         2.78 o                         
   0   4  28        877.49        865.58        14.92 o                         
   1   4  28         31.64         28.54         3.20 o                         
   2   4  28          1.47          3.62         3.43 o                         
   3   4  28        140.31        165.32         5.12 o                         
   4   4  28         27.97         26.45         3.33 o                         
   5   4  28          2.23         -2.03         2.77 o                         
   6   4  28         33.14         28.25         3.79 o                         
   1   5  28          3.27          5.70         2.99 o                         
   2   5  28          2.51          3.11         2.95 o                         
   3   5  28         38.91         36.16         4.20 o                         
   4   5  28         17.78         18.56         2.86 o                         
   5   5  28         24.65         16.77         3.01 o                         
   0   6  28          1.47          3.42         4.22 o                         
   1   6  28          3.88          5.97         2.85 o                         
   2   6  28          8.50         10.15         2.90 o                         
   3   6  28         15.25         14.05         2.86 o                         
   4   6  28         54.12         67.71         7.04 o                         
   1   1  29          0.15          0.07         4.22 o                         
   2   1  29        104.21         90.76         4.97 o                         
   3   1  29        129.74        143.76         5.13 o                         
   4   1  29          5.07          4.07         2.79 o                         
   5   1  29         48.49         69.26         5.31 o                         
   6   1  29        123.31        127.07         4.84 o                         
   7   1  29        116.40        133.19         6.82 o                         
   0   2  29        824.29        757.46        12.14 o                         
   1   2  29         63.77         66.08         5.34 o                         
   2   2  29        816.85        793.77         9.00 o                         
   3   2  29        177.25        193.72         5.40 o                         
   4   2  29          3.81          6.34         2.79 o                         
   5   2  29         35.72         33.24         2.81 o                         
   6   2  29        122.77        121.26         4.57 o                         
   7   2  29          0.45          6.23         2.44 o                         
   1   3  29        429.53        424.26         7.05 o                         
   2   3  29        624.50        635.54         8.28 o                         
   3   3  29         38.62         39.65         2.82 o                         
   4   3  29        247.83        263.17         5.36 o                         
   5   3  29         53.10         59.94         4.52 o                         
   6   3  29         98.14        128.31         5.10 o                         
   0   4  29        615.71        594.65        12.36 o                         
   1   4  29          0.45          0.43         3.18 o                         
   2   4  29        630.91        599.15         8.14 o                         
   3   4  29        315.87        314.91         6.06 o                         
   4   4  29          7.72          6.59         2.88 o                         
   5   4  29         26.20         45.08         5.26 o                         
   6   4  29        258.18        281.57         7.95 o                         
   1   5  29        180.01        152.19         6.90 o                         
   2   5  29        299.61        330.21         6.29 o                         
   3   5  29        189.16        191.92         5.52 o                         
   4   5  29        732.16        850.46        15.40 o                         
   0   6  29        325.94        309.18        10.20 o                         
   1   6  29        338.59        357.24         7.15 o                         
   2   6  29         99.07        112.21         5.52 o                         
   0   0  30         12.31         25.27         5.50 o                         
   1   0  30        139.53         92.35         5.86 o                         
   2   0  30        240.35        220.81         7.07 o                         
   3   0  30       2216.15       2115.34        27.08 o                         
   4   0  30         74.81         78.38         7.02 o                         
   5   0  30       1015.91        995.14        17.46 o                         
   6   0  30         14.08          5.39         4.09 o                         
   7   0  30        255.85        282.23         8.20 o                         
   1   1  30        481.73        509.75         6.88 o                         
   2   1  30         55.76         57.50         3.41 o                         
   3   1  30        265.69        219.28         5.24 o                         
   4   1  30          5.53          7.05         2.80 o                         
   5   1  30        190.21        194.14         4.78 o                         
   6   1  30          0.14          1.91         2.46 o                         
   7   1  30        373.81        422.32         7.75 o                         
   0   2  30         63.98         56.15         5.29 o                         
   1   2  30         29.92         29.10         3.07 o                         
   2   2  30          8.23          6.12         2.74 o                         
   3   2  30        892.58        871.11        10.05 o                         
   4   2  30          0.46         -2.21         2.49 o                         
   5   2  30        135.06        114.61         4.42 o                         
   6   2  30         20.84         17.89         2.71 o                         
   1   3  30         98.93        132.70         5.06 o                         
   2   3  30          0.04          0.60         3.04 o                         
   3   3  30          3.69         -0.47         2.53 o                         
   4   3  30        306.55        335.49         6.15 o                         
   5   3  30        704.89        766.27        10.80 o                         
   6   3  30         89.22        115.91         4.92 o                         
   0   4  30          0.04          4.83         4.53 o                         
   1   4  30         75.06         76.66         4.25 o                         
   2   4  30         70.68         69.18         3.58 o                         
   3   4  30         19.42         13.00         2.62 o                         
   4   4  30         18.47          6.21         3.09 o                         
   5   4  30        190.03        189.27         8.39 o                         
   1   5  30         13.13         15.85         4.40 o                         
   2   5  30        325.85        325.14         7.94 o                         
   3   5  30        146.55        160.62         5.80 o                         
   1   1  31         33.00         32.44         2.75 o                         
   2   1  31         10.97          6.69         3.16 o                         
   3   1  31        183.91        212.33         5.20 o                         
   4   1  31        139.06        109.17         4.56 o                         
   5   1  31          0.56         -0.15         2.34 o                         
   6   1  31          3.82          0.24         2.38 o                         
   0   2  31         20.66         13.74         4.14 o                         
   1   2  31         93.99         97.59         4.27 o                         
   2   2  31        190.58        179.66         5.27 o                         
   3   2  31         72.18         78.36         3.76 o                         
   4   2  31        269.09        230.75         5.42 o                         
   5   2  31         62.95         67.64         5.78 o                         
   1   3  31         31.26         23.00         2.69 o                         
   2   3  31         42.31         41.86         4.27 o                         
   3   3  31          2.30          4.05         2.47 o                         
   4   3  31          4.93          7.34         2.66 o                         
   5   3  31        777.31        832.03        15.91 o                         
   0   4  31        145.57        141.50         7.91 o                         
   1   4  31        117.50        118.86         4.83 o                         
   2   4  31          1.70         -0.81         2.52 o                         
   3   4  31        162.67        161.52         6.91 o                         
   4   4  31         34.31         21.05         9.71 o                         
   1   5  31        302.37        311.43         8.20 o                         
   0   0  32       1642.90       1644.24        38.62 o                         
   1   0  32        139.07        135.58         6.79 o                         
   2   0  32        330.20        305.67         8.57 o                         
   3   0  32        249.31        281.58        11.54 o                         
   4   0  32         21.80         21.82         6.56 o                         
   5   0  32        138.37        150.54         8.17 o                         
   1   1  32        163.40        161.83         5.15 o                         
   2   1  32        657.27        692.80         8.78 o                         
   3   1  32        462.00        468.36         7.28 o                         
   4   1  32        802.42        906.96        10.57 o                         
   5   1  32         31.70         31.48         3.45 o                         
   0   2  32        346.93        324.41        12.22 o                         
   1   2  32         11.26         10.15         2.88 o                         
   2   2  32         98.37         84.99         5.07 o                         
   3   2  32        109.18        105.92         4.30 o                         
   4   2  32         70.29         77.87         4.22 o                         
   1   3  32         62.48         85.94         3.89 o                         
   2   3  32        263.75        292.67         8.42 o                         
   3   3  32          4.25          6.59         2.52 o                         
   0   4  32          1.82          0.81         4.11 o                         
   1   4  32         14.30         11.05         3.09 o                         
   2   4  32         92.47        120.97        10.62 o                         
   1   1  33          0.40          2.39         2.94 o                         
   2   1  33         14.64         26.08         3.08 o                         
   3   1  33         21.63         20.81         2.48 o                         
   0   2  33          1.25          7.26         3.81 o                         
   1   2  33         85.77         81.14         6.42 o                         
   2   2  33         12.73         26.43         2.94 o                         
   3   2  33        103.70        104.32         4.81 o                         
   1   3  33        212.53        201.34         6.37 o                         
   0   0  34         40.41         15.48         6.81 o                         
   1   0  34        635.21        630.54        25.76 o                         
   2   0  34         25.29         19.48         9.71 o                         
   1   1  34        346.51        345.51        10.71 o                         
                                                                                
